# Supplementary material for: Bioengineered amyloid peptide for rapid screening of inhibitors against main protease of SARS-CoV-2
Source: Nat Commun. 2024 Mar 7;15:2108. doi: 10.1038/s41467-024-46296-7 (PMC10920794; doi:10.1038/s41467-024-46296-7)
Supplement: Supplementary file 3 — Supplementary Data 1 [file 41467_2024_46296_MOESM3_ESM.zip]

Archive with 15 entries (14 files):
- docking/
- docking/6lu7_prepared.pdbqt
- docking/config.6LU7.txt
- docking/Ebselen.pdbqt
- docking/Ebselen_out.pdb
- docking/Ebselen_out.pdbqt
- docking/Hesperetin.pdbqt
- docking/Hesperetin_out.pdb
- docking/Hesperetin_out.pdbqt
- docking/Leupeptin.pdbqt
- docking/Leupeptin_out.pdb
- docking/Leupeptin_out.pdbqt
- docking/Lopinavir.pdbqt
- docking/Lopinavir_out.pdb
- docking/Lopinavir_out.pdbqt
