# Supplementary material for: Bioengineered amyloid peptide for rapid screening of inhibitors against main protease of SARS-CoV-2
Source: Nat Commun. 2024 Mar 7;15:2108. doi: 10.1038/s41467-024-46296-7 (PMC10920794; doi:10.1038/s41467-024-46296-7)
Supplement: Supplementary file 3 — Supplementary Data 1 [file 41467_2024_46296_MOESM3_ESM.zip › docking/config.6LU7.txt]

receptor = 6lu7_prepared.pdbqt
ligand = Ebselen.pdbqt, Hesperetin.pdbqt, Leupeptin.pdbqt, Lopinavir.pdbqt
center_x = -12.054
center_y = 19.0322
center_z = 70.5044
size_x = 25
size_y = 25
size_z = 25
exhaustiveness = 20
#cpu = 24
