# Supplementary material for: Bioengineered amyloid peptide for rapid screening of inhibitors against main protease of SARS-CoV-2
Source: Nat Commun. 2024 Mar 7;15:2108. doi: 10.1038/s41467-024-46296-7 (PMC10920794; doi:10.1038/s41467-024-46296-7)
Supplement: Supplementary file 3 — Supplementary Data 1 [file 41467_2024_46296_MOESM3_ESM.zip › docking/Ebselen.pdbqt]

REMARK  1 active torsions:
REMARK  status: ('A' for Active; 'I' for Inactive)
REMARK    1  A    between atoms: N_3  and  C_7 
ROOT
HETATM    1 Se   UNK N   1       4.485  -2.245   0.000  0.00  0.00     0.000 Se
HETATM    2  O   UNK N   1       4.792   1.583  -0.000  0.00  0.00    -0.265 OA
HETATM    3  N   UNK N   1       5.337  -0.640  -0.000  0.00  0.00    -0.210 N 
HETATM    4  C   UNK N   1       3.124   0.053  -0.000  0.00  0.00     0.045 A 
HETATM    5  C   UNK N   1       2.949  -1.308   0.000  0.00  0.00    -0.009 A 
HETATM    6  C   UNK N   1       4.449   0.416  -0.000  0.00  0.00     0.278 A 
HETATM    7  C   UNK N   1       2.020   0.916  -0.000  0.00  0.00     0.018 A 
HETATM    8  C   UNK N   1       1.679  -1.876   0.000  0.00  0.00     0.013 A 
HETATM    9  C   UNK N   1       0.730   0.363  -0.000  0.00  0.00     0.001 A 
HETATM   10  C   UNK N   1       0.560  -1.034   0.000  0.00  0.00     0.001 A 
ENDROOT
BRANCH   3  11
HETATM   11  C   UNK N   1       6.798  -0.574   0.000  0.00  0.00     0.060 A 
HETATM   12  C   UNK N   1       7.552  -1.774  -0.000  0.00  0.00     0.031 A 
HETATM   13  C   UNK N   1       8.945  -1.750  -0.000  0.00  0.00     0.002 A 
HETATM   14  C   UNK N   1       9.624  -0.536   0.000  0.00  0.00     0.000 A 
HETATM   15  C   UNK N   1       8.910   0.660   0.000  0.00  0.00     0.002 A 
HETATM   16  C   UNK N   1       7.512   0.651   0.000  0.00  0.00     0.031 A 
ENDBRANCH   3  11
TORSDOF 1
