# Supplementary material for: Bioengineered amyloid peptide for rapid screening of inhibitors against main protease of SARS-CoV-2
Source: Nat Commun. 2024 Mar 7;15:2108. doi: 10.1038/s41467-024-46296-7 (PMC10920794; doi:10.1038/s41467-024-46296-7)
Supplement: Supplementary file 3 — Supplementary Data 1 [file 41467_2024_46296_MOESM3_ESM.zip › docking/Ebselen_out.pdb]

REMARK   BIOVIA PDB file
REMARK   Created:  2024-02-06T22:23:51Z
MODEL        1
HETATM    1  SE  UNK N   1     -10.391  15.460  67.736  0.00  0.00           S  
HETATM    2  O   UNK N   1     -11.166  17.020  64.314  0.00  0.00           O  
HETATM    3  N   UNK N   1     -10.871  15.483  65.984  0.00  0.00           N  
HETATM    4  C   UNK N   1     -10.525  17.745  66.360  0.00  0.00           C  
HETATM    5  C   UNK N   1     -10.236  17.248  67.606  0.00  0.00           C  
HETATM    6  C   UNK N   1     -10.876  16.762  65.467  0.00  0.00           C  
HETATM    7  C   UNK N   1     -10.449  19.121  66.104  0.00  0.00           C  
HETATM    8  C   UNK N   1      -9.859  18.085  68.651  0.00  0.00           C  
HETATM    9  C   UNK N   1     -10.070  19.982  67.145  0.00  0.00           C  
HETATM   10  C   UNK N   1      -9.775  19.463  68.419  0.00  0.00           C  
HETATM   11  C   UNK N   1     -11.196  14.240  65.285  0.00  0.00           C  
HETATM   12  C   UNK N   1     -10.170  13.522  64.621  0.00  0.00           C  
HETATM   13  C   UNK N   1     -10.442  12.334  63.946  0.00  0.00           C  
HETATM   14  C   UNK N   1     -11.738  11.829  63.913  0.00  0.00           C  
HETATM   15  C   UNK N   1     -12.767  12.512  64.557  0.00  0.00           C  
HETATM   16  C   UNK N   1     -12.508  13.705  65.238  0.00  0.00           C  
TER      17      UNK N   1 
ENDMDL
MODEL        2
ATOM      1  N   SER A   1     -32.073   9.085  33.695  1.00 38.90           N1+
ATOM      2  CA  SER A   1     -32.156   8.073  34.741  1.00 37.44           C  
ATOM      3  C   SER A   1     -30.857   8.000  35.536  1.00 34.96           C  
ATOM      4  O   SER A   1     -30.047   8.926  35.507  1.00 33.29           O  
ATOM      5  CB  SER A   1     -32.483   6.704  34.140  1.00 44.07           C  
ATOM      6  OG  SER A   1     -31.312   6.067  33.660  1.00 47.56           O  
ATOM      7  HT1 SER A   1     -31.857   9.981  34.109  1.00  0.00           H  
ATOM      8  HT2 SER A   1     -32.958   9.143  33.212  1.00  0.00           H  
ATOM      9  HT3 SER A   1     -31.347   8.833  33.040  1.00  0.00           H  
ATOM     10  HG  SER A   1     -31.462   5.753  32.765  1.00  0.00           H  
ATOM     11  HA  SER A   1     -32.960   8.349  35.423  1.00 39.37           H  
ATOM     12  HB1 SER A   1     -32.940   6.078  34.907  1.00 39.37           H  
ATOM     13  HB2 SER A   1     -33.181   6.835  33.313  1.00 39.37           H  
ATOM     14  N   GLY A   2     -30.665   6.892  36.240  1.00 36.02           N  
ATOM     15  CA  GLY A   2     -29.510   6.712  37.092  1.00 34.67           C  
ATOM     16  C   GLY A   2     -29.828   6.998  38.551  1.00 38.34           C  
ATOM     17  O   GLY A   2     -30.810   7.663  38.892  1.00 45.40           O  
ATOM     18  HN  GLY A   2     -31.348   6.150  36.179  1.00  0.00           H  
ATOM     19  HA1 GLY A   2     -29.164   5.682  37.003  1.00 38.61           H  
ATOM     20  HA2 GLY A   2     -28.722   7.390  36.764  1.00 38.61           H  
ATOM     21  N   PHE A   3     -28.974   6.479  39.430  1.00 38.38           N  
ATOM     22  CA  PHE A   3     -29.155   6.661  40.866  1.00 36.10           C  
ATOM     23  C   PHE A   3     -27.790   6.744  41.527  1.00 44.18           C  
ATOM     24  O   PHE A   3     -26.981   5.820  41.399  1.00 40.82           O  
ATOM     25  CB  PHE A   3     -29.978   5.522  41.468  1.00 38.52           C  
ATOM     26  CG  PHE A   3     -30.635   5.875  42.770  1.00 40.78           C  
ATOM     27  CD1 PHE A   3     -31.642   6.824  42.816  1.00 43.38           C  
ATOM     28  CD2 PHE A   3     -30.247   5.261  43.949  1.00 40.00           C  
ATOM     29  CE1 PHE A   3     -32.251   7.155  44.012  1.00 42.94           C  
ATOM     30  CE2 PHE A   3     -30.851   5.586  45.148  1.00 40.35           C  
ATOM     31  CZ  PHE A   3     -31.854   6.534  45.179  1.00 43.94           C  
ATOM     32  HN  PHE A   3     -28.183   5.947  39.095  1.00  0.00           H  
ATOM     33  HA  PHE A   3     -29.682   7.600  41.035  1.00 40.85           H  
ATOM     34  HB1 PHE A   3     -30.754   5.245  40.755  1.00 40.85           H  
ATOM     35  HB2 PHE A   3     -29.317   4.671  41.636  1.00 40.85           H  
ATOM     36  HD1 PHE A   3     -31.959   7.317  41.897  1.00 40.85           H  
ATOM     37  HD2 PHE A   3     -29.455   4.512  43.931  1.00 40.85           H  
ATOM     38  HE1 PHE A   3     -33.042   7.904  44.033  1.00 40.85           H  
ATOM     39  HE2 PHE A   3     -30.536   5.095  46.069  1.00 40.85           H  
ATOM     40  HZ  PHE A   3     -32.332   6.792  46.124  1.00 40.85           H  
ATOM     41  N   ARG A   4     -27.541   7.844  42.233  1.00 39.42           N  
ATOM     42  CA  ARG A   4     -26.277   8.066  42.915  1.00 38.88           C  
ATOM     43  C   ARG A   4     -26.545   8.642  44.296  1.00 40.55           C  
ATOM     44  O   ARG A   4     -27.552   9.320  44.517  1.00 36.11           O  
ATOM     45  CB  ARG A   4     -25.367   9.020  42.127  1.00 36.87           C  
ATOM     46  CG  ARG A   4     -24.669   8.388  40.936  1.00 42.81           C  
ATOM     47  CD  ARG A   4     -23.342   7.771  41.340  1.00 42.72           C  
ATOM     48  NE  ARG A   4     -22.460   7.579  40.193  1.00 47.79           N  
ATOM     49  CZ  ARG A   4     -21.235   7.068  40.270  1.00 53.27           C  
ATOM     50  NH1 ARG A   4     -20.744   6.693  41.443  1.00 47.42           N  
ATOM     51  NH2 ARG A   4     -20.502   6.930  39.173  1.00 49.36           N  
ATOM     52  HN  ARG A   4     -28.258   8.552  42.297  1.00  0.00           H  
ATOM     53  HE  ARG A   4     -22.802   7.852  39.283  1.00  0.00           H  
ATOM     54 1HH1 ARG A   4     -21.300   6.796  42.280  1.00  0.00           H  
ATOM     55 2HH1 ARG A   4     -19.814   6.304  41.500  1.00  0.00           H  
ATOM     56 1HH2 ARG A   4     -20.874   7.214  38.278  1.00  0.00           H  
ATOM     57 2HH2 ARG A   4     -19.572   6.541  39.233  1.00  0.00           H  
ATOM     58  HA  ARG A   4     -25.767   7.109  43.028  1.00 43.20           H  
ATOM     59  HB1 ARG A   4     -25.976   9.848  41.764  1.00 43.20           H  
ATOM     60  HB2 ARG A   4     -24.604   9.400  42.806  1.00 43.20           H  
ATOM     61  HG1 ARG A   4     -25.310   7.611  40.520  1.00 43.20           H  
ATOM     62  HG2 ARG A   4     -24.490   9.154  40.182  1.00 43.20           H  
ATOM     63  HD1 ARG A   4     -22.851   8.430  42.056  1.00 43.20           H  
ATOM     64  HD2 ARG A   4     -23.530   6.804  41.805  1.00 43.20           H  
ATOM     65  N   LYS A   5     -25.636   8.362  45.227  1.00 34.78           N  
ATOM     66  CA  LYS A   5     -25.667   9.020  46.528  1.00 36.92           C  
ATOM     67  C   LYS A   5     -25.399  10.504  46.317  1.00 32.31           C  
ATOM     68  O   LYS A   5     -24.261  10.908  46.053  1.00 37.11           O  
ATOM     69  CB  LYS A   5     -24.643   8.396  47.471  1.00 39.24           C  
ATOM     70  CG  LYS A   5     -25.062   8.413  48.934  1.00 39.96           C  
ATOM     71  CD  LYS A   5     -24.326   7.353  49.740  1.00 43.24           C  
ATOM     72  CE  LYS A   5     -24.965   5.984  49.571  1.00 48.83           C  
ATOM     73  NZ  LYS A   5     -24.162   4.914  50.226  1.00 58.11           N1+
ATOM     74  HN  LYS A   5     -24.914   7.684  45.030  1.00  0.00           H  
ATOM     75  HZ1 LYS A   5     -24.617   4.022  50.093  1.00  0.00           H  
ATOM     76  HZ2 LYS A   5     -23.240   4.886  49.815  1.00  0.00           H  
ATOM     77  HZ3 LYS A   5     -24.085   5.108  51.214  1.00  0.00           H  
ATOM     78  HA  LYS A   5     -26.661   8.900  46.959  1.00 41.17           H  
ATOM     79  HB1 LYS A   5     -24.487   7.360  47.171  1.00 41.17           H  
ATOM     80  HB2 LYS A   5     -23.708   8.948  47.375  1.00 41.17           H  
ATOM     81  HG1 LYS A   5     -24.840   9.394  49.354  1.00 41.17           H  
ATOM     82  HG2 LYS A   5     -26.134   8.224  48.997  1.00 41.17           H  
ATOM     83  HD1 LYS A   5     -23.291   7.305  49.401  1.00 41.17           H  
ATOM     84  HD2 LYS A   5     -24.351   7.628  50.794  1.00 41.17           H  
ATOM     85  HE1 LYS A   5     -25.960   6.002  50.017  1.00 41.17           H  
ATOM     86  HE2 LYS A   5     -25.047   5.762  48.507  1.00 41.17           H  
ATOM     87  N   MET A   6     -26.446  11.316  46.414  1.00 25.57           N  
ATOM     88  CA  MET A   6     -26.400  12.716  46.023  1.00 36.94           C  
ATOM     89  C   MET A   6     -26.467  13.607  47.255  1.00 30.91           C  
ATOM     90  O   MET A   6     -27.368  13.459  48.088  1.00 28.98           O  
ATOM     91  CB  MET A   6     -27.548  13.047  45.068  1.00 32.35           C  
ATOM     92  CG  MET A   6     -27.370  14.341  44.297  1.00 41.91           C  
ATOM     93  SD  MET A   6     -28.586  14.521  42.977  1.00 50.06           S  
ATOM     94  CE  MET A   6     -28.245  13.061  41.999  1.00 42.04           C  
ATOM     95  HN  MET A   6     -27.313  10.944  46.775  1.00  0.00           H  
ATOM     96  HA  MET A   6     -25.457  12.903  45.510  1.00 36.10           H  
ATOM     97  HB1 MET A   6     -27.639  12.232  44.350  1.00 36.10           H  
ATOM     98  HB2 MET A   6     -28.466  13.122  45.652  1.00 36.10           H  
ATOM     99  HG1 MET A   6     -27.475  15.178  44.987  1.00 36.10           H  
ATOM    100  HG2 MET A   6     -26.372  14.354  43.859  1.00 36.10           H  
ATOM    101  HE1 MET A   6     -28.919  13.031  41.143  1.00 36.10           H  
ATOM    102  HE2 MET A   6     -28.394  12.171  42.610  1.00 36.10           H  
ATOM    103  HE3 MET A   6     -27.214  13.091  41.648  1.00 36.10           H  
ATOM    104  N   ALA A   7     -25.516  14.525  47.363  1.00 24.70           N  
ATOM    105  CA  ALA A   7     -25.496  15.526  48.417  1.00 31.84           C  
ATOM    106  C   ALA A   7     -26.118  16.824  47.917  1.00 39.13           C  
ATOM    107  O   ALA A   7     -26.143  17.108  46.717  1.00 30.67           O  
ATOM    108  CB  ALA A   7     -24.065  15.781  48.898  1.00 31.91           C  
ATOM    109  HN  ALA A   7     -24.771  14.529  46.681  1.00  0.00           H  
ATOM    110  HA  ALA A   7     -26.085  15.159  49.257  1.00 31.65           H  
ATOM    111  HB1 ALA A   7     -24.075  16.533  49.687  1.00 31.65           H  
ATOM    112  HB2 ALA A   7     -23.459  16.137  48.065  1.00 31.65           H  
ATOM    113  HB3 ALA A   7     -23.641  14.855  49.286  1.00 31.65           H  
ATOM    114  N   PHE A   8     -26.629  17.612  48.859  1.00 35.53           N  
ATOM    115  CA  PHE A   8     -27.182  18.909  48.513  1.00 34.19           C  
ATOM    116  C   PHE A   8     -26.060  19.874  48.132  1.00 35.86           C  
ATOM    117  O   PHE A   8     -24.929  19.740  48.607  1.00 37.71           O  
ATOM    118  CB  PHE A   8     -27.983  19.479  49.680  1.00 31.88           C  
ATOM    119  CG  PHE A   8     -29.339  18.855  49.850  1.00 34.04           C  
ATOM    120  CD1 PHE A   8     -30.396  19.234  49.041  1.00 37.68           C  
ATOM    121  CD2 PHE A   8     -29.557  17.893  50.822  1.00 32.78           C  
ATOM    122  CE1 PHE A   8     -31.646  18.663  49.196  1.00 38.75           C  
ATOM    123  CE2 PHE A   8     -30.804  17.319  50.982  1.00 35.47           C  
ATOM    124  CZ  PHE A   8     -31.849  17.705  50.168  1.00 40.42           C  
ATOM    125  HN  PHE A   8     -26.632  17.306  49.822  1.00  0.00           H  
ATOM    126  HA  PHE A   8     -27.847  18.789  47.657  1.00 35.85           H  
ATOM    127  HB1 PHE A   8     -27.415  19.320  50.596  1.00 35.85           H  
ATOM    128  HB2 PHE A   8     -28.116  20.548  49.515  1.00 35.85           H  
ATOM    129  HD1 PHE A   8     -30.241  19.991  48.273  1.00 35.85           H  
ATOM    130  HD2 PHE A   8     -28.735  17.585  51.469  1.00 35.85           H  
ATOM    131  HE1 PHE A   8     -32.470  18.969  48.551  1.00 35.85           H  
ATOM    132  HE2 PHE A   8     -30.962  16.562  51.750  1.00 35.85           H  
ATOM    133  HZ  PHE A   8     -32.833  17.254  50.293  1.00 35.85           H  
ATOM    134  N   PRO A   9     -26.342  20.843  47.261  1.00 35.98           N  
ATOM    135  CA  PRO A   9     -25.340  21.872  46.956  1.00 37.27           C  
ATOM    136  C   PRO A   9     -24.923  22.612  48.219  1.00 33.84           C  
ATOM    137  O   PRO A   9     -25.761  23.012  49.030  1.00 38.14           O  
ATOM    138  CB  PRO A   9     -26.066  22.790  45.966  1.00 38.03           C  
ATOM    139  CG  PRO A   9     -27.105  21.918  45.343  1.00 42.20           C  
ATOM    140  CD  PRO A   9     -27.551  20.986  46.433  1.00 40.32           C  
ATOM    141  HA  PRO A   9     -24.470  21.420  46.481  1.00 37.97           H  
ATOM    142  HB1 PRO A   9     -26.528  23.629  46.486  1.00 37.97           H  
ATOM    143  HB2 PRO A   9     -25.375  23.166  45.211  1.00 37.97           H  
ATOM    144  HG1 PRO A   9     -27.943  22.518  44.988  1.00 37.97           H  
ATOM    145  HG2 PRO A   9     -26.682  21.356  44.511  1.00 37.97           H  
ATOM    146  HD1 PRO A   9     -28.370  21.419  47.007  1.00 37.97           H  
ATOM    147  HD2 PRO A   9     -27.861  20.025  46.024  1.00 37.97           H  
ATOM    148  N   SER A  10     -23.613  22.787  48.383  1.00 35.35           N  
ATOM    149  CA  SER A  10     -23.037  23.278  49.626  1.00 38.41           C  
ATOM    150  C   SER A  10     -22.730  24.770  49.600  1.00 37.76           C  
ATOM    151  O   SER A  10     -22.106  25.275  50.538  1.00 34.95           O  
ATOM    152  CB  SER A  10     -21.762  22.498  49.953  1.00 33.59           C  
ATOM    153  OG  SER A  10     -20.780  22.691  48.950  1.00 36.17           O  
ATOM    154  HN  SER A  10     -22.995  22.570  47.614  1.00  0.00           H  
ATOM    155  HG  SER A  10     -20.628  23.631  48.827  1.00  0.00           H  
ATOM    156  HA  SER A  10     -23.756  23.097  50.425  1.00 36.04           H  
ATOM    157  HB1 SER A  10     -21.368  22.843  50.909  1.00 36.04           H  
ATOM    158  HB2 SER A  10     -22.000  21.436  50.019  1.00 36.04           H  
ATOM    159  N   GLY A  11     -23.156  25.485  48.556  1.00 41.13           N  
ATOM    160  CA  GLY A  11     -22.802  26.892  48.440  1.00 38.60           C  
ATOM    161  C   GLY A  11     -23.316  27.735  49.592  1.00 38.39           C  
ATOM    162  O   GLY A  11     -22.598  28.590  50.117  1.00 46.36           O  
ATOM    163  HN  GLY A  11     -23.725  25.048  47.845  1.00  0.00           H  
ATOM    164  HA1 GLY A  11     -21.716  26.974  48.409  1.00 41.12           H  
ATOM    165  HA2 GLY A  11     -23.223  27.280  47.512  1.00 41.12           H  
ATOM    166  N   LYS A  12     -24.564  27.505  50.005  1.00 38.09           N  
ATOM    167  CA  LYS A  12     -25.146  28.293  51.086  1.00 36.59           C  
ATOM    168  C   LYS A  12     -24.552  27.946  52.445  1.00 39.48           C  
ATOM    169  O   LYS A  12     -24.652  28.754  53.375  1.00 40.17           O  
ATOM    170  CB  LYS A  12     -26.663  28.106  51.107  1.00 42.83           C  
ATOM    171  CG  LYS A  12     -27.354  28.626  49.856  1.00 42.78           C  
ATOM    172  CD  LYS A  12     -28.638  27.867  49.562  1.00 57.42           C  
ATOM    173  CE  LYS A  12     -29.857  28.610  50.085  1.00 57.45           C  
ATOM    174  NZ  LYS A  12     -30.058  28.392  51.544  1.00 55.48           N1+
ATOM    175  HN  LYS A  12     -25.111  26.779  49.565  1.00  0.00           H  
ATOM    176  HZ1 LYS A  12     -29.311  28.838  52.057  1.00  0.00           H  
ATOM    177  HZ2 LYS A  12     -30.943  28.789  51.825  1.00  0.00           H  
ATOM    178  HZ3 LYS A  12     -30.056  27.401  51.740  1.00  0.00           H  
ATOM    179  HA  LYS A  12     -24.939  29.344  50.886  1.00 45.59           H  
ATOM    180  HB1 LYS A  12     -26.878  27.042  51.203  1.00 45.59           H  
ATOM    181  HB2 LYS A  12     -27.064  28.638  51.970  1.00 45.59           H  
ATOM    182  HG1 LYS A  12     -27.592  29.680  49.997  1.00 45.59           H  
ATOM    183  HG2 LYS A  12     -26.678  28.516  49.008  1.00 45.59           H  
ATOM    184  HD1 LYS A  12     -28.736  27.741  48.484  1.00 45.59           H  
ATOM    185  HD2 LYS A  12     -28.588  26.888  50.040  1.00 45.59           H  
ATOM    186  HE1 LYS A  12     -29.724  29.677  49.903  1.00 45.59           H  
ATOM    187  HE2 LYS A  12     -30.740  28.258  49.552  1.00 45.59           H  
ATOM    188  N   VAL A  13     -23.940  26.773  52.582  1.00 38.78           N  
ATOM    189  CA  VAL A  13     -23.264  26.421  53.825  1.00 36.52           C  
ATOM    190  C   VAL A  13     -21.793  26.832  53.796  1.00 35.77           C  
ATOM    191  O   VAL A  13     -21.223  27.157  54.843  1.00 39.87           O  
ATOM    192  CB  VAL A  13     -23.418  24.915  54.103  1.00 33.81           C  
ATOM    193  CG1 VAL A  13     -22.767  24.538  55.426  1.00 35.72           C  
ATOM    194  CG2 VAL A  13     -24.889  24.527  54.104  1.00 33.49           C  
ATOM    195  HN  VAL A  13     -23.944  26.117  51.814  1.00  0.00           H  
ATOM    196  HA  VAL A  13     -23.749  26.964  54.637  1.00 36.28           H  
ATOM    197  HB  VAL A  13     -22.918  24.365  53.305  1.00 36.28           H  
ATOM    198 1HG1 VAL A  13     -22.889  23.469  55.600  1.00 36.28           H  
ATOM    199 2HG1 VAL A  13     -23.240  25.094  56.236  1.00 36.28           H  
ATOM    200 3HG1 VAL A  13     -21.705  24.781  55.391  1.00 36.28           H  
ATOM    201 1HG2 VAL A  13     -24.984  23.459  54.302  1.00 36.28           H  
ATOM    202 2HG2 VAL A  13     -25.326  24.756  53.132  1.00 36.28           H  
ATOM    203 3HG2 VAL A  13     -25.413  25.087  54.879  1.00 36.28           H  
ATOM    204  N   GLU A  14     -21.172  26.840  52.613  1.00 31.88           N  
ATOM    205  CA  GLU A  14     -19.769  27.233  52.505  1.00 38.31           C  
ATOM    206  C   GLU A  14     -19.544  28.649  53.024  1.00 39.80           C  
ATOM    207  O   GLU A  14     -18.514  28.932  53.648  1.00 36.53           O  
ATOM    208  CB  GLU A  14     -19.305  27.122  51.052  1.00 41.13           C  
ATOM    209  CG  GLU A  14     -18.957  25.712  50.607  1.00 41.37           C  
ATOM    210  CD  GLU A  14     -18.897  25.579  49.098  1.00 41.45           C  
ATOM    211  OE1 GLU A  14     -19.869  25.067  48.504  1.00 37.79           O  
ATOM    212  OE2 GLU A  14     -17.877  25.989  48.505  1.00 40.99           O  
ATOM    213  HN  GLU A  14     -21.679  26.571  51.782  1.00  0.00           H  
ATOM    214  HA  GLU A  14     -19.174  26.548  53.108  1.00 38.81           H  
ATOM    215  HB1 GLU A  14     -20.104  27.494  50.410  1.00 38.81           H  
ATOM    216  HB2 GLU A  14     -18.420  27.746  50.929  1.00 38.81           H  
ATOM    217  HG1 GLU A  14     -17.985  25.445  51.021  1.00 38.81           H  
ATOM    218  HG2 GLU A  14     -19.715  25.028  50.988  1.00 38.81           H  
ATOM    219  N   GLY A  15     -20.495  29.549  52.781  1.00 34.24           N  
ATOM    220  CA  GLY A  15     -20.362  30.928  53.211  1.00 40.10           C  
ATOM    221  C   GLY A  15     -20.501  31.162  54.700  1.00 43.58           C  
ATOM    222  O   GLY A  15     -20.387  32.309  55.140  1.00 42.28           O  
ATOM    223  HN  GLY A  15     -21.328  29.265  52.286  1.00  0.00           H  
ATOM    224  HA1 GLY A  15     -19.377  31.281  52.906  1.00 40.05           H  
ATOM    225  HA2 GLY A  15     -21.131  31.513  52.706  1.00 40.05           H  
ATOM    226  N   CYS A  16     -20.739  30.114  55.488  1.00 36.43           N  
ATOM    227  CA  CYS A  16     -20.917  30.244  56.927  1.00 35.87           C  
ATOM    228  C   CYS A  16     -19.815  29.573  57.732  1.00 33.79           C  
ATOM    229  O   CYS A  16     -19.841  29.644  58.965  1.00 36.56           O  
ATOM    230  CB  CYS A  16     -22.275  29.667  57.345  1.00 36.64           C  
ATOM    231  SG  CYS A  16     -23.654  30.190  56.312  1.00 50.68           S  
ATOM    232  HN  CYS A  16     -20.798  29.196  55.072  1.00  0.00           H  
ATOM    233  HG  CYS A  16     -23.910  29.248  55.400  1.00  0.00           H  
ATOM    234  HA  CYS A  16     -20.913  31.306  57.172  1.00 38.33           H  
ATOM    235  HB1 CYS A  16     -22.211  28.580  57.303  1.00 38.33           H  
ATOM    236  HB2 CYS A  16     -22.478  29.980  58.369  1.00 38.33           H  
ATOM    237  N   MET A  17     -18.852  28.928  57.079  1.00 30.44           N  
ATOM    238  CA  MET A  17     -17.799  28.220  57.794  1.00 32.33           C  
ATOM    239  C   MET A  17     -16.675  29.177  58.171  1.00 39.30           C  
ATOM    240  O   MET A  17     -16.188  29.942  57.332  1.00 39.57           O  
ATOM    241  CB  MET A  17     -17.256  27.071  56.946  1.00 35.47           C  
ATOM    242  CG  MET A  17     -18.289  26.004  56.621  1.00 34.34           C  
ATOM    243  SD  MET A  17     -19.267  25.517  58.058  1.00 44.04           S  
ATOM    244  CE  MET A  17     -17.998  24.861  59.141  1.00 32.95           C  
ATOM    245  HN  MET A  17     -18.851  28.929  56.069  1.00  0.00           H  
ATOM    246  HA  MET A  17     -18.221  27.805  58.709  1.00 36.06           H  
ATOM    247  HB1 MET A  17     -16.882  27.483  56.009  1.00 36.06           H  
ATOM    248  HB2 MET A  17     -16.436  26.601  57.490  1.00 36.06           H  
ATOM    249  HG1 MET A  17     -18.962  26.393  55.857  1.00 36.06           H  
ATOM    250  HG2 MET A  17     -17.772  25.124  56.237  1.00 36.06           H  
ATOM    251  HE1 MET A  17     -18.454  24.520  60.071  1.00 36.06           H  
ATOM    252  HE2 MET A  17     -17.267  25.640  59.359  1.00 36.06           H  
ATOM    253  HE3 MET A  17     -17.500  24.023  58.653  1.00 36.06           H  
ATOM    254  N   VAL A  18     -16.269  29.134  59.440  1.00 30.96           N  
ATOM    255  CA  VAL A  18     -15.179  29.950  59.953  1.00 35.69           C  
ATOM    256  C   VAL A  18     -14.221  29.049  60.721  1.00 36.49           C  
ATOM    257  O   VAL A  18     -14.511  27.885  60.999  1.00 32.93           O  
ATOM    258  CB  VAL A  18     -15.676  31.100  60.854  1.00 33.25           C  
ATOM    259  CG1 VAL A  18     -16.514  32.083  60.052  1.00 34.40           C  
ATOM    260  CG2 VAL A  18     -16.465  30.548  62.031  1.00 32.86           C  
ATOM    261  HN  VAL A  18     -16.740  28.506  60.075  1.00  0.00           H  
ATOM    262  HA  VAL A  18     -14.644  30.381  59.107  1.00 33.80           H  
ATOM    263  HB  VAL A  18     -14.807  31.630  61.243  1.00 33.80           H  
ATOM    264 1HG1 VAL A  18     -16.855  32.887  60.704  1.00 33.80           H  
ATOM    265 2HG1 VAL A  18     -17.376  31.567  59.631  1.00 33.80           H  
ATOM    266 3HG1 VAL A  18     -15.912  32.501  59.246  1.00 33.80           H  
ATOM    267 1HG2 VAL A  18     -16.809  31.371  62.657  1.00 33.80           H  
ATOM    268 2HG2 VAL A  18     -15.828  29.887  62.619  1.00 33.80           H  
ATOM    269 3HG2 VAL A  18     -17.325  29.989  61.662  1.00 33.80           H  
ATOM    270  N   GLN A  19     -13.064  29.608  61.058  1.00 35.39           N  
ATOM    271  CA  GLN A  19     -12.057  28.923  61.855  1.00 36.84           C  
ATOM    272  C   GLN A  19     -12.040  29.523  63.253  1.00 40.23           C  
ATOM    273  O   GLN A  19     -11.925  30.743  63.408  1.00 37.54           O  
ATOM    274  CB  GLN A  19     -10.673  29.035  61.211  1.00 40.75           C  
ATOM    275  CG  GLN A  19      -9.561  28.393  62.024  1.00 44.72           C  
ATOM    276  CD  GLN A  19      -8.189  28.636  61.429  1.00 52.55           C  
ATOM    277  OE1 GLN A  19      -7.581  27.734  60.852  1.00 53.65           O  
ATOM    278  NE2 GLN A  19      -7.693  29.860  61.566  1.00 57.38           N  
ATOM    279  HN  GLN A  19     -12.875  30.550  60.747  1.00  0.00           H  
ATOM    280 1HE2 GLN A  19      -6.782  30.081  61.189  1.00  0.00           H  
ATOM    281 2HE2 GLN A  19      -8.226  30.570  62.047  1.00  0.00           H  
ATOM    282  HA  GLN A  19     -12.325  27.869  61.929  1.00 44.34           H  
ATOM    283  HB1 GLN A  19     -10.708  28.550  60.235  1.00 44.34           H  
ATOM    284  HB2 GLN A  19     -10.438  30.092  61.084  1.00 44.34           H  
ATOM    285  HG1 GLN A  19      -9.582  28.807  63.032  1.00 44.34           H  
ATOM    286  HG2 GLN A  19      -9.737  27.318  62.068  1.00 44.34           H  
ATOM    287  N   VAL A  20     -12.162  28.667  64.263  1.00 37.22           N  
ATOM    288  CA  VAL A  20     -12.179  29.083  65.661  1.00 37.75           C  
ATOM    289  C   VAL A  20     -10.928  28.533  66.329  1.00 39.41           C  
ATOM    290  O   VAL A  20     -10.678  27.322  66.294  1.00 40.62           O  
ATOM    291  CB  VAL A  20     -13.447  28.601  66.381  1.00 35.93           C  
ATOM    292  CG1 VAL A  20     -13.469  29.112  67.814  1.00 35.66           C  
ATOM    293  CG2 VAL A  20     -14.688  29.051  65.627  1.00 29.32           C  
ATOM    294  HN  VAL A  20     -12.247  27.683  64.052  1.00  0.00           H  
ATOM    295  HA  VAL A  20     -12.147  30.172  65.702  1.00 36.56           H  
ATOM    296  HB  VAL A  20     -13.436  27.511  66.405  1.00 36.56           H  
ATOM    297 1HG1 VAL A  20     -14.374  28.762  68.311  1.00 36.56           H  
ATOM    298 2HG1 VAL A  20     -13.455  30.202  67.812  1.00 36.56           H  
ATOM    299 3HG1 VAL A  20     -12.595  28.739  68.347  1.00 36.56           H  
ATOM    300 1HG2 VAL A  20     -15.578  28.702  66.150  1.00 36.56           H  
ATOM    301 2HG2 VAL A  20     -14.672  28.635  64.620  1.00 36.56           H  
ATOM    302 3HG2 VAL A  20     -14.704  30.139  65.570  1.00 36.56           H  
ATOM    303  N   THR A  21     -10.144  29.419  66.937  1.00 42.33           N  
ATOM    304  CA  THR A  21      -8.913  29.045  67.619  1.00 39.43           C  
ATOM    305  C   THR A  21      -8.969  29.519  69.064  1.00 42.16           C  
ATOM    306  O   THR A  21      -9.258  30.691  69.327  1.00 39.79           O  
ATOM    307  CB  THR A  21      -7.684  29.636  66.921  1.00 43.87           C  
ATOM    308  OG1 THR A  21      -7.653  29.201  65.555  1.00 49.18           O  
ATOM    309  CG2 THR A  21      -6.406  29.187  67.616  1.00 46.67           C  
ATOM    310  HN  THR A  21     -10.414  30.392  66.925  1.00  0.00           H  
ATOM    311  HG1 THR A  21      -8.457  29.481  65.111  1.00  0.00           H  
ATOM    312  HA  THR A  21      -8.828  27.958  67.612  1.00 43.35           H  
ATOM    313  HB  THR A  21      -7.744  30.724  66.949  1.00 43.35           H  
ATOM    314 1HG2 THR A  21      -5.544  29.617  67.106  1.00 43.35           H  
ATOM    315 2HG2 THR A  21      -6.339  28.099  67.587  1.00 43.35           H  
ATOM    316 3HG2 THR A  21      -6.419  29.523  68.653  1.00 43.35           H  
ATOM    317  N   CYS A  22      -8.699  28.605  69.992  1.00 46.16           N  
ATOM    318  CA  CYS A  22      -8.591  28.916  71.416  1.00 42.65           C  
ATOM    319  C   CYS A  22      -7.289  28.291  71.905  1.00 47.48           C  
ATOM    320  O   CYS A  22      -7.209  27.073  72.087  1.00 47.27           O  
ATOM    321  CB  CYS A  22      -9.794  28.394  72.196  1.00 35.21           C  
ATOM    322  SG  CYS A  22      -9.850  28.921  73.924  1.00 57.47           S  
ATOM    323  HN  CYS A  22      -8.562  27.649  69.698  1.00  0.00           H  
ATOM    324  HG  CYS A  22      -9.167  30.060  74.065  1.00  0.00           H  
ATOM    325  HA  CYS A  22      -8.532  29.997  71.538  1.00 46.04           H  
ATOM    326  HB1 CYS A  22     -10.699  28.747  71.703  1.00 46.04           H  
ATOM    327  HB2 CYS A  22      -9.768  27.305  72.173  1.00 46.04           H  
ATOM    328  N   GLY A  23      -6.271  29.123  72.106  1.00 43.57           N  
ATOM    329  CA  GLY A  23      -4.951  28.628  72.441  1.00 48.54           C  
ATOM    330  C   GLY A  23      -4.291  27.961  71.253  1.00 48.65           C  
ATOM    331  O   GLY A  23      -4.089  28.592  70.211  1.00 58.32           O  
ATOM    332  HN  GLY A  23      -6.421  30.118  72.024  1.00  0.00           H  
ATOM    333  HA1 GLY A  23      -4.332  29.464  72.767  1.00 49.77           H  
ATOM    334  HA2 GLY A  23      -5.039  27.903  73.250  1.00 49.77           H  
ATOM    335  N   THR A  24      -3.956  26.681  71.392  1.00 46.27           N  
ATOM    336  CA  THR A  24      -3.402  25.902  70.294  1.00 54.16           C  
ATOM    337  C   THR A  24      -4.429  24.989  69.640  1.00 51.12           C  
ATOM    338  O   THR A  24      -4.066  24.193  68.768  1.00 57.86           O  
ATOM    339  CB  THR A  24      -2.213  25.067  70.778  1.00 52.71           C  
ATOM    340  OG1 THR A  24      -2.574  24.354  71.966  1.00 57.38           O  
ATOM    341  CG2 THR A  24      -1.016  25.962  71.073  1.00 54.72           C  
ATOM    342  HN  THR A  24      -4.090  26.235  72.288  1.00  0.00           H  
ATOM    343  HG1 THR A  24      -3.328  23.789  71.784  1.00  0.00           H  
ATOM    344  HA  THR A  24      -3.039  26.597  69.537  1.00 53.46           H  
ATOM    345  HB  THR A  24      -1.940  24.352  70.002  1.00 53.46           H  
ATOM    346 1HG2 THR A  24      -0.181  25.351  71.416  1.00 53.46           H  
ATOM    347 2HG2 THR A  24      -1.282  26.681  71.848  1.00 53.46           H  
ATOM    348 3HG2 THR A  24      -0.728  26.495  70.167  1.00 53.46           H  
ATOM    349  N   THR A  25      -5.695  25.080  70.036  1.00 50.73           N  
ATOM    350  CA  THR A  25      -6.750  24.247  69.473  1.00 48.80           C  
ATOM    351  C   THR A  25      -7.468  25.013  68.371  1.00 45.57           C  
ATOM    352  O   THR A  25      -7.907  26.147  68.585  1.00 42.11           O  
ATOM    353  CB  THR A  25      -7.747  23.818  70.551  1.00 45.82           C  
ATOM    354  OG1 THR A  25      -7.040  23.274  71.673  1.00 52.62           O  
ATOM    355  CG2 THR A  25      -8.709  22.779  70.002  1.00 44.98           C  
ATOM    356  HN  THR A  25      -5.934  25.750  70.753  1.00  0.00           H  
ATOM    357  HG1 THR A  25      -7.572  22.590  72.086  1.00  0.00           H  
ATOM    358  HA  THR A  25      -6.297  23.355  69.041  1.00 47.23           H  
ATOM    359  HB  THR A  25      -8.314  24.690  70.877  1.00 47.23           H  
ATOM    360 1HG2 THR A  25      -9.411  22.485  70.782  1.00 47.23           H  
ATOM    361 2HG2 THR A  25      -8.149  21.905  69.669  1.00 47.23           H  
ATOM    362 3HG2 THR A  25      -9.258  23.200  69.160  1.00 47.23           H  
ATOM    363  N   THR A  26      -7.589  24.392  67.200  1.00 46.56           N  
ATOM    364  CA  THR A  26      -8.224  25.031  66.060  1.00 43.98           C  
ATOM    365  C   THR A  26      -9.218  24.075  65.426  1.00 39.56           C  
ATOM    366  O   THR A  26      -8.883  22.919  65.137  1.00 42.53           O  
ATOM    367  CB  THR A  26      -7.184  25.490  65.034  1.00 45.90           C  
ATOM    368  OG1 THR A  26      -7.836  25.859  63.814  1.00 50.51           O  
ATOM    369  CG2 THR A  26      -6.155  24.392  64.757  1.00 47.20           C  
ATOM    370  HN  THR A  26      -7.230  23.453  67.101  1.00  0.00           H  
ATOM    371  HG1 THR A  26      -7.184  26.184  63.189  1.00  0.00           H  
ATOM    372  HA  THR A  26      -8.767  25.907  66.415  1.00 45.18           H  
ATOM    373  HB  THR A  26      -6.665  26.363  65.430  1.00 45.18           H  
ATOM    374 1HG2 THR A  26      -5.431  24.749  64.025  1.00 45.18           H  
ATOM    375 2HG2 THR A  26      -6.661  23.509  64.366  1.00 45.18           H  
ATOM    376 3HG2 THR A  26      -5.639  24.135  65.682  1.00 45.18           H  
ATOM    377  N   LEU A  27     -10.433  24.568  65.192  1.00 36.95           N  
ATOM    378  CA  LEU A  27     -11.471  23.771  64.549  1.00 37.04           C  
ATOM    379  C   LEU A  27     -12.390  24.710  63.786  1.00 38.51           C  
ATOM    380  O   LEU A  27     -12.154  25.920  63.720  1.00 29.66           O  
ATOM    381  CB  LEU A  27     -12.225  22.902  65.570  1.00 37.70           C  
ATOM    382  CG  LEU A  27     -12.639  23.447  66.937  1.00 36.32           C  
ATOM    383  CD1 LEU A  27     -13.847  24.364  66.831  1.00 32.79           C  
ATOM    384  CD2 LEU A  27     -12.936  22.285  67.873  1.00 31.17           C  
ATOM    385  HN  LEU A  27     -10.640  25.517  65.467  1.00  0.00           H  
ATOM    386  HA  LEU A  27     -10.991  23.108  63.829  1.00 35.02           H  
ATOM    387  HB1 LEU A  27     -13.142  22.578  65.079  1.00 35.02           H  
ATOM    388  HB2 LEU A  27     -11.591  22.037  65.764  1.00 35.02           H  
ATOM    389  HG  LEU A  27     -11.807  24.018  67.348  1.00 35.02           H  
ATOM    390 1HD1 LEU A  27     -14.112  24.732  67.822  1.00 35.02           H  
ATOM    391 2HD1 LEU A  27     -14.688  23.811  66.412  1.00 35.02           H  
ATOM    392 3HD1 LEU A  27     -13.608  25.207  66.183  1.00 35.02           H  
ATOM    393 1HD2 LEU A  27     -13.232  22.670  68.849  1.00 35.02           H  
ATOM    394 2HD2 LEU A  27     -12.044  21.668  67.982  1.00 35.02           H  
ATOM    395 3HD2 LEU A  27     -13.746  21.683  67.460  1.00 35.02           H  
ATOM    396  N   ASN A  28     -13.448  24.141  63.222  1.00 30.29           N  
ATOM    397  CA  ASN A  28     -14.372  24.876  62.380  1.00 32.66           C  
ATOM    398  C   ASN A  28     -15.551  25.393  63.193  1.00 27.62           C  
ATOM    399  O   ASN A  28     -15.959  24.793  64.189  1.00 31.18           O  
ATOM    400  CB  ASN A  28     -14.877  23.989  61.240  1.00 30.89           C  
ATOM    401  CG  ASN A  28     -13.749  23.365  60.446  1.00 32.19           C  
ATOM    402  OD1 ASN A  28     -13.172  24.000  59.565  1.00 33.71           O  
ATOM    403  ND2 ASN A  28     -13.426  22.114  60.755  1.00 35.87           N  
ATOM    404  HN  ASN A  28     -13.616  23.159  63.385  1.00  0.00           H  
ATOM    405 1HD2 ASN A  28     -13.926  21.629  61.487  1.00  0.00           H  
ATOM    406 2HD2 ASN A  28     -12.680  21.648  60.258  1.00  0.00           H  
ATOM    407  HA  ASN A  28     -13.847  25.729  61.950  1.00 31.80           H  
ATOM    408  HB1 ASN A  28     -15.489  23.192  61.662  1.00 31.80           H  
ATOM    409  HB2 ASN A  28     -15.483  24.596  60.568  1.00 31.80           H  
ATOM    410  N   GLY A  29     -16.098  26.525  62.749  1.00 28.97           N  
ATOM    411  CA  GLY A  29     -17.267  27.095  63.375  1.00 29.43           C  
ATOM    412  C   GLY A  29     -18.309  27.457  62.335  1.00 29.30           C  
ATOM    413  O   GLY A  29     -18.006  27.655  61.159  1.00 30.37           O  
ATOM    414  HN  GLY A  29     -15.685  26.995  61.956  1.00  0.00           H  
ATOM    415  HA1 GLY A  29     -17.691  26.369  64.069  1.00 29.52           H  
ATOM    416  HA2 GLY A  29     -16.978  27.994  63.920  1.00 29.52           H  
ATOM    417  N   LEU A  30     -19.555  27.536  62.795  1.00 30.94           N  
ATOM    418  CA  LEU A  30     -20.692  27.883  61.949  1.00 31.77           C  
ATOM    419  C   LEU A  30     -21.108  29.312  62.273  1.00 31.91           C  
ATOM    420  O   LEU A  30     -21.612  29.586  63.367  1.00 32.56           O  
ATOM    421  CB  LEU A  30     -21.848  26.907  62.161  1.00 31.92           C  
ATOM    422  CG  LEU A  30     -22.986  26.989  61.143  1.00 31.71           C  
ATOM    423  CD1 LEU A  30     -22.489  26.629  59.750  1.00 32.72           C  
ATOM    424  CD2 LEU A  30     -24.140  26.089  61.552  1.00 30.45           C  
ATOM    425  HN  LEU A  30     -19.721  27.347  63.773  1.00  0.00           H  
ATOM    426  HA  LEU A  30     -20.380  27.836  60.906  1.00 31.75           H  
ATOM    427  HB1 LEU A  30     -21.442  25.896  62.127  1.00 31.75           H  
ATOM    428  HB2 LEU A  30     -22.269  27.097  63.148  1.00 31.75           H  
ATOM    429  HG  LEU A  30     -23.348  28.017  61.120  1.00 31.75           H  
ATOM    430 1HD1 LEU A  30     -23.314  26.694  59.041  1.00 31.75           H  
ATOM    431 2HD1 LEU A  30     -22.095  25.613  59.756  1.00 31.75           H  
ATOM    432 3HD1 LEU A  30     -21.702  27.322  59.454  1.00 31.75           H  
ATOM    433 1HD2 LEU A  30     -24.938  26.163  60.814  1.00 31.75           H  
ATOM    434 2HD2 LEU A  30     -24.517  26.401  62.526  1.00 31.75           H  
ATOM    435 3HD2 LEU A  30     -23.794  25.057  61.610  1.00 31.75           H  
ATOM    436  N   TRP A  31     -20.902  30.218  61.319  1.00 33.46           N  
ATOM    437  CA  TRP A  31     -21.166  31.644  61.503  1.00 31.27           C  
ATOM    438  C   TRP A  31     -22.534  31.965  60.907  1.00 34.76           C  
ATOM    439  O   TRP A  31     -22.679  32.092  59.688  1.00 31.78           O  
ATOM    440  CB  TRP A  31     -20.062  32.478  60.860  1.00 34.28           C  
ATOM    441  CG  TRP A  31     -20.199  33.957  61.074  1.00 38.48           C  
ATOM    442  CD1 TRP A  31     -20.963  34.587  62.015  1.00 35.41           C  
ATOM    443  CD2 TRP A  31     -19.548  34.993  60.329  1.00 37.93           C  
ATOM    444  NE1 TRP A  31     -20.829  35.949  61.899  1.00 38.91           N  
ATOM    445  CE2 TRP A  31     -19.965  36.225  60.871  1.00 41.14           C  
ATOM    446  CE3 TRP A  31     -18.654  34.998  59.254  1.00 40.41           C  
ATOM    447  CZ2 TRP A  31     -19.519  37.448  60.376  1.00 40.49           C  
ATOM    448  CZ3 TRP A  31     -18.212  36.214  58.763  1.00 47.09           C  
ATOM    449  CH2 TRP A  31     -18.645  37.421  59.324  1.00 42.02           C  
ATOM    450  HN  TRP A  31     -20.547  29.905  60.427  1.00  0.00           H  
ATOM    451  HE1 TRP A  31     -21.292  36.636  62.477  1.00  0.00           H  
ATOM    452  HA  TRP A  31     -21.190  31.860  62.571  1.00 37.67           H  
ATOM    453  HB1 TRP A  31     -19.107  32.160  61.278  1.00 37.67           H  
ATOM    454  HB2 TRP A  31     -20.071  32.286  59.787  1.00 37.67           H  
ATOM    455  HD1 TRP A  31     -21.588  34.082  62.751  1.00 37.67           H  
ATOM    456  HE3 TRP A  31     -18.312  34.063  58.811  1.00 37.67           H  
ATOM    457  HZ2 TRP A  31     -19.853  38.390  60.810  1.00 37.67           H  
ATOM    458  HZ3 TRP A  31     -17.515  36.232  57.925  1.00 37.67           H  
ATOM    459  HH2 TRP A  31     -18.277  38.361  58.913  1.00 37.67           H  
ATOM    460  N   LEU A  32     -23.535  32.098  61.773  1.00 29.78           N  
ATOM    461  CA  LEU A  32     -24.892  32.456  61.377  1.00 31.50           C  
ATOM    462  C   LEU A  32     -25.290  33.722  62.120  1.00 39.34           C  
ATOM    463  O   LEU A  32     -25.246  33.758  63.355  1.00 36.42           O  
ATOM    464  CB  LEU A  32     -25.874  31.323  61.679  1.00 38.19           C  
ATOM    465  CG  LEU A  32     -25.647  30.004  60.938  1.00 34.57           C  
ATOM    466  CD1 LEU A  32     -26.558  28.924  61.493  1.00 33.34           C  
ATOM    467  CD2 LEU A  32     -25.868  30.181  59.445  1.00 32.67           C  
ATOM    468  HN  LEU A  32     -23.346  31.943  62.753  1.00  0.00           H  
ATOM    469  HA  LEU A  32     -24.905  32.657  60.306  1.00 34.48           H  
ATOM    470  HB1 LEU A  32     -25.820  31.115  62.748  1.00 34.48           H  
ATOM    471  HB2 LEU A  32     -26.874  31.676  61.427  1.00 34.48           H  
ATOM    472  HG  LEU A  32     -24.614  29.695  61.097  1.00 34.48           H  
ATOM    473 1HD1 LEU A  32     -26.385  27.991  60.956  1.00 34.48           H  
ATOM    474 2HD1 LEU A  32     -27.598  29.226  61.370  1.00 34.48           H  
ATOM    475 3HD1 LEU A  32     -26.346  28.778  62.552  1.00 34.48           H  
ATOM    476 1HD2 LEU A  32     -25.701  29.231  58.937  1.00 34.48           H  
ATOM    477 2HD2 LEU A  32     -25.171  30.925  59.060  1.00 34.48           H  
ATOM    478 3HD2 LEU A  32     -26.890  30.514  59.265  1.00 34.48           H  
ATOM    479  N   ASP A  33     -25.681  34.750  61.369  1.00 39.86           N  
ATOM    480  CA  ASP A  33     -26.000  36.076  61.916  1.00 40.96           C  
ATOM    481  C   ASP A  33     -24.764  36.546  62.682  1.00 39.17           C  
ATOM    482  O   ASP A  33     -23.659  36.526  62.117  1.00 41.90           O  
ATOM    483  CB  ASP A  33     -27.293  36.008  62.721  1.00 41.67           C  
ATOM    484  CG  ASP A  33     -28.466  35.509  61.898  1.00 50.38           C  
ATOM    485  OD1 ASP A  33     -28.621  35.962  60.745  1.00 52.37           O  
ATOM    486  OD2 ASP A  33     -29.231  34.661  62.404  1.00 53.30           O  
ATOM    487  HN  ASP A  33     -25.762  34.611  60.372  1.00  0.00           H  
ATOM    488  HA  ASP A  33     -26.158  36.757  61.080  1.00 44.95           H  
ATOM    489  HB1 ASP A  33     -27.145  35.332  63.563  1.00 44.95           H  
ATOM    490  HB2 ASP A  33     -27.526  37.006  63.092  1.00 44.95           H  
ATOM    491  N   ASP A  34     -24.885  36.953  63.945  1.00 36.41           N  
ATOM    492  CA  ASP A  34     -23.749  37.410  64.736  1.00 40.57           C  
ATOM    493  C   ASP A  34     -23.337  36.386  65.790  1.00 40.01           C  
ATOM    494  O   ASP A  34     -22.807  36.750  66.843  1.00 37.93           O  
ATOM    495  CB  ASP A  34     -24.063  38.754  65.393  1.00 42.76           C  
ATOM    496  CG  ASP A  34     -25.304  38.701  66.263  1.00 51.09           C  
ATOM    497  OD1 ASP A  34     -26.354  38.231  65.777  1.00 57.36           O  
ATOM    498  OD2 ASP A  34     -25.229  39.131  67.434  1.00 52.82           O  
ATOM    499  HN  ASP A  34     -25.801  36.945  64.371  1.00  0.00           H  
ATOM    500  HA  ASP A  34     -22.906  37.555  64.061  1.00 44.87           H  
ATOM    501  HB1 ASP A  34     -23.215  39.047  66.012  1.00 44.87           H  
ATOM    502  HB2 ASP A  34     -24.216  39.498  64.611  1.00 44.87           H  
ATOM    503  N   VAL A  35     -23.574  35.103  65.523  1.00 35.15           N  
ATOM    504  CA  VAL A  35     -23.243  34.028  66.449  1.00 34.04           C  
ATOM    505  C   VAL A  35     -22.415  32.985  65.712  1.00 35.49           C  
ATOM    506  O   VAL A  35     -22.720  32.631  64.568  1.00 32.04           O  
ATOM    507  CB  VAL A  35     -24.510  33.385  67.055  1.00 33.33           C  
ATOM    508  CG1 VAL A  35     -24.134  32.278  68.031  1.00 31.88           C  
ATOM    509  CG2 VAL A  35     -25.366  34.437  67.745  1.00 32.07           C  
ATOM    510  HN  VAL A  35     -24.002  34.865  64.640  1.00  0.00           H  
ATOM    511  HA  VAL A  35     -22.641  34.440  67.259  1.00 33.43           H  
ATOM    512  HB  VAL A  35     -25.093  32.945  66.245  1.00 33.43           H  
ATOM    513 1HG1 VAL A  35     -25.040  31.837  68.448  1.00 33.43           H  
ATOM    514 2HG1 VAL A  35     -23.529  32.693  68.837  1.00 33.43           H  
ATOM    515 3HG1 VAL A  35     -23.564  31.510  67.508  1.00 33.43           H  
ATOM    516 1HG2 VAL A  35     -26.254  33.965  68.166  1.00 33.43           H  
ATOM    517 2HG2 VAL A  35     -25.666  35.194  67.021  1.00 33.43           H  
ATOM    518 3HG2 VAL A  35     -24.792  34.907  68.544  1.00 33.43           H  
ATOM    519  N   VAL A  36     -21.366  32.496  66.369  1.00 31.67           N  
ATOM    520  CA  VAL A  36     -20.511  31.442  65.835  1.00 34.48           C  
ATOM    521  C   VAL A  36     -20.680  30.210  66.712  1.00 34.24           C  
ATOM    522  O   VAL A  36     -20.465  30.269  67.929  1.00 34.29           O  
ATOM    523  CB  VAL A  36     -19.039  31.878  65.775  1.00 31.91           C  
ATOM    524  CG1 VAL A  36     -18.153  30.695  65.414  1.00 30.09           C  
ATOM    525  CG2 VAL A  36     -18.862  33.006  64.773  1.00 31.39           C  
ATOM    526  HN  VAL A  36     -21.152  32.873  67.281  1.00  0.00           H  
ATOM    527  HA  VAL A  36     -20.845  31.200  64.826  1.00 32.58           H  
ATOM    528  HB  VAL A  36     -18.746  32.241  66.760  1.00 32.58           H  
ATOM    529 1HG1 VAL A  36     -17.113  31.018  65.375  1.00 32.58           H  
ATOM    530 2HG1 VAL A  36     -18.448  30.303  64.441  1.00 32.58           H  
ATOM    531 3HG1 VAL A  36     -18.263  29.915  66.168  1.00 32.58           H  
ATOM    532 1HG2 VAL A  36     -17.814  33.304  64.742  1.00 32.58           H  
ATOM    533 2HG2 VAL A  36     -19.473  33.858  65.073  1.00 32.58           H  
ATOM    534 3HG2 VAL A  36     -19.172  32.667  63.785  1.00 32.58           H  
ATOM    535  N   TYR A  37     -21.067  29.096  66.097  1.00 30.91           N  
ATOM    536  CA  TYR A  37     -21.262  27.834  66.796  1.00 25.81           C  
ATOM    537  C   TYR A  37     -20.089  26.911  66.499  1.00 33.31           C  
ATOM    538  O   TYR A  37     -19.680  26.776  65.342  1.00 33.64           O  
ATOM    539  CB  TYR A  37     -22.573  27.166  66.374  1.00 31.93           C  
ATOM    540  CG  TYR A  37     -23.799  28.049  66.479  1.00 28.04           C  
ATOM    541  CD1 TYR A  37     -24.106  28.970  65.485  1.00 30.82           C  
ATOM    542  CD2 TYR A  37     -24.657  27.951  67.567  1.00 29.93           C  
ATOM    543  CE1 TYR A  37     -25.225  29.775  65.576  1.00 24.79           C  
ATOM    544  CE2 TYR A  37     -25.780  28.750  67.665  1.00 28.93           C  
ATOM    545  CZ  TYR A  37     -26.059  29.660  66.667  1.00 30.20           C  
ATOM    546  OH  TYR A  37     -27.174  30.458  66.762  1.00 32.62           O  
ATOM    547  HN  TYR A  37     -21.233  29.127  65.101  1.00  0.00           H  
ATOM    548  HH  TYR A  37     -26.908  31.380  66.767  1.00  0.00           H  
ATOM    549  HA  TYR A  37     -21.295  28.027  67.868  1.00 30.08           H  
ATOM    550  HB1 TYR A  37     -22.472  26.848  65.336  1.00 30.08           H  
ATOM    551  HB2 TYR A  37     -22.728  26.294  67.009  1.00 30.08           H  
ATOM    552  HD1 TYR A  37     -23.452  29.059  64.618  1.00 30.08           H  
ATOM    553  HD2 TYR A  37     -24.441  27.232  68.357  1.00 30.08           H  
ATOM    554  HE1 TYR A  37     -25.447  30.497  64.790  1.00 30.08           H  
ATOM    555  HE2 TYR A  37     -26.442  28.662  68.527  1.00 30.08           H  
ATOM    556  N   CYS A  38     -19.555  26.277  67.537  1.00 28.03           N  
ATOM    557  CA  CYS A  38     -18.419  25.382  67.383  1.00 29.55           C  
ATOM    558  C   CYS A  38     -18.436  24.379  68.527  1.00 30.64           C  
ATOM    559  O   CYS A  38     -19.055  24.631  69.566  1.00 29.00           O  
ATOM    560  CB  CYS A  38     -17.094  26.158  67.362  1.00 33.99           C  
ATOM    561  SG  CYS A  38     -16.612  26.882  68.946  1.00 39.36           S  
ATOM    562  HN  CYS A  38     -19.948  26.420  68.456  1.00  0.00           H  
ATOM    563  HG  CYS A  38     -15.989  25.961  69.686  1.00  0.00           H  
ATOM    564  HA  CYS A  38     -18.524  24.842  66.442  1.00 31.76           H  
ATOM    565  HB1 CYS A  38     -16.306  25.474  67.049  1.00 31.76           H  
ATOM    566  HB2 CYS A  38     -17.186  26.965  66.635  1.00 31.76           H  
ATOM    567  N   PRO A  39     -17.786  23.226  68.357  1.00 28.03           N  
ATOM    568  CA  PRO A  39     -17.701  22.266  69.465  1.00 30.12           C  
ATOM    569  C   PRO A  39     -16.998  22.878  70.667  1.00 30.67           C  
ATOM    570  O   PRO A  39     -16.035  23.635  70.530  1.00 33.30           O  
ATOM    571  CB  PRO A  39     -16.894  21.107  68.869  1.00 27.83           C  
ATOM    572  CG  PRO A  39     -17.094  21.224  67.394  1.00 32.19           C  
ATOM    573  CD  PRO A  39     -17.189  22.695  67.120  1.00 32.72           C  
ATOM    574  HA  PRO A  39     -18.698  21.926  69.745  1.00 30.69           H  
ATOM    575  HB1 PRO A  39     -15.838  21.204  69.122  1.00 30.69           H  
ATOM    576  HB2 PRO A  39     -17.269  20.151  69.233  1.00 30.69           H  
ATOM    577  HG1 PRO A  39     -16.249  20.791  66.859  1.00 30.69           H  
ATOM    578  HG2 PRO A  39     -18.012  20.720  67.093  1.00 30.69           H  
ATOM    579  HD1 PRO A  39     -16.203  23.125  66.945  1.00 30.69           H  
ATOM    580  HD2 PRO A  39     -17.829  22.892  66.260  1.00 30.69           H  
ATOM    581  N   ARG A  40     -17.494  22.542  71.859  1.00 30.74           N  
ATOM    582  CA  ARG A  40     -16.988  23.157  73.078  1.00 37.68           C  
ATOM    583  C   ARG A  40     -15.606  22.656  73.474  1.00 35.98           C  
ATOM    584  O   ARG A  40     -14.947  23.300  74.296  1.00 38.97           O  
ATOM    585  CB  ARG A  40     -17.967  22.928  74.233  1.00 36.25           C  
ATOM    586  CG  ARG A  40     -18.007  21.502  74.755  1.00 35.21           C  
ATOM    587  CD  ARG A  40     -18.840  21.416  76.025  1.00 38.69           C  
ATOM    588  NE  ARG A  40     -19.094  20.034  76.424  1.00 38.85           N  
ATOM    589  CZ  ARG A  40     -19.794  19.685  77.498  1.00 36.84           C  
ATOM    590  NH1 ARG A  40     -20.308  20.617  78.289  1.00 37.14           N  
ATOM    591  NH2 ARG A  40     -19.975  18.403  77.785  1.00 35.64           N  
ATOM    592  HN  ARG A  40     -18.230  21.852  71.917  1.00  0.00           H  
ATOM    593  HE  ARG A  40     -18.714  19.297  75.847  1.00  0.00           H  
ATOM    594 1HH1 ARG A  40     -20.838  20.350  79.106  1.00  0.00           H  
ATOM    595 2HH1 ARG A  40     -20.170  21.594  78.074  1.00  0.00           H  
ATOM    596 1HH2 ARG A  40     -19.583  17.691  77.186  1.00  0.00           H  
ATOM    597 2HH2 ARG A  40     -20.505  18.139  78.603  1.00  0.00           H  
ATOM    598  HA  ARG A  40     -16.918  24.231  72.907  1.00 36.54           H  
ATOM    599  HB1 ARG A  40     -17.681  23.583  75.056  1.00 36.54           H  
ATOM    600  HB2 ARG A  40     -18.967  23.192  73.888  1.00 36.54           H  
ATOM    601  HG1 ARG A  40     -18.446  20.855  73.995  1.00 36.54           H  
ATOM    602  HG2 ARG A  40     -16.991  21.172  74.971  1.00 36.54           H  
ATOM    603  HD1 ARG A  40     -18.306  21.921  76.830  1.00 36.54           H  
ATOM    604  HD2 ARG A  40     -19.795  21.913  75.853  1.00 36.54           H  
ATOM    605  N   HIS A  41     -15.145  21.538  72.916  1.00 35.84           N  
ATOM    606  CA  HIS A  41     -13.820  21.037  73.265  1.00 38.89           C  
ATOM    607  C   HIS A  41     -12.697  21.814  72.589  1.00 37.13           C  
ATOM    608  O   HIS A  41     -11.539  21.391  72.668  1.00 39.19           O  
ATOM    609  CB  HIS A  41     -13.705  19.545  72.937  1.00 42.38           C  
ATOM    610  CG  HIS A  41     -13.826  19.231  71.479  1.00 37.90           C  
ATOM    611  ND1 HIS A  41     -14.947  18.638  70.939  1.00 36.57           N  
ATOM    612  CD2 HIS A  41     -12.964  19.414  70.451  1.00 37.33           C  
ATOM    613  CE1 HIS A  41     -14.774  18.477  69.640  1.00 41.55           C  
ATOM    614  NE2 HIS A  41     -13.579  18.940  69.318  1.00 41.88           N  
ATOM    615  HN  HIS A  41     -15.714  21.036  72.250  1.00  0.00           H  
ATOM    616  HE2 HIS A  41     -13.182  18.945  68.389  1.00  0.00           H  
ATOM    617  HA  HIS A  41     -13.697  21.149  74.342  1.00 38.87           H  
ATOM    618  HB1 HIS A  41     -12.734  19.192  73.284  1.00 38.87           H  
ATOM    619  HB2 HIS A  41     -14.496  19.016  73.468  1.00 38.87           H  
ATOM    620  HD2 HIS A  41     -11.969  19.855  70.511  1.00 38.87           H  
ATOM    621  HE1 HIS A  41     -15.494  18.037  68.950  1.00 38.87           H  
ATOM    622  N   VAL A  42     -13.011  22.932  71.930  1.00 35.20           N  
ATOM    623  CA  VAL A  42     -11.972  23.826  71.436  1.00 39.75           C  
ATOM    624  C   VAL A  42     -11.252  24.518  72.587  1.00 40.51           C  
ATOM    625  O   VAL A  42     -10.132  25.010  72.411  1.00 45.18           O  
ATOM    626  CB  VAL A  42     -12.576  24.854  70.458  1.00 34.88           C  
ATOM    627  CG1 VAL A  42     -13.447  25.854  71.200  1.00 28.67           C  
ATOM    628  CG2 VAL A  42     -11.482  25.565  69.669  1.00 37.02           C  
ATOM    629  HN  VAL A  42     -13.982  23.161  71.772  1.00  0.00           H  
ATOM    630  HA  VAL A  42     -11.242  23.228  70.891  1.00 37.32           H  
ATOM    631  HB  VAL A  42     -13.207  24.316  69.750  1.00 37.32           H  
ATOM    632 1HG1 VAL A  42     -13.863  26.570  70.491  1.00 37.32           H  
ATOM    633 2HG1 VAL A  42     -12.845  26.383  71.939  1.00 37.32           H  
ATOM    634 3HG1 VAL A  42     -14.258  25.327  71.702  1.00 37.32           H  
ATOM    635 1HG2 VAL A  42     -11.935  26.284  68.987  1.00 37.32           H  
ATOM    636 2HG2 VAL A  42     -10.911  24.833  69.098  1.00 37.32           H  
ATOM    637 3HG2 VAL A  42     -10.817  26.087  70.358  1.00 37.32           H  
ATOM    638  N   ILE A  43     -11.866  24.557  73.776  1.00 39.40           N  
ATOM    639  CA  ILE A  43     -11.235  25.160  74.945  1.00 45.41           C  
ATOM    640  C   ILE A  43     -10.322  24.190  75.681  1.00 44.13           C  
ATOM    641  O   ILE A  43      -9.723  24.569  76.697  1.00 53.91           O  
ATOM    642  CB  ILE A  43     -12.293  25.705  75.927  1.00 38.96           C  
ATOM    643  CG1 ILE A  43     -13.044  24.551  76.594  1.00 39.31           C  
ATOM    644  CG2 ILE A  43     -13.257  26.636  75.211  1.00 39.80           C  
ATOM    645  CD1 ILE A  43     -14.181  24.995  77.490  1.00 37.22           C  
ATOM    646  HN  ILE A  43     -12.790  24.159  73.866  1.00  0.00           H  
ATOM    647  HA  ILE A  43     -10.629  25.999  74.604  1.00 42.27           H  
ATOM    648  HB  ILE A  43     -11.780  26.274  76.703  1.00 42.27           H  
ATOM    649 1HG1 ILE A  43     -13.453  23.911  75.812  1.00 42.27           H  
ATOM    650 2HG1 ILE A  43     -12.335  23.983  77.196  1.00 42.27           H  
ATOM    651 1HG2 ILE A  43     -13.996  27.010  75.920  1.00 42.27           H  
ATOM    652 2HG2 ILE A  43     -13.763  26.092  74.413  1.00 42.27           H  
ATOM    653 3HG2 ILE A  43     -12.705  27.474  74.786  1.00 42.27           H  
ATOM    654 1HD1 ILE A  43     -14.664  24.120  77.926  1.00 42.27           H  
ATOM    655 2HD1 ILE A  43     -14.908  25.556  76.904  1.00 42.27           H  
ATOM    656 3HD1 ILE A  43     -13.790  25.628  78.287  1.00 42.27           H  
ATOM    657  N   CYS A  44     -10.196  22.955  75.208  1.00 49.20           N  
ATOM    658  CA  CYS A  44      -9.356  21.954  75.847  1.00 50.36           C  
ATOM    659  C   CYS A  44      -8.022  21.818  75.124  1.00 56.74           C  
ATOM    660  O   CYS A  44      -7.859  22.241  73.976  1.00 54.23           O  
ATOM    661  CB  CYS A  44     -10.057  20.592  75.883  1.00 52.03           C  
ATOM    662  SG  CYS A  44     -11.790  20.639  76.366  1.00 57.89           S  
ATOM    663  HN  CYS A  44     -10.703  22.701  74.372  1.00  0.00           H  
ATOM    664  HG  CYS A  44     -12.559  20.464  75.287  1.00  0.00           H  
ATOM    665  HA  CYS A  44      -9.162  22.270  76.872  1.00 53.41           H  
ATOM    666  HB1 CYS A  44      -9.996  20.154  74.887  1.00 53.41           H  
ATOM    667  HB2 CYS A  44      -9.526  19.957  76.592  1.00 53.41           H  
ATOM    668  N   THR A  45      -7.064  21.219  75.820  1.00 61.24           N  
ATOM    669  CA  THR A  45      -5.783  20.824  75.253  1.00 65.40           C  
ATOM    670  C   THR A  45      -5.623  19.313  75.424  1.00 65.43           C  
ATOM    671  O   THR A  45      -6.547  18.617  75.855  1.00 65.90           O  
ATOM    672  CB  THR A  45      -4.635  21.607  75.896  1.00 69.65           C  
ATOM    673  OG1 THR A  45      -3.438  21.416  75.131  1.00 75.39           O  
ATOM    674  CG2 THR A  45      -4.399  21.145  77.328  1.00 66.61           C  
ATOM    675  HN  THR A  45      -7.233  21.027  76.797  1.00  0.00           H  
ATOM    676  HG1 THR A  45      -3.464  21.975  74.351  1.00  0.00           H  
ATOM    677  HA  THR A  45      -5.796  21.049  74.187  1.00 67.09           H  
ATOM    678  HB  THR A  45      -4.888  22.667  75.902  1.00 67.09           H  
ATOM    679 1HG2 THR A  45      -3.579  21.716  77.764  1.00 67.09           H  
ATOM    680 2HG2 THR A  45      -4.145  20.085  77.331  1.00 67.09           H  
ATOM    681 3HG2 THR A  45      -5.304  21.303  77.915  1.00 67.09           H  
ATOM    682  N   SER A  46      -4.437  18.804  75.082  1.00 68.52           N  
ATOM    683  CA  SER A  46      -4.225  17.360  75.096  1.00 68.51           C  
ATOM    684  C   SER A  46      -4.359  16.773  76.496  1.00 69.36           C  
ATOM    685  O   SER A  46      -4.830  15.640  76.649  1.00 71.42           O  
ATOM    686  CB  SER A  46      -2.855  17.028  74.504  1.00 67.95           C  
ATOM    687  OG  SER A  46      -2.750  17.507  73.174  1.00 67.72           O  
ATOM    688  HN  SER A  46      -3.684  19.421  74.813  1.00  0.00           H  
ATOM    689  HG  SER A  46      -1.884  17.288  72.822  1.00  0.00           H  
ATOM    690  HA  SER A  46      -4.985  16.901  74.464  1.00 68.91           H  
ATOM    691  HB1 SER A  46      -2.081  17.494  75.113  1.00 68.91           H  
ATOM    692  HB2 SER A  46      -2.718  15.947  74.506  1.00 68.91           H  
ATOM    693  N   GLU A  47      -3.965  17.521  77.527  1.00 70.96           N  
ATOM    694  CA  GLU A  47      -4.049  17.023  78.895  1.00 70.54           C  
ATOM    695  C   GLU A  47      -5.452  17.117  79.482  1.00 69.09           C  
ATOM    696  O   GLU A  47      -5.693  16.560  80.559  1.00 69.43           O  
ATOM    697  CB  GLU A  47      -3.065  17.782  79.791  1.00 71.46           C  
ATOM    698  CG  GLU A  47      -2.573  16.982  80.987  1.00 79.64           C  
ATOM    699  CD  GLU A  47      -1.180  17.384  81.429  1.00 85.00           C  
ATOM    700  OE1 GLU A  47      -1.058  18.045  82.481  1.00 85.44           O  
ATOM    701  OE2 GLU A  47      -0.209  17.036  80.725  1.00 82.68           O  
ATOM    702  HN  GLU A  47      -3.602  18.448  77.358  1.00  0.00           H  
ATOM    703  HA  GLU A  47      -3.757  15.973  78.889  1.00 76.03           H  
ATOM    704  HB1 GLU A  47      -2.201  18.064  79.189  1.00 76.03           H  
ATOM    705  HB2 GLU A  47      -3.560  18.680  80.160  1.00 76.03           H  
ATOM    706  HG1 GLU A  47      -3.261  17.139  81.818  1.00 76.03           H  
ATOM    707  HG2 GLU A  47      -2.562  15.926  80.719  1.00 76.03           H  
ATOM    708  N   ASP A  48      -6.379  17.796  78.807  1.00 67.45           N  
ATOM    709  CA  ASP A  48      -7.738  17.946  79.309  1.00 66.01           C  
ATOM    710  C   ASP A  48      -8.702  16.904  78.758  1.00 61.87           C  
ATOM    711  O   ASP A  48      -9.706  16.606  79.414  1.00 57.55           O  
ATOM    712  CB  ASP A  48      -8.281  19.339  78.967  1.00 67.91           C  
ATOM    713  CG  ASP A  48      -7.577  20.447  79.727  1.00 70.82           C  
ATOM    714  OD1 ASP A  48      -7.511  20.368  80.972  1.00 74.63           O  
ATOM    715  OD2 ASP A  48      -7.100  21.402  79.079  1.00 65.47           O  
ATOM    716  HN  ASP A  48      -6.132  18.218  77.923  1.00  0.00           H  
ATOM    717  HA  ASP A  48      -7.713  17.847  80.394  1.00 66.46           H  
ATOM    718  HB1 ASP A  48      -8.149  19.511  77.899  1.00 66.46           H  
ATOM    719  HB2 ASP A  48      -9.343  19.369  79.212  1.00 66.46           H  
ATOM    720  N   MET A  49      -8.413  16.332  77.588  1.00 64.80           N  
ATOM    721  CA  MET A  49      -9.418  15.600  76.823  1.00 61.58           C  
ATOM    722  C   MET A  49      -9.793  14.249  77.421  1.00 54.59           C  
ATOM    723  O   MET A  49     -10.736  13.623  76.925  1.00 50.82           O  
ATOM    724  CB  MET A  49      -8.930  15.410  75.386  1.00 62.15           C  
ATOM    725  CG  MET A  49      -8.934  16.691  74.567  1.00 60.24           C  
ATOM    726  SD  MET A  49      -8.229  16.487  72.920  1.00 77.15           S  
ATOM    727  CE  MET A  49      -8.703  18.038  72.158  1.00 60.34           C  
ATOM    728  HN  MET A  49      -7.475  16.407  77.222  1.00  0.00           H  
ATOM    729  HA  MET A  49     -10.320  16.211  76.790  1.00 61.46           H  
ATOM    730  HB1 MET A  49      -7.911  15.024  75.417  1.00 61.46           H  
ATOM    731  HB2 MET A  49      -9.579  14.685  74.895  1.00 61.46           H  
ATOM    732  HG1 MET A  49      -9.964  17.031  74.462  1.00 61.46           H  
ATOM    733  HG2 MET A  49      -8.354  17.444  75.100  1.00 61.46           H  
ATOM    734  HE1 MET A  49      -8.339  18.065  71.131  1.00 61.46           H  
ATOM    735  HE2 MET A  49      -8.270  18.866  72.719  1.00 61.46           H  
ATOM    736  HE3 MET A  49      -9.789  18.127  72.160  1.00 61.46           H  
ATOM    737  N   LEU A  50      -9.098  13.777  78.459  1.00 55.58           N  
ATOM    738  CA  LEU A  50      -9.472  12.497  79.056  1.00 50.20           C  
ATOM    739  C   LEU A  50     -10.771  12.620  79.843  1.00 50.23           C  
ATOM    740  O   LEU A  50     -11.702  11.828  79.656  1.00 53.98           O  
ATOM    741  CB  LEU A  50      -8.348  11.972  79.949  1.00 56.38           C  
ATOM    742  CG  LEU A  50      -8.686  10.683  80.706  1.00 56.22           C  
ATOM    743  CD1 LEU A  50      -9.083   9.574  79.738  1.00 54.68           C  
ATOM    744  CD2 LEU A  50      -7.524  10.242  81.582  1.00 61.06           C  
ATOM    745  HN  LEU A  50      -8.318  14.302  78.829  1.00  0.00           H  
ATOM    746  HA  LEU A  50      -9.629  11.780  78.251  1.00 54.79           H  
ATOM    747  HB1 LEU A  50      -7.477  11.780  79.322  1.00 54.79           H  
ATOM    748  HB2 LEU A  50      -8.107  12.743  80.681  1.00 54.79           H  
ATOM    749  HG  LEU A  50      -9.539  10.886  81.354  1.00 54.79           H  
ATOM    750 1HD1 LEU A  50      -9.318   8.669  80.298  1.00 54.79           H  
ATOM    751 2HD1 LEU A  50      -8.257   9.374  79.056  1.00 54.79           H  
ATOM    752 3HD1 LEU A  50      -9.958   9.885  79.167  1.00 54.79           H  
ATOM    753 1HD2 LEU A  50      -7.792   9.325  82.107  1.00 54.79           H  
ATOM    754 2HD2 LEU A  50      -7.299  11.023  82.308  1.00 54.79           H  
ATOM    755 3HD2 LEU A  50      -6.648  10.061  80.960  1.00 54.79           H  
ATOM    756  N   ASN A  51     -10.852  13.606  80.734  1.00 54.23           N  
ATOM    757  CA  ASN A  51     -12.073  13.874  81.495  1.00 56.71           C  
ATOM    758  C   ASN A  51     -12.099  15.344  81.875  1.00 53.53           C  
ATOM    759  O   ASN A  51     -11.754  15.724  83.001  1.00 59.55           O  
ATOM    760  CB  ASN A  51     -12.165  12.987  82.737  1.00 60.04           C  
ATOM    761  CG  ASN A  51     -13.429  13.238  83.538  1.00 66.55           C  
ATOM    762  OD1 ASN A  51     -14.540  13.012  83.056  1.00 68.23           O  
ATOM    763  ND2 ASN A  51     -13.266  13.713  84.768  1.00 64.37           N  
ATOM    764  HN  ASN A  51     -10.042  14.189  80.890  1.00  0.00           H  
ATOM    765 1HD2 ASN A  51     -12.337  13.886  85.124  1.00  0.00           H  
ATOM    766 2HD2 ASN A  51     -14.071  13.901  85.348  1.00  0.00           H  
ATOM    767  HA  ASN A  51     -12.932  13.666  80.857  1.00 60.40           H  
ATOM    768  HB1 ASN A  51     -12.152  11.943  82.423  1.00 60.40           H  
ATOM    769  HB2 ASN A  51     -11.303  13.186  83.373  1.00 60.40           H  
ATOM    770  N   PRO A  52     -12.498  16.214  80.948  1.00 51.24           N  
ATOM    771  CA  PRO A  52     -12.552  17.645  81.255  1.00 51.92           C  
ATOM    772  C   PRO A  52     -13.895  18.065  81.828  1.00 44.57           C  
ATOM    773  O   PRO A  52     -14.959  17.609  81.403  1.00 48.93           O  
ATOM    774  CB  PRO A  52     -12.320  18.290  79.883  1.00 53.34           C  
ATOM    775  CG  PRO A  52     -12.940  17.322  78.923  1.00 53.26           C  
ATOM    776  CD  PRO A  52     -12.813  15.939  79.534  1.00 52.84           C  
ATOM    777  HA  PRO A  52     -11.748  17.915  81.940  1.00 50.87           H  
ATOM    778  HB1 PRO A  52     -12.809  19.262  79.824  1.00 50.87           H  
ATOM    779  HB2 PRO A  52     -11.255  18.406  79.684  1.00 50.87           H  
ATOM    780  HG1 PRO A  52     -13.991  17.568  78.772  1.00 50.87           H  
ATOM    781  HG2 PRO A  52     -12.417  17.357  77.967  1.00 50.87           H  
ATOM    782  HD1 PRO A  52     -13.748  15.386  79.444  1.00 50.87           H  
ATOM    783  HD2 PRO A  52     -12.010  15.376  79.059  1.00 50.87           H  
ATOM    784  N   ASN A  53     -13.837  18.944  82.824  1.00 42.70           N  
ATOM    785  CA  ASN A  53     -15.027  19.629  83.318  1.00 41.54           C  
ATOM    786  C   ASN A  53     -15.147  20.918  82.518  1.00 45.98           C  
ATOM    787  O   ASN A  53     -14.410  21.880  82.750  1.00 43.49           O  
ATOM    788  CB  ASN A  53     -14.935  19.889  84.817  1.00 47.59           C  
ATOM    789  CG  ASN A  53     -16.245  20.385  85.400  1.00 50.78           C  
ATOM    790  OD1 ASN A  53     -16.730  21.458  85.043  1.00 49.11           O  
ATOM    791  ND2 ASN A  53     -16.830  19.598  86.295  1.00 58.51           N  
ATOM    792  HN  ASN A  53     -12.944  19.143  83.251  1.00  0.00           H  
ATOM    793 1HD2 ASN A  53     -17.706  19.874  86.714  1.00  0.00           H  
ATOM    794 2HD2 ASN A  53     -16.399  18.723  86.557  1.00  0.00           H  
ATOM    795  HA  ASN A  53     -15.900  19.008  83.120  1.00 47.46           H  
ATOM    796  HB1 ASN A  53     -14.659  18.961  85.317  1.00 47.46           H  
ATOM    797  HB2 ASN A  53     -14.166  20.641  84.995  1.00 47.46           H  
ATOM    798  N   TYR A  54     -16.074  20.929  81.559  1.00 41.02           N  
ATOM    799  CA  TYR A  54     -16.130  22.020  80.594  1.00 37.74           C  
ATOM    800  C   TYR A  54     -16.556  23.333  81.234  1.00 36.00           C  
ATOM    801  O   TYR A  54     -16.115  24.400  80.794  1.00 38.89           O  
ATOM    802  CB  TYR A  54     -17.070  21.652  79.448  1.00 36.00           C  
ATOM    803  CG  TYR A  54     -16.478  20.641  78.495  1.00 32.02           C  
ATOM    804  CD1 TYR A  54     -15.662  21.044  77.448  1.00 36.25           C  
ATOM    805  CD2 TYR A  54     -16.725  19.284  78.648  1.00 36.73           C  
ATOM    806  CE1 TYR A  54     -15.118  20.125  76.574  1.00 40.78           C  
ATOM    807  CE2 TYR A  54     -16.184  18.357  77.779  1.00 37.10           C  
ATOM    808  CZ  TYR A  54     -15.380  18.784  76.744  1.00 36.90           C  
ATOM    809  OH  TYR A  54     -14.835  17.868  75.874  1.00 37.87           O  
ATOM    810  HN  TYR A  54     -16.743  20.175  81.501  1.00  0.00           H  
ATOM    811  HH  TYR A  54     -15.493  17.205  75.653  1.00  0.00           H  
ATOM    812  HA  TYR A  54     -15.131  22.155  80.180  1.00 37.27           H  
ATOM    813  HB1 TYR A  54     -17.985  21.236  79.870  1.00 37.27           H  
ATOM    814  HB2 TYR A  54     -17.306  22.558  78.889  1.00 37.27           H  
ATOM    815  HD1 TYR A  54     -15.447  22.104  77.313  1.00 37.28           H  
ATOM    816  HD2 TYR A  54     -17.357  18.944  79.468  1.00 37.28           H  
ATOM    817  HE1 TYR A  54     -14.484  20.459  75.753  1.00 37.28           H  
ATOM    818  HE2 TYR A  54     -16.391  17.295  77.911  1.00 37.28           H  
ATOM    819  N   GLU A  55     -17.407  23.288  82.262  1.00 37.41           N  
ATOM    820  CA  GLU A  55     -17.793  24.529  82.925  1.00 46.21           C  
ATOM    821  C   GLU A  55     -16.624  25.125  83.697  1.00 40.08           C  
ATOM    822  O   GLU A  55     -16.481  26.352  83.769  1.00 45.60           O  
ATOM    823  CB  GLU A  55     -18.986  24.296  83.851  1.00 47.59           C  
ATOM    824  CG  GLU A  55     -20.340  24.679  83.246  1.00 53.59           C  
ATOM    825  CD  GLU A  55     -20.351  26.046  82.565  1.00 58.43           C  
ATOM    826  OE1 GLU A  55     -19.654  26.974  83.035  1.00 62.86           O  
ATOM    827  OE2 GLU A  55     -21.061  26.193  81.549  1.00 60.77           O  
ATOM    828  HN  GLU A  55     -17.780  22.404  82.577  1.00  0.00           H  
ATOM    829  HA  GLU A  55     -18.093  25.244  82.159  1.00 50.28           H  
ATOM    830  HB1 GLU A  55     -19.015  23.238  84.110  1.00 50.28           H  
ATOM    831  HB2 GLU A  55     -18.837  24.887  84.755  1.00 50.28           H  
ATOM    832  HG1 GLU A  55     -20.610  23.925  82.506  1.00 50.28           H  
ATOM    833  HG2 GLU A  55     -21.082  24.688  84.044  1.00 50.28           H  
ATOM    834  N   ASP A  56     -15.777  24.274  84.281  1.00 40.14           N  
ATOM    835  CA  ASP A  56     -14.560  24.768  84.913  1.00 46.72           C  
ATOM    836  C   ASP A  56     -13.630  25.396  83.885  1.00 46.75           C  
ATOM    837  O   ASP A  56     -13.065  26.470  84.120  1.00 41.56           O  
ATOM    838  CB  ASP A  56     -13.852  23.632  85.650  1.00 47.88           C  
ATOM    839  CG  ASP A  56     -14.054  23.692  87.150  1.00 55.58           C  
ATOM    840  OD1 ASP A  56     -14.694  24.652  87.627  1.00 58.88           O  
ATOM    841  OD2 ASP A  56     -13.573  22.778  87.852  1.00 63.71           O  
ATOM    842  HN  ASP A  56     -15.980  23.285  84.285  1.00  0.00           H  
ATOM    843  HA  ASP A  56     -14.835  25.532  85.640  1.00 50.15           H  
ATOM    844  HB1 ASP A  56     -14.242  22.682  85.284  1.00 50.15           H  
ATOM    845  HB2 ASP A  56     -12.784  23.692  85.440  1.00 50.15           H  
ATOM    846  N   LEU A  57     -13.470  24.746  82.729  1.00 42.40           N  
ATOM    847  CA  LEU A  57     -12.561  25.256  81.710  1.00 39.63           C  
ATOM    848  C   LEU A  57     -13.090  26.528  81.064  1.00 40.16           C  
ATOM    849  O   LEU A  57     -12.300  27.389  80.662  1.00 40.96           O  
ATOM    850  CB  LEU A  57     -12.313  24.186  80.646  1.00 42.67           C  
ATOM    851  CG  LEU A  57     -11.561  22.936  81.105  1.00 50.37           C  
ATOM    852  CD1 LEU A  57     -11.538  21.886  80.006  1.00 49.87           C  
ATOM    853  CD2 LEU A  57     -10.148  23.290  81.543  1.00 49.56           C  
ATOM    854  HN  LEU A  57     -13.984  23.893  82.559  1.00  0.00           H  
ATOM    855  HA  LEU A  57     -11.609  25.488  82.188  1.00 44.45           H  
ATOM    856  HB1 LEU A  57     -13.283  23.868  80.262  1.00 44.45           H  
ATOM    857  HB2 LEU A  57     -11.736  24.644  79.842  1.00 44.45           H  
ATOM    858  HG  LEU A  57     -12.088  22.518  81.963  1.00 44.45           H  
ATOM    859 1HD1 LEU A  57     -10.998  21.006  80.355  1.00 44.45           H  
ATOM    860 2HD1 LEU A  57     -11.040  22.292  79.125  1.00 44.45           H  
ATOM    861 3HD1 LEU A  57     -12.560  21.606  79.749  1.00 44.45           H  
ATOM    862 1HD2 LEU A  57      -9.630  22.387  81.866  1.00 44.45           H  
ATOM    863 2HD2 LEU A  57     -10.190  23.999  82.370  1.00 44.45           H  
ATOM    864 3HD2 LEU A  57      -9.610  23.738  80.708  1.00 44.45           H  
ATOM    865  N   LEU A  58     -14.413  26.670  80.954  1.00 38.25           N  
ATOM    866  CA  LEU A  58     -14.972  27.838  80.281  1.00 40.40           C  
ATOM    867  C   LEU A  58     -14.925  29.078  81.165  1.00 39.95           C  
ATOM    868  O   LEU A  58     -14.673  30.183  80.671  1.00 35.67           O  
ATOM    869  CB  LEU A  58     -16.408  27.563  79.840  1.00 36.53           C  
ATOM    870  CG  LEU A  58     -17.019  28.704  79.024  1.00 40.35           C  
ATOM    871  CD1 LEU A  58     -16.204  28.953  77.763  1.00 39.04           C  
ATOM    872  CD2 LEU A  58     -18.469  28.424  78.686  1.00 45.58           C  
ATOM    873  HN  LEU A  58     -15.029  25.967  81.338  1.00  0.00           H  
ATOM    874  HA  LEU A  58     -14.375  28.034  79.390  1.00 39.47           H  
ATOM    875  HB1 LEU A  58     -16.416  26.659  79.231  1.00 39.47           H  
ATOM    876  HB2 LEU A  58     -17.019  27.408  80.729  1.00 39.47           H  
ATOM    877  HG  LEU A  58     -16.984  29.608  79.631  1.00 39.47           H  
ATOM    878 1HD1 LEU A  58     -16.653  29.768  77.195  1.00 39.47           H  
ATOM    879 2HD1 LEU A  58     -16.191  28.049  77.154  1.00 39.47           H  
ATOM    880 3HD1 LEU A  58     -15.183  29.221  78.036  1.00 39.47           H  
ATOM    881 1HD2 LEU A  58     -18.874  29.253  78.106  1.00 39.47           H  
ATOM    882 2HD2 LEU A  58     -19.042  28.311  79.606  1.00 39.47           H  
ATOM    883 3HD2 LEU A  58     -18.536  27.506  78.102  1.00 39.47           H  
ATOM    884  N   ILE A  59     -15.171  28.920  82.469  1.00 42.81           N  
ATOM    885  CA  ILE A  59     -15.132  30.065  83.370  1.00 40.37           C  
ATOM    886  C   ILE A  59     -13.727  30.640  83.487  1.00 35.67           C  
ATOM    887  O   ILE A  59     -13.564  31.788  83.915  1.00 46.91           O  
ATOM    888  CB  ILE A  59     -15.689  29.679  84.755  1.00 42.33           C  
ATOM    889  CG1 ILE A  59     -16.261  30.909  85.466  1.00 48.47           C  
ATOM    890  CG2 ILE A  59     -14.614  29.017  85.607  1.00 37.96           C  
ATOM    891  CD1 ILE A  59     -17.496  31.479  84.802  1.00 52.04           C  
ATOM    892  HN  ILE A  59     -15.385  28.002  82.832  1.00  0.00           H  
ATOM    893  HA  ILE A  59     -15.777  30.839  82.954  1.00 43.32           H  
ATOM    894  HB  ILE A  59     -16.498  28.963  84.610  1.00 43.32           H  
ATOM    895 1HG1 ILE A  59     -16.519  30.627  86.487  1.00 43.32           H  
ATOM    896 2HG1 ILE A  59     -15.493  31.683  85.485  1.00 43.32           H  
ATOM    897 1HG2 ILE A  59     -15.031  28.754  86.579  1.00 43.32           H  
ATOM    898 2HG2 ILE A  59     -13.782  29.708  85.744  1.00 43.32           H  
ATOM    899 3HG2 ILE A  59     -14.259  28.115  85.108  1.00 43.32           H  
ATOM    900 1HD1 ILE A  59     -17.843  32.347  85.362  1.00 43.32           H  
ATOM    901 2HD1 ILE A  59     -18.281  30.723  84.783  1.00 43.32           H  
ATOM    902 3HD1 ILE A  59     -17.255  31.778  83.782  1.00 43.32           H  
ATOM    903  N   ARG A  60     -12.704  29.876  83.107  1.00 37.38           N  
ATOM    904  CA  ARG A  60     -11.325  30.345  83.122  1.00 39.45           C  
ATOM    905  C   ARG A  60     -10.927  31.042  81.829  1.00 40.28           C  
ATOM    906  O   ARG A  60      -9.770  31.449  81.690  1.00 42.72           O  
ATOM    907  CB  ARG A  60     -10.372  29.178  83.392  1.00 37.15           C  
ATOM    908  CG  ARG A  60     -10.613  28.483  84.719  1.00 36.47           C  
ATOM    909  CD  ARG A  60      -9.772  27.226  84.842  1.00 36.22           C  
ATOM    910  NE  ARG A  60     -10.147  26.436  86.010  1.00 42.15           N  
ATOM    911  CZ  ARG A  60      -9.663  25.229  86.281  1.00 54.61           C  
ATOM    912  NH1 ARG A  60      -8.779  24.669  85.466  1.00 54.73           N  
ATOM    913  NH2 ARG A  60     -10.061  24.583  87.368  1.00 53.63           N  
ATOM    914  HN  ARG A  60     -12.892  28.934  82.796  1.00  0.00           H  
ATOM    915  HE  ARG A  60     -10.817  26.832  86.653  1.00  0.00           H  
ATOM    916 1HH1 ARG A  60      -8.474  25.160  84.638  1.00  0.00           H  
ATOM    917 2HH1 ARG A  60      -8.411  23.752  85.674  1.00  0.00           H  
ATOM    918 1HH2 ARG A  60     -10.733  25.008  87.990  1.00  0.00           H  
ATOM    919 2HH2 ARG A  60      -9.692  23.666  87.574  1.00  0.00           H  
ATOM    920  HA  ARG A  60     -11.221  31.061  83.937  1.00 43.16           H  
ATOM    921  HB1 ARG A  60     -10.492  28.445  82.594  1.00 43.16           H  
ATOM    922  HB2 ARG A  60      -9.351  29.560  83.385  1.00 43.16           H  
ATOM    923  HG1 ARG A  60     -10.354  29.165  85.529  1.00 43.16           H  
ATOM    924  HG2 ARG A  60     -11.667  28.214  84.793  1.00 43.16           H  
ATOM    925  HD1 ARG A  60      -9.911  26.620  83.947  1.00 43.16           H  
ATOM    926  HD2 ARG A  60      -8.723  27.510  84.930  1.00 43.16           H  
ATOM    927  N   LYS A  61     -11.851  31.186  80.886  1.00 38.95           N  
ATOM    928  CA  LYS A  61     -11.614  31.878  79.631  1.00 39.80           C  
ATOM    929  C   LYS A  61     -12.501  33.114  79.543  1.00 39.96           C  
ATOM    930  O   LYS A  61     -13.520  33.229  80.229  1.00 41.63           O  
ATOM    931  CB  LYS A  61     -11.880  30.960  78.431  1.00 42.50           C  
ATOM    932  CG  LYS A  61     -11.268  29.575  78.554  1.00 40.30           C  
ATOM    933  CD  LYS A  61     -10.068  29.419  77.632  1.00 43.28           C  
ATOM    934  CE  LYS A  61      -9.474  28.023  77.733  1.00 50.52           C  
ATOM    935  NZ  LYS A  61      -9.547  27.496  79.124  1.00 57.16           N1+
ATOM    936  HN  LYS A  61     -12.767  30.794  81.050  1.00  0.00           H  
ATOM    937  HZ1 LYS A  61      -9.296  26.518  79.127  1.00  0.00           H  
ATOM    938  HZ2 LYS A  61      -8.907  28.010  79.712  1.00  0.00           H  
ATOM    939  HZ3 LYS A  61     -10.488  27.603  79.476  1.00  0.00           H  
ATOM    940  HA  LYS A  61     -10.572  32.196  79.601  1.00 43.79           H  
ATOM    941  HB1 LYS A  61     -12.959  30.848  78.320  1.00 43.79           H  
ATOM    942  HB2 LYS A  61     -11.470  31.436  77.540  1.00 43.79           H  
ATOM    943  HG1 LYS A  61     -10.947  29.418  79.584  1.00 43.79           H  
ATOM    944  HG2 LYS A  61     -12.019  28.830  78.289  1.00 43.79           H  
ATOM    945  HD1 LYS A  61     -10.384  29.597  76.604  1.00 43.79           H  
ATOM    946  HD2 LYS A  61      -9.308  30.149  77.911  1.00 43.79           H  
ATOM    947  HE1 LYS A  61     -10.026  27.355  77.072  1.00 43.79           H  
ATOM    948  HE2 LYS A  61      -8.430  28.060  77.423  1.00 43.79           H  
ATOM    949  N   SER A  62     -12.092  34.048  78.691  1.00 36.02           N  
ATOM    950  CA  SER A  62     -12.873  35.239  78.389  1.00 45.54           C  
ATOM    951  C   SER A  62     -12.968  35.395  76.875  1.00 46.47           C  
ATOM    952  O   SER A  62     -12.510  34.540  76.110  1.00 42.97           O  
ATOM    953  CB  SER A  62     -12.264  36.486  79.042  1.00 50.61           C  
ATOM    954  OG  SER A  62     -10.909  36.647  78.674  1.00 52.06           O  
ATOM    955  HN  SER A  62     -11.200  33.926  78.233  1.00  0.00           H  
ATOM    956  HG  SER A  62     -10.855  37.172  77.872  1.00  0.00           H  
ATOM    957  HA  SER A  62     -13.879  35.100  78.784  1.00 45.61           H  
ATOM    958  HB1 SER A  62     -12.825  37.364  78.723  1.00 45.61           H  
ATOM    959  HB2 SER A  62     -12.328  36.387  80.126  1.00 45.61           H  
ATOM    960  N   ASN A  63     -13.570  36.504  76.440  1.00 45.75           N  
ATOM    961  CA  ASN A  63     -13.822  36.700  75.016  1.00 46.75           C  
ATOM    962  C   ASN A  63     -12.531  36.844  74.220  1.00 48.42           C  
ATOM    963  O   ASN A  63     -12.477  36.432  73.056  1.00 43.99           O  
ATOM    964  CB  ASN A  63     -14.714  37.922  74.809  1.00 48.34           C  
ATOM    965  CG  ASN A  63     -16.120  37.707  75.325  1.00 48.12           C  
ATOM    966  OD1 ASN A  63     -16.538  36.575  75.568  1.00 47.86           O  
ATOM    967  ND2 ASN A  63     -16.859  38.794  75.499  1.00 52.25           N  
ATOM    968  HN  ASN A  63     -13.853  37.213  77.101  1.00  0.00           H  
ATOM    969 1HD2 ASN A  63     -16.476  39.704  75.288  1.00  0.00           H  
ATOM    970 2HD2 ASN A  63     -17.805  38.712  75.843  1.00  0.00           H  
ATOM    971  HA  ASN A  63     -14.354  35.825  74.643  1.00 47.68           H  
ATOM    972  HB1 ASN A  63     -14.274  38.769  75.336  1.00 47.68           H  
ATOM    973  HB2 ASN A  63     -14.763  38.142  73.743  1.00 47.68           H  
ATOM    974  N   HIS A  64     -11.487  37.413  74.824  1.00 42.81           N  
ATOM    975  CA  HIS A  64     -10.226  37.603  74.116  1.00 47.58           C  
ATOM    976  C   HIS A  64      -9.485  36.297  73.861  1.00 45.70           C  
ATOM    977  O   HIS A  64      -8.532  36.293  73.074  1.00 44.67           O  
ATOM    978  CB  HIS A  64      -9.326  38.562  74.897  1.00 55.48           C  
ATOM    979  CG  HIS A  64      -8.487  37.890  75.939  1.00 57.45           C  
ATOM    980  ND1 HIS A  64      -9.018  37.366  77.098  1.00 65.64           N  
ATOM    981  CD2 HIS A  64      -7.155  37.652  75.995  1.00 62.77           C  
ATOM    982  CE1 HIS A  64      -8.049  36.837  77.824  1.00 67.36           C  
ATOM    983  NE2 HIS A  64      -6.909  36.998  77.177  1.00 70.85           N  
ATOM    984  HN  HIS A  64     -11.571  37.716  75.784  1.00  0.00           H  
ATOM    985  HE2 HIS A  64      -6.003  36.690  77.499  1.00  0.00           H  
ATOM    986  HA  HIS A  64     -10.447  38.059  73.151  1.00 56.03           H  
ATOM    987  HB1 HIS A  64      -8.662  39.062  74.191  1.00 56.03           H  
ATOM    988  HB2 HIS A  64      -9.957  39.302  75.389  1.00 56.03           H  
ATOM    989  HD2 HIS A  64      -6.416  37.928  75.242  1.00 56.03           H  
ATOM    990  HE1 HIS A  64      -8.170  36.351  78.792  1.00 56.03           H  
ATOM    991  N   ASN A  65      -9.891  35.199  74.500  1.00 46.87           N  
ATOM    992  CA  ASN A  65      -9.232  33.913  74.312  1.00 42.60           C  
ATOM    993  C   ASN A  65      -9.683  33.191  73.049  1.00 43.44           C  
ATOM    994  O   ASN A  65      -9.116  32.144  72.720  1.00 45.20           O  
ATOM    995  CB  ASN A  65      -9.479  33.014  75.528  1.00 43.59           C  
ATOM    996  CG  ASN A  65      -8.871  33.572  76.800  1.00 48.45           C  
ATOM    997  OD1 ASN A  65      -9.554  33.725  77.813  1.00 45.49           O  
ATOM    998  ND2 ASN A  65      -7.579  33.875  76.756  1.00 48.19           N  
ATOM    999  HN  ASN A  65     -10.677  35.261  75.132  1.00  0.00           H  
ATOM   1000 1HD2 ASN A  65      -7.120  34.249  77.574  1.00  0.00           H  
ATOM   1001 2HD2 ASN A  65      -7.055  33.732  75.904  1.00  0.00           H  
ATOM   1002  HA  ASN A  65      -8.159  34.091  74.235  1.00 45.48           H  
ATOM   1003  HB1 ASN A  65     -10.554  32.910  75.672  1.00 45.48           H  
ATOM   1004  HB2 ASN A  65      -9.041  32.035  75.333  1.00 45.48           H  
ATOM   1005  N   PHE A  66     -10.676  33.718  72.338  1.00 38.08           N  
ATOM   1006  CA  PHE A  66     -11.234  33.076  71.155  1.00 40.63           C  
ATOM   1007  C   PHE A  66     -10.905  33.913  69.926  1.00 41.32           C  
ATOM   1008  O   PHE A  66     -11.373  35.049  69.799  1.00 44.74           O  
ATOM   1009  CB  PHE A  66     -12.747  32.898  71.288  1.00 38.85           C  
ATOM   1010  CG  PHE A  66     -13.155  31.991  72.414  1.00 39.29           C  
ATOM   1011  CD1 PHE A  66     -13.187  30.616  72.245  1.00 37.23           C  
ATOM   1012  CD2 PHE A  66     -13.506  32.517  73.646  1.00 37.37           C  
ATOM   1013  CE1 PHE A  66     -13.564  29.783  73.286  1.00 36.49           C  
ATOM   1014  CE2 PHE A  66     -13.883  31.691  74.689  1.00 35.33           C  
ATOM   1015  CZ  PHE A  66     -13.912  30.323  74.509  1.00 43.59           C  
ATOM   1016  HN  PHE A  66     -11.061  34.604  72.632  1.00  0.00           H  
ATOM   1017  HA  PHE A  66     -10.775  32.094  71.042  1.00 39.36           H  
ATOM   1018  HB1 PHE A  66     -13.194  33.877  71.457  1.00 39.36           H  
ATOM   1019  HB2 PHE A  66     -13.127  32.480  70.356  1.00 39.36           H  
ATOM   1020  HD1 PHE A  66     -12.912  30.185  71.282  1.00 39.36           H  
ATOM   1021  HD2 PHE A  66     -13.485  33.596  73.796  1.00 39.36           H  
ATOM   1022  HE1 PHE A  66     -13.586  28.703  73.140  1.00 39.36           H  
ATOM   1023  HE2 PHE A  66     -14.157  32.120  75.653  1.00 39.36           H  
ATOM   1024  HZ  PHE A  66     -14.209  29.670  75.330  1.00 39.36           H  
ATOM   1025  N   LEU A  67     -10.106  33.350  69.026  1.00 37.46           N  
ATOM   1026  CA  LEU A  67      -9.759  33.989  67.760  1.00 39.60           C  
ATOM   1027  C   LEU A  67     -10.605  33.356  66.658  1.00 45.47           C  
ATOM   1028  O   LEU A  67     -10.447  32.170  66.353  1.00 47.86           O  
ATOM   1029  CB  LEU A  67      -8.267  33.836  67.459  1.00 41.67           C  
ATOM   1030  CG  LEU A  67      -7.852  34.306  66.063  1.00 50.78           C  
ATOM   1031  CD1 LEU A  67      -7.697  35.811  66.075  1.00 54.65           C  
ATOM   1032  CD2 LEU A  67      -6.565  33.632  65.596  1.00 53.28           C  
ATOM   1033  HN  LEU A  67      -9.721  32.438  69.227  1.00  0.00           H  
ATOM   1034  HA  LEU A  67      -9.999  35.050  67.823  1.00 46.35           H  
ATOM   1035  HB1 LEU A  67      -7.710  34.417  68.194  1.00 46.35           H  
ATOM   1036  HB2 LEU A  67      -8.006  32.782  67.555  1.00 46.35           H  
ATOM   1037  HG  LEU A  67      -8.647  34.049  65.364  1.00 46.35           H  
ATOM   1038 1HD1 LEU A  67      -7.401  36.154  65.084  1.00 46.35           H  
ATOM   1039 2HD1 LEU A  67      -6.933  36.092  66.799  1.00 46.35           H  
ATOM   1040 3HD1 LEU A  67      -8.645  36.272  66.351  1.00 46.35           H  
ATOM   1041 1HD2 LEU A  67      -6.305  33.993  64.601  1.00 46.35           H  
ATOM   1042 2HD2 LEU A  67      -6.711  32.552  65.563  1.00 46.35           H  
ATOM   1043 3HD2 LEU A  67      -5.758  33.868  66.290  1.00 46.35           H  
ATOM   1044  N   VAL A  68     -11.503  34.139  66.068  1.00 41.73           N  
ATOM   1045  CA  VAL A  68     -12.392  33.669  65.012  1.00 41.94           C  
ATOM   1046  C   VAL A  68     -11.961  34.319  63.703  1.00 48.24           C  
ATOM   1047  O   VAL A  68     -11.912  35.551  63.596  1.00 48.40           O  
ATOM   1048  CB  VAL A  68     -13.860  33.983  65.332  1.00 43.81           C  
ATOM   1049  CG1 VAL A  68     -14.762  33.503  64.202  1.00 38.39           C  
ATOM   1050  CG2 VAL A  68     -14.269  33.341  66.650  1.00 37.29           C  
ATOM   1051  HN  VAL A  68     -11.573  35.102  66.364  1.00  0.00           H  
ATOM   1052  HA  VAL A  68     -12.280  32.589  64.918  1.00 42.83           H  
ATOM   1053  HB  VAL A  68     -13.969  35.063  65.426  1.00 42.83           H  
ATOM   1054 1HG1 VAL A  68     -15.800  33.732  64.443  1.00 42.83           H  
ATOM   1055 2HG1 VAL A  68     -14.648  32.426  64.078  1.00 42.83           H  
ATOM   1056 3HG1 VAL A  68     -14.484  34.007  63.276  1.00 42.83           H  
ATOM   1057 1HG2 VAL A  68     -15.313  33.575  66.860  1.00 42.83           H  
ATOM   1058 2HG2 VAL A  68     -13.642  33.728  67.453  1.00 42.83           H  
ATOM   1059 3HG2 VAL A  68     -14.146  32.260  66.582  1.00 42.83           H  
ATOM   1060  N   GLN A  69     -11.657  33.492  62.708  1.00 42.65           N  
ATOM   1061  CA  GLN A  69     -11.207  33.957  61.403  1.00 40.20           C  
ATOM   1062  C   GLN A  69     -12.207  33.536  60.335  1.00 45.19           C  
ATOM   1063  O   GLN A  69     -12.541  32.352  60.222  1.00 41.18           O  
ATOM   1064  CB  GLN A  69      -9.818  33.404  61.068  1.00 42.53           C  
ATOM   1065  CG  GLN A  69      -8.666  34.243  61.596  1.00 48.54           C  
ATOM   1066  CD  GLN A  69      -7.348  33.493  61.584  1.00 53.50           C  
ATOM   1067  OE1 GLN A  69      -7.203  32.459  62.237  1.00 58.04           O  
ATOM   1068  NE2 GLN A  69      -6.378  34.008  60.836  1.00 54.98           N  
ATOM   1069  HN  GLN A  69     -11.742  32.498  62.864  1.00  0.00           H  
ATOM   1070 1HE2 GLN A  69      -6.540  34.858  60.315  1.00  0.00           H  
ATOM   1071 2HE2 GLN A  69      -5.479  33.550  60.789  1.00  0.00           H  
ATOM   1072  HA  GLN A  69     -11.154  35.046  61.420  1.00 47.42           H  
ATOM   1073  HB1 GLN A  69      -9.736  32.405  61.496  1.00 47.42           H  
ATOM   1074  HB2 GLN A  69      -9.727  33.344  59.983  1.00 47.42           H  
ATOM   1075  HG1 GLN A  69      -8.568  35.132  60.974  1.00 47.42           H  
ATOM   1076  HG2 GLN A  69      -8.890  34.539  62.621  1.00 47.42           H  
ATOM   1077  N   ALA A  70     -12.681  34.506  59.560  1.00 47.87           N  
ATOM   1078  CA  ALA A  70     -13.549  34.265  58.410  1.00 48.51           C  
ATOM   1079  C   ALA A  70     -12.748  34.645  57.168  1.00 53.00           C  
ATOM   1080  O   ALA A  70     -12.752  35.799  56.736  1.00 57.30           O  
ATOM   1081  CB  ALA A  70     -14.847  35.058  58.519  1.00 42.49           C  
ATOM   1082  HN  ALA A  70     -12.428  35.459  59.777  1.00  0.00           H  
ATOM   1083  HA  ALA A  70     -13.788  33.202  58.365  1.00 49.83           H  
ATOM   1084  HB1 ALA A  70     -15.471  34.857  57.648  1.00 49.83           H  
ATOM   1085  HB2 ALA A  70     -14.620  36.123  58.564  1.00 49.83           H  
ATOM   1086  HB3 ALA A  70     -15.380  34.762  59.423  1.00 49.83           H  
ATOM   1087  N   GLY A  71     -12.057  33.663  56.597  1.00 51.17           N  
ATOM   1088  CA  GLY A  71     -11.104  33.933  55.542  1.00 53.14           C  
ATOM   1089  C   GLY A  71      -9.906  34.691  56.072  1.00 60.48           C  
ATOM   1090  O   GLY A  71      -9.224  34.222  56.987  1.00 64.43           O  
ATOM   1091  HN  GLY A  71     -12.200  32.712  56.905  1.00  0.00           H  
ATOM   1092  HA1 GLY A  71     -10.767  32.988  55.116  1.00 57.31           H  
ATOM   1093  HA2 GLY A  71     -11.589  34.529  54.768  1.00 57.31           H  
ATOM   1094  N   ASN A  72      -9.640  35.867  55.512  1.00 64.84           N  
ATOM   1095  CA  ASN A  72      -8.597  36.742  56.027  1.00 65.70           C  
ATOM   1096  C   ASN A  72      -9.132  37.775  57.010  1.00 67.64           C  
ATOM   1097  O   ASN A  72      -8.343  38.534  57.581  1.00 70.47           O  
ATOM   1098  CB  ASN A  72      -7.880  37.452  54.873  1.00 67.25           C  
ATOM   1099  CG  ASN A  72      -6.610  36.741  54.452  1.00 69.63           C  
ATOM   1100  OD1 ASN A  72      -6.627  35.888  53.564  1.00 69.66           O  
ATOM   1101  ND2 ASN A  72      -5.498  37.089  55.090  1.00 66.84           N  
ATOM   1102  HN  ASN A  72     -10.176  36.161  54.708  1.00  0.00           H  
ATOM   1103 1HD2 ASN A  72      -4.621  36.649  54.852  1.00  0.00           H  
ATOM   1104 2HD2 ASN A  72      -5.530  37.794  55.813  1.00  0.00           H  
ATOM   1105  HA  ASN A  72      -7.866  36.125  56.550  1.00 67.75           H  
ATOM   1106  HB1 ASN A  72      -8.555  37.497  54.018  1.00 67.75           H  
ATOM   1107  HB2 ASN A  72      -7.625  38.463  55.190  1.00 67.75           H  
ATOM   1108  N   VAL A  73     -10.444  37.816  57.223  1.00 62.71           N  
ATOM   1109  CA  VAL A  73     -11.062  38.773  58.132  1.00 57.40           C  
ATOM   1110  C   VAL A  73     -11.174  38.141  59.513  1.00 57.48           C  
ATOM   1111  O   VAL A  73     -11.630  36.999  59.649  1.00 52.71           O  
ATOM   1112  CB  VAL A  73     -12.442  39.212  57.614  1.00 56.38           C  
ATOM   1113  CG1 VAL A  73     -13.041  40.275  58.524  1.00 55.15           C  
ATOM   1114  CG2 VAL A  73     -12.335  39.721  56.185  1.00 57.14           C  
ATOM   1115  HN  VAL A  73     -11.035  37.158  56.736  1.00  0.00           H  
ATOM   1116  HA  VAL A  73     -10.420  39.651  58.202  1.00 57.00           H  
ATOM   1117  HB  VAL A  73     -13.102  38.345  57.620  1.00 57.00           H  
ATOM   1118 1HG1 VAL A  73     -14.017  40.573  58.142  1.00 57.00           H  
ATOM   1119 2HG1 VAL A  73     -12.382  41.143  58.553  1.00 57.00           H  
ATOM   1120 3HG1 VAL A  73     -13.153  39.871  59.530  1.00 57.00           H  
ATOM   1121 1HG2 VAL A  73     -13.320  40.028  55.833  1.00 57.00           H  
ATOM   1122 2HG2 VAL A  73     -11.952  38.927  55.544  1.00 57.00           H  
ATOM   1123 3HG2 VAL A  73     -11.656  40.573  56.152  1.00 57.00           H  
ATOM   1124  N   GLN A  74     -10.758  38.880  60.536  1.00 55.65           N  
ATOM   1125  CA  GLN A  74     -10.859  38.437  61.918  1.00 54.17           C  
ATOM   1126  C   GLN A  74     -12.094  39.047  62.567  1.00 52.79           C  
ATOM   1127  O   GLN A  74     -12.364  40.241  62.413  1.00 57.72           O  
ATOM   1128  CB  GLN A  74      -9.607  38.823  62.709  1.00 51.64           C  
ATOM   1129  CG  GLN A  74      -9.667  38.459  64.183  1.00 59.47           C  
ATOM   1130  CD  GLN A  74      -8.486  39.001  64.964  1.00 65.67           C  
ATOM   1131  OE1 GLN A  74      -7.464  39.373  64.387  1.00 68.08           O  
ATOM   1132  NE2 GLN A  74      -8.624  39.053  66.284  1.00 60.42           N  
ATOM   1133  HN  GLN A  74     -10.355  39.787  60.346  1.00  0.00           H  
ATOM   1134 1HE2 GLN A  74      -7.871  39.407  66.857  1.00  0.00           H  
ATOM   1135 2HE2 GLN A  74      -9.482  38.739  66.715  1.00  0.00           H  
ATOM   1136  HA  GLN A  74     -10.959  37.352  61.930  1.00 58.40           H  
ATOM   1137  HB1 GLN A  74      -8.752  38.314  62.265  1.00 58.40           H  
ATOM   1138  HB2 GLN A  74      -9.470  39.901  62.628  1.00 58.40           H  
ATOM   1139  HG1 GLN A  74     -10.584  38.869  64.607  1.00 58.40           H  
ATOM   1140  HG2 GLN A  74      -9.677  37.373  64.274  1.00 58.40           H  
ATOM   1141  N   LEU A  75     -12.844  38.219  63.287  1.00 49.98           N  
ATOM   1142  CA  LEU A  75     -14.034  38.661  64.001  1.00 45.97           C  
ATOM   1143  C   LEU A  75     -13.722  38.758  65.487  1.00 51.19           C  
ATOM   1144  O   LEU A  75     -13.122  37.842  66.061  1.00 51.25           O  
ATOM   1145  CB  LEU A  75     -15.203  37.701  63.771  1.00 45.98           C  
ATOM   1146  CG  LEU A  75     -15.397  37.124  62.366  1.00 46.40           C  
ATOM   1147  CD1 LEU A  75     -16.637  36.245  62.327  1.00 43.70           C  
ATOM   1148  CD2 LEU A  75     -15.490  38.228  61.323  1.00 46.98           C  
ATOM   1149  HN  LEU A  75     -12.579  37.246  63.341  1.00  0.00           H  
ATOM   1150  HA  LEU A  75     -14.315  39.649  63.636  1.00 47.68           H  
ATOM   1151  HB1 LEU A  75     -15.069  36.859  64.451  1.00 47.68           H  
ATOM   1152  HB2 LEU A  75     -16.117  38.236  64.030  1.00 47.68           H  
ATOM   1153  HG  LEU A  75     -14.532  36.504  62.130  1.00 47.68           H  
ATOM   1154 1HD1 LEU A  75     -16.765  35.840  61.323  1.00 47.68           H  
ATOM   1155 2HD1 LEU A  75     -17.512  36.838  62.593  1.00 47.68           H  
ATOM   1156 3HD1 LEU A  75     -16.525  35.425  63.037  1.00 47.68           H  
ATOM   1157 1HD2 LEU A  75     -15.627  37.786  60.336  1.00 47.68           H  
ATOM   1158 2HD2 LEU A  75     -14.572  38.816  61.332  1.00 47.68           H  
ATOM   1159 3HD2 LEU A  75     -16.337  38.874  61.552  1.00 47.68           H  
ATOM   1160  N   ARG A  76     -14.125  39.864  66.105  1.00 47.70           N  
ATOM   1161  CA  ARG A  76     -13.924  40.058  67.533  1.00 48.38           C  
ATOM   1162  C   ARG A  76     -15.060  39.403  68.306  1.00 39.67           C  
ATOM   1163  O   ARG A  76     -16.236  39.687  68.055  1.00 42.34           O  
ATOM   1164  CB  ARG A  76     -13.840  41.545  67.879  1.00 50.15           C  
ATOM   1165  CG  ARG A  76     -13.612  41.813  69.360  1.00 52.87           C  
ATOM   1166  CD  ARG A  76     -13.416  43.294  69.645  1.00 55.14           C  
ATOM   1167  NE  ARG A  76     -14.581  44.088  69.265  1.00 64.31           N  
ATOM   1168  CZ  ARG A  76     -14.626  44.888  68.204  1.00 67.73           C  
ATOM   1169  NH1 ARG A  76     -13.568  45.003  67.413  1.00 66.74           N  
ATOM   1170  NH2 ARG A  76     -15.728  45.573  67.934  1.00 66.20           N  
ATOM   1171  HN  ARG A  76     -14.582  40.588  65.570  1.00  0.00           H  
ATOM   1172  HE  ARG A  76     -15.405  44.026  69.845  1.00  0.00           H  
ATOM   1173 1HH1 ARG A  76     -12.727  44.482  67.616  1.00  0.00           H  
ATOM   1174 2HH1 ARG A  76     -13.603  45.611  66.607  1.00  0.00           H  
ATOM   1175 1HH2 ARG A  76     -16.536  45.488  68.535  1.00  0.00           H  
ATOM   1176 2HH2 ARG A  76     -15.760  46.180  67.128  1.00  0.00           H  
ATOM   1177  HA  ARG A  76     -12.987  39.581  67.820  1.00 54.66           H  
ATOM   1178  HB1 ARG A  76     -13.014  41.983  67.318  1.00 54.66           H  
ATOM   1179  HB2 ARG A  76     -14.775  42.021  67.582  1.00 54.66           H  
ATOM   1180  HG1 ARG A  76     -14.478  41.458  69.919  1.00 54.66           H  
ATOM   1181  HG2 ARG A  76     -12.723  41.271  69.683  1.00 54.66           H  
ATOM   1182  HD1 ARG A  76     -13.235  43.425  70.712  1.00 54.66           H  
ATOM   1183  HD2 ARG A  76     -12.552  43.648  69.083  1.00 54.66           H  
ATOM   1184  N   VAL A  77     -14.705  38.525  69.239  1.00 40.40           N  
ATOM   1185  CA  VAL A  77     -15.688  37.865  70.092  1.00 41.40           C  
ATOM   1186  C   VAL A  77     -16.126  38.862  71.160  1.00 42.42           C  
ATOM   1187  O   VAL A  77     -15.323  39.286  71.994  1.00 41.41           O  
ATOM   1188  CB  VAL A  77     -15.122  36.588  70.720  1.00 42.39           C  
ATOM   1189  CG1 VAL A  77     -16.166  35.927  71.607  1.00 42.45           C  
ATOM   1190  CG2 VAL A  77     -14.650  35.629  69.637  1.00 45.27           C  
ATOM   1191  HN  VAL A  77     -13.726  38.308  69.361  1.00  0.00           H  
ATOM   1192  HA  VAL A  77     -16.554  37.601  69.486  1.00 42.25           H  
ATOM   1193  HB  VAL A  77     -14.266  36.858  71.338  1.00 42.25           H  
ATOM   1194 1HG1 VAL A  77     -15.749  35.021  72.046  1.00 42.25           H  
ATOM   1195 2HG1 VAL A  77     -17.041  35.671  71.010  1.00 42.25           H  
ATOM   1196 3HG1 VAL A  77     -16.457  36.615  72.401  1.00 42.25           H  
ATOM   1197 1HG2 VAL A  77     -14.250  34.726  70.099  1.00 42.25           H  
ATOM   1198 2HG2 VAL A  77     -13.872  36.107  69.042  1.00 42.25           H  
ATOM   1199 3HG2 VAL A  77     -15.489  35.366  68.993  1.00 42.25           H  
ATOM   1200  N   ILE A  78     -17.404  39.247  71.130  1.00 45.11           N  
ATOM   1201  CA  ILE A  78     -17.956  40.173  72.111  1.00 47.98           C  
ATOM   1202  C   ILE A  78     -18.777  39.464  73.176  1.00 45.95           C  
ATOM   1203  O   ILE A  78     -19.370  40.129  74.037  1.00 46.80           O  
ATOM   1204  CB  ILE A  78     -18.805  41.263  71.426  1.00 45.44           C  
ATOM   1205  CG1 ILE A  78     -19.998  40.633  70.705  1.00 46.53           C  
ATOM   1206  CG2 ILE A  78     -17.953  42.068  70.458  1.00 49.79           C  
ATOM   1207  CD1 ILE A  78     -21.254  41.473  70.759  1.00 46.96           C  
ATOM   1208  HN  ILE A  78     -18.007  38.885  70.405  1.00  0.00           H  
ATOM   1209  HA  ILE A  78     -17.121  40.666  72.609  1.00 46.82           H  
ATOM   1210  HB  ILE A  78     -19.184  41.937  72.194  1.00 46.82           H  
ATOM   1211 1HG1 ILE A  78     -19.728  40.484  69.659  1.00 46.82           H  
ATOM   1212 2HG1 ILE A  78     -20.209  39.669  71.167  1.00 46.82           H  
ATOM   1213 1HG2 ILE A  78     -18.567  42.833  69.983  1.00 46.82           H  
ATOM   1214 2HG2 ILE A  78     -17.544  41.405  69.695  1.00 46.82           H  
ATOM   1215 3HG2 ILE A  78     -17.136  42.544  71.001  1.00 46.82           H  
ATOM   1216 1HD1 ILE A  78     -22.056  40.962  70.227  1.00 46.82           H  
ATOM   1217 2HD1 ILE A  78     -21.066  42.439  70.291  1.00 46.82           H  
ATOM   1218 3HD1 ILE A  78     -21.546  41.624  71.798  1.00 46.82           H  
ATOM   1219  N   GLY A  79     -18.825  38.136  73.148  1.00 44.35           N  
ATOM   1220  CA  GLY A  79     -19.570  37.368  74.125  1.00 40.60           C  
ATOM   1221  C   GLY A  79     -19.483  35.882  73.851  1.00 41.13           C  
ATOM   1222  O   GLY A  79     -19.364  35.467  72.694  1.00 40.70           O  
ATOM   1223  HN  GLY A  79     -18.325  37.645  72.421  1.00  0.00           H  
ATOM   1224  HA1 GLY A  79     -19.164  37.569  75.116  1.00 41.69           H  
ATOM   1225  HA2 GLY A  79     -20.616  37.673  74.091  1.00 41.69           H  
ATOM   1226  N   HIS A  80     -19.532  35.067  74.901  1.00 38.25           N  
ATOM   1227  CA  HIS A  80     -19.459  33.623  74.754  1.00 43.22           C  
ATOM   1228  C   HIS A  80     -20.447  32.967  75.705  1.00 45.13           C  
ATOM   1229  O   HIS A  80     -20.775  33.515  76.761  1.00 41.76           O  
ATOM   1230  CB  HIS A  80     -18.040  33.094  75.012  1.00 41.39           C  
ATOM   1231  CG  HIS A  80     -17.537  33.357  76.396  1.00 48.48           C  
ATOM   1232  ND1 HIS A  80     -16.769  34.457  76.711  1.00 51.98           N  
ATOM   1233  CD2 HIS A  80     -17.684  32.660  77.547  1.00 46.89           C  
ATOM   1234  CE1 HIS A  80     -16.469  34.429  77.998  1.00 48.92           C  
ATOM   1235  NE2 HIS A  80     -17.012  33.348  78.528  1.00 50.90           N  
ATOM   1236  HN  HIS A  80     -19.622  35.463  75.826  1.00  0.00           H  
ATOM   1237  HD1 HIS A  80     -16.480  35.173  76.060  1.00  0.00           H  
ATOM   1238  HA  HIS A  80     -19.742  33.366  73.733  1.00 45.69           H  
ATOM   1239  HB1 HIS A  80     -18.040  32.017  74.846  1.00 45.69           H  
ATOM   1240  HB2 HIS A  80     -17.362  33.571  74.304  1.00 45.69           H  
ATOM   1241  HD2 HIS A  80     -18.233  31.727  77.672  1.00 45.69           H  
ATOM   1242  HE1 HIS A  80     -15.875  35.171  78.531  1.00 45.69           H  
ATOM   1243  N   SER A  81     -20.917  31.785  75.316  1.00 38.75           N  
ATOM   1244  CA  SER A  81     -21.886  31.042  76.106  1.00 41.79           C  
ATOM   1245  C   SER A  81     -21.831  29.580  75.694  1.00 40.92           C  
ATOM   1246  O   SER A  81     -21.705  29.270  74.506  1.00 45.55           O  
ATOM   1247  CB  SER A  81     -23.301  31.598  75.918  1.00 43.04           C  
ATOM   1248  OG  SER A  81     -24.271  30.573  76.035  1.00 52.68           O  
ATOM   1249  HN  SER A  81     -20.591  31.391  74.445  1.00  0.00           H  
ATOM   1250  HG  SER A  81     -25.139  30.965  76.157  1.00  0.00           H  
ATOM   1251  HA  SER A  81     -21.615  31.121  77.159  1.00 43.79           H  
ATOM   1252  HB1 SER A  81     -23.490  32.355  76.679  1.00 43.79           H  
ATOM   1253  HB2 SER A  81     -23.378  32.049  74.929  1.00 43.79           H  
ATOM   1254  N   MET A  82     -21.922  28.691  76.677  1.00 35.70           N  
ATOM   1255  CA  MET A  82     -21.948  27.257  76.429  1.00 40.92           C  
ATOM   1256  C   MET A  82     -23.390  26.778  76.399  1.00 37.18           C  
ATOM   1257  O   MET A  82     -24.151  27.020  77.342  1.00 43.24           O  
ATOM   1258  CB  MET A  82     -21.159  26.492  77.492  1.00 35.75           C  
ATOM   1259  CG  MET A  82     -21.076  24.998  77.240  1.00 31.49           C  
ATOM   1260  SD  MET A  82     -19.971  24.146  78.382  1.00 52.99           S  
ATOM   1261  CE  MET A  82     -18.380  24.771  77.848  1.00 46.40           C  
ATOM   1262  HN  MET A  82     -21.975  29.022  77.630  1.00  0.00           H  
ATOM   1263  HA  MET A  82     -21.497  27.064  75.455  1.00 40.46           H  
ATOM   1264  HB1 MET A  82     -20.145  26.892  77.521  1.00 40.46           H  
ATOM   1265  HB2 MET A  82     -21.640  26.651  78.457  1.00 40.46           H  
ATOM   1266  HG1 MET A  82     -22.075  24.573  77.343  1.00 40.46           H  
ATOM   1267  HG2 MET A  82     -20.715  24.838  76.224  1.00 40.46           H  
ATOM   1268  HE1 MET A  82     -17.593  24.334  78.462  1.00 40.46           H  
ATOM   1269  HE2 MET A  82     -18.361  25.856  77.953  1.00 40.46           H  
ATOM   1270  HE3 MET A  82     -18.216  24.504  76.804  1.00 40.46           H  
ATOM   1271  N   GLN A  83     -23.763  26.115  75.310  1.00 36.53           N  
ATOM   1272  CA  GLN A  83     -25.081  25.506  75.169  1.00 38.76           C  
ATOM   1273  C   GLN A  83     -24.859  24.008  75.017  1.00 35.47           C  
ATOM   1274  O   GLN A  83     -24.610  23.522  73.909  1.00 38.88           O  
ATOM   1275  CB  GLN A  83     -25.835  26.093  73.985  1.00 42.05           C  
ATOM   1276  CG  GLN A  83     -27.334  26.150  74.186  1.00 49.29           C  
ATOM   1277  CD  GLN A  83     -28.094  25.956  72.894  1.00 56.32           C  
ATOM   1278  OE1 GLN A  83     -27.511  25.956  71.809  1.00 59.39           O  
ATOM   1279  NE2 GLN A  83     -29.407  25.796  73.002  1.00 59.16           N  
ATOM   1280  HN  GLN A  83     -23.106  26.029  74.547  1.00  0.00           H  
ATOM   1281 1HE2 GLN A  83     -29.844  25.805  73.913  1.00  0.00           H  
ATOM   1282 2HE2 GLN A  83     -29.970  25.665  72.174  1.00  0.00           H  
ATOM   1283  HA  GLN A  83     -25.654  25.688  76.078  1.00 46.21           H  
ATOM   1284  HB1 GLN A  83     -25.472  27.107  73.814  1.00 46.21           H  
ATOM   1285  HB2 GLN A  83     -25.629  25.480  73.108  1.00 46.21           H  
ATOM   1286  HG1 GLN A  83     -27.624  25.365  74.884  1.00 46.21           H  
ATOM   1287  HG2 GLN A  83     -27.595  27.123  74.603  1.00 46.21           H  
ATOM   1288  N   ASN A  84     -24.943  23.286  76.135  1.00 35.48           N  
ATOM   1289  CA  ASN A  84     -24.667  21.854  76.163  1.00 28.78           C  
ATOM   1290  C   ASN A  84     -23.255  21.576  75.665  1.00 32.51           C  
ATOM   1291  O   ASN A  84     -22.282  21.926  76.339  1.00 37.59           O  
ATOM   1292  CB  ASN A  84     -25.704  21.085  75.339  1.00 33.36           C  
ATOM   1293  CG  ASN A  84     -27.120  21.394  75.766  1.00 31.17           C  
ATOM   1294  OD1 ASN A  84     -27.467  21.251  76.939  1.00 37.19           O  
ATOM   1295  ND2 ASN A  84     -27.944  21.838  74.824  1.00 32.50           N  
ATOM   1296  HN  ASN A  84     -25.207  23.748  76.994  1.00  0.00           H  
ATOM   1297 1HD2 ASN A  84     -27.615  21.947  73.875  1.00  0.00           H  
ATOM   1298 2HD2 ASN A  84     -28.900  22.067  75.056  1.00  0.00           H  
ATOM   1299  HA  ASN A  84     -24.735  21.515  77.197  1.00 33.57           H  
ATOM   1300  HB1 ASN A  84     -25.588  21.355  74.289  1.00 33.57           H  
ATOM   1301  HB2 ASN A  84     -25.526  20.017  75.462  1.00 33.57           H  
ATOM   1302  N   CYS A  85     -23.115  20.964  74.490  1.00 31.33           N  
ATOM   1303  CA  CYS A  85     -21.798  20.585  73.993  1.00 29.75           C  
ATOM   1304  C   CYS A  85     -21.272  21.497  72.891  1.00 27.93           C  
ATOM   1305  O   CYS A  85     -20.211  21.212  72.327  1.00 30.14           O  
ATOM   1306  CB  CYS A  85     -21.806  19.130  73.517  1.00 30.66           C  
ATOM   1307  SG  CYS A  85     -22.241  17.929  74.804  1.00 41.25           S  
ATOM   1308  HN  CYS A  85     -23.934  20.759  73.935  1.00  0.00           H  
ATOM   1309  HG  CYS A  85     -23.476  17.470  74.585  1.00  0.00           H  
ATOM   1310  HA  CYS A  85     -21.103  20.650  74.830  1.00 31.84           H  
ATOM   1311  HB1 CYS A  85     -22.529  19.040  72.707  1.00 31.84           H  
ATOM   1312  HB2 CYS A  85     -20.811  18.887  73.145  1.00 31.84           H  
ATOM   1313  N   VAL A  86     -21.956  22.597  72.589  1.00 26.22           N  
ATOM   1314  CA  VAL A  86     -21.462  23.546  71.599  1.00 31.73           C  
ATOM   1315  C   VAL A  86     -21.217  24.889  72.270  1.00 35.24           C  
ATOM   1316  O   VAL A  86     -21.880  25.253  73.248  1.00 34.26           O  
ATOM   1317  CB  VAL A  86     -22.422  23.712  70.400  1.00 34.22           C  
ATOM   1318  CG1 VAL A  86     -22.536  22.411  69.618  1.00 32.41           C  
ATOM   1319  CG2 VAL A  86     -23.786  24.197  70.866  1.00 37.90           C  
ATOM   1320  HN  VAL A  86     -22.834  22.778  73.054  1.00  0.00           H  
ATOM   1321  HA  VAL A  86     -20.509  23.177  71.221  1.00 33.14           H  
ATOM   1322  HB  VAL A  86     -22.004  24.469  69.736  1.00 33.14           H  
ATOM   1323 1HG1 VAL A  86     -23.217  22.550  68.778  1.00 33.14           H  
ATOM   1324 2HG1 VAL A  86     -22.920  21.627  70.270  1.00 33.14           H  
ATOM   1325 3HG1 VAL A  86     -21.553  22.124  69.245  1.00 33.14           H  
ATOM   1326 1HG2 VAL A  86     -24.446  24.307  70.006  1.00 33.14           H  
ATOM   1327 2HG2 VAL A  86     -23.679  25.159  71.366  1.00 33.14           H  
ATOM   1328 3HG2 VAL A  86     -24.212  23.473  71.560  1.00 33.14           H  
ATOM   1329  N   LEU A  87     -20.248  25.624  71.735  1.00 34.20           N  
ATOM   1330  CA  LEU A  87     -19.981  26.989  72.159  1.00 38.10           C  
ATOM   1331  C   LEU A  87     -20.746  27.959  71.272  1.00 37.42           C  
ATOM   1332  O   LEU A  87     -20.863  27.752  70.060  1.00 39.21           O  
ATOM   1333  CB  LEU A  87     -18.483  27.293  72.093  1.00 39.41           C  
ATOM   1334  CG  LEU A  87     -17.705  27.345  73.407  1.00 41.24           C  
ATOM   1335  CD1 LEU A  87     -16.210  27.344  73.135  1.00 39.84           C  
ATOM   1336  CD2 LEU A  87     -18.101  28.566  74.221  1.00 45.07           C  
ATOM   1337  HN  LEU A  87     -19.676  25.220  71.007  1.00  0.00           H  
ATOM   1338  HA  LEU A  87     -20.320  27.111  73.188  1.00 39.31           H  
ATOM   1339  HB1 LEU A  87     -18.023  26.523  71.474  1.00 39.31           H  
ATOM   1340  HB2 LEU A  87     -18.370  28.264  71.610  1.00 39.31           H  
ATOM   1341  HG  LEU A  87     -17.949  26.454  73.985  1.00 39.31           H  
ATOM   1342 1HD1 LEU A  87     -15.668  27.381  74.080  1.00 39.31           H  
ATOM   1343 2HD1 LEU A  87     -15.949  28.214  72.533  1.00 39.31           H  
ATOM   1344 3HD1 LEU A  87     -15.939  26.436  72.597  1.00 39.31           H  
ATOM   1345 1HD2 LEU A  87     -17.534  28.582  75.152  1.00 39.31           H  
ATOM   1346 2HD2 LEU A  87     -19.167  28.524  74.446  1.00 39.31           H  
ATOM   1347 3HD2 LEU A  87     -17.886  29.469  73.650  1.00 39.31           H  
ATOM   1348  N   LYS A  88     -21.273  29.017  71.882  1.00 35.57           N  
ATOM   1349  CA  LYS A  88     -21.956  30.086  71.160  1.00 35.57           C  
ATOM   1350  C   LYS A  88     -21.167  31.370  71.373  1.00 42.07           C  
ATOM   1351  O   LYS A  88     -21.201  31.953  72.462  1.00 39.09           O  
ATOM   1352  CB  LYS A  88     -23.403  30.235  71.629  1.00 39.36           C  
ATOM   1353  CG  LYS A  88     -24.281  29.038  71.296  1.00 41.29           C  
ATOM   1354  CD  LYS A  88     -25.665  29.167  71.909  1.00 46.58           C  
ATOM   1355  CE  LYS A  88     -26.601  29.951  71.005  1.00 43.72           C  
ATOM   1356  NZ  LYS A  88     -27.998  29.944  71.521  1.00 51.46           N1+
ATOM   1357  HN  LYS A  88     -21.197  29.083  72.887  1.00  0.00           H  
ATOM   1358  HZ1 LYS A  88     -28.591  30.473  70.897  1.00  0.00           H  
ATOM   1359  HZ2 LYS A  88     -28.332  28.992  71.576  1.00  0.00           H  
ATOM   1360  HZ3 LYS A  88     -28.019  30.362  72.440  1.00  0.00           H  
ATOM   1361  HA  LYS A  88     -21.955  29.847  70.097  1.00 41.63           H  
ATOM   1362  HB1 LYS A  88     -23.402  30.370  72.711  1.00 41.63           H  
ATOM   1363  HB2 LYS A  88     -23.830  31.118  71.153  1.00 41.63           H  
ATOM   1364  HG1 LYS A  88     -24.380  28.964  70.213  1.00 41.63           H  
ATOM   1365  HG2 LYS A  88     -23.807  28.135  71.681  1.00 41.63           H  
ATOM   1366  HD1 LYS A  88     -26.077  28.170  72.067  1.00 41.63           H  
ATOM   1367  HD2 LYS A  88     -25.582  29.682  72.866  1.00 41.63           H  
ATOM   1368  HE1 LYS A  88     -26.252  30.982  70.944  1.00 41.63           H  
ATOM   1369  HE2 LYS A  88     -26.589  29.504  70.011  1.00 41.63           H  
ATOM   1370  N   LEU A  89     -20.451  31.801  70.337  1.00 35.18           N  
ATOM   1371  CA  LEU A  89     -19.587  32.974  70.406  1.00 35.95           C  
ATOM   1372  C   LEU A  89     -20.274  34.136  69.697  1.00 39.94           C  
ATOM   1373  O   LEU A  89     -20.422  34.124  68.471  1.00 37.92           O  
ATOM   1374  CB  LEU A  89     -18.225  32.683  69.778  1.00 35.83           C  
ATOM   1375  CG  LEU A  89     -17.443  31.484  70.316  1.00 34.70           C  
ATOM   1376  CD1 LEU A  89     -16.114  31.346  69.590  1.00 35.27           C  
ATOM   1377  CD2 LEU A  89     -17.225  31.612  71.813  1.00 34.21           C  
ATOM   1378  HN  LEU A  89     -20.509  31.294  69.465  1.00  0.00           H  
ATOM   1379  HA  LEU A  89     -19.440  33.240  71.453  1.00 36.13           H  
ATOM   1380  HB1 LEU A  89     -18.385  32.517  68.713  1.00 36.13           H  
ATOM   1381  HB2 LEU A  89     -17.604  33.568  69.919  1.00 36.13           H  
ATOM   1382  HG  LEU A  89     -18.028  30.583  70.132  1.00 36.13           H  
ATOM   1383 1HD1 LEU A  89     -15.571  30.488  69.986  1.00 36.13           H  
ATOM   1384 2HD1 LEU A  89     -15.523  32.250  69.739  1.00 36.13           H  
ATOM   1385 3HD1 LEU A  89     -16.295  31.202  68.525  1.00 36.13           H  
ATOM   1386 1HD2 LEU A  89     -16.667  30.748  72.175  1.00 36.13           H  
ATOM   1387 2HD2 LEU A  89     -18.190  31.658  72.319  1.00 36.13           H  
ATOM   1388 3HD2 LEU A  89     -16.662  32.522  72.022  1.00 36.13           H  
ATOM   1389  N   LYS A  90     -20.694  35.133  70.470  1.00 37.44           N  
ATOM   1390  CA  LYS A  90     -21.231  36.355  69.888  1.00 37.63           C  
ATOM   1391  C   LYS A  90     -20.093  37.183  69.306  1.00 44.75           C  
ATOM   1392  O   LYS A  90     -19.088  37.432  69.979  1.00 43.60           O  
ATOM   1393  CB  LYS A  90     -21.990  37.156  70.944  1.00 45.52           C  
ATOM   1394  CG  LYS A  90     -23.177  37.940  70.409  1.00 47.69           C  
ATOM   1395  CD  LYS A  90     -24.005  38.518  71.547  1.00 55.70           C  
ATOM   1396  CE  LYS A  90     -25.345  39.037  71.053  1.00 59.25           C  
ATOM   1397  NZ  LYS A  90     -26.228  39.447  72.181  1.00 57.77           N1+
ATOM   1398  HN  LYS A  90     -20.640  35.042  71.474  1.00  0.00           H  
ATOM   1399  HZ1 LYS A  90     -27.107  39.785  71.816  1.00  0.00           H  
ATOM   1400  HZ2 LYS A  90     -26.397  38.653  72.782  1.00  0.00           H  
ATOM   1401  HZ3 LYS A  90     -25.779  40.180  72.711  1.00  0.00           H  
ATOM   1402  HA  LYS A  90     -21.919  36.090  69.086  1.00 47.71           H  
ATOM   1403  HB1 LYS A  90     -22.354  36.461  71.701  1.00 47.71           H  
ATOM   1404  HB2 LYS A  90     -21.295  37.861  71.401  1.00 47.71           H  
ATOM   1405  HG1 LYS A  90     -22.813  38.755  69.783  1.00 47.71           H  
ATOM   1406  HG2 LYS A  90     -23.804  37.276  69.814  1.00 47.71           H  
ATOM   1407  HD1 LYS A  90     -24.179  37.739  72.289  1.00 47.71           H  
ATOM   1408  HD2 LYS A  90     -23.454  39.340  72.004  1.00 47.71           H  
ATOM   1409  HE1 LYS A  90     -25.174  39.899  70.408  1.00 47.71           H  
ATOM   1410  HE2 LYS A  90     -25.841  38.250  70.485  1.00 47.71           H  
ATOM   1411  N   VAL A  91     -20.244  37.605  68.052  1.00 39.26           N  
ATOM   1412  CA  VAL A  91     -19.193  38.332  67.355  1.00 38.65           C  
ATOM   1413  C   VAL A  91     -19.715  39.699  66.932  1.00 46.65           C  
ATOM   1414  O   VAL A  91     -20.920  39.964  66.930  1.00 44.94           O  
ATOM   1415  CB  VAL A  91     -18.655  37.554  66.137  1.00 43.56           C  
ATOM   1416  CG1 VAL A  91     -17.792  36.387  66.598  1.00 41.53           C  
ATOM   1417  CG2 VAL A  91     -19.802  37.068  65.267  1.00 38.87           C  
ATOM   1418  HN  VAL A  91     -21.112  37.415  67.571  1.00  0.00           H  
ATOM   1419  HA  VAL A  91     -18.368  38.485  68.051  1.00 41.92           H  
ATOM   1420  HB  VAL A  91     -18.035  38.227  65.545  1.00 41.92           H  
ATOM   1421 1HG1 VAL A  91     -17.418  35.845  65.729  1.00 41.92           H  
ATOM   1422 2HG1 VAL A  91     -18.388  35.715  67.215  1.00 41.92           H  
ATOM   1423 3HG1 VAL A  91     -16.951  36.764  67.180  1.00 41.92           H  
ATOM   1424 1HG2 VAL A  91     -19.404  36.521  64.412  1.00 41.92           H  
ATOM   1425 2HG2 VAL A  91     -20.379  37.923  64.914  1.00 41.92           H  
ATOM   1426 3HG2 VAL A  91     -20.447  36.411  65.850  1.00 41.92           H  
ATOM   1427  N   ASP A  92     -18.775  40.571  66.563  1.00 47.50           N  
ATOM   1428  CA  ASP A  92     -19.097  41.962  66.265  1.00 55.99           C  
ATOM   1429  C   ASP A  92     -19.813  42.133  64.931  1.00 55.99           C  
ATOM   1430  O   ASP A  92     -20.446  43.172  64.713  1.00 51.50           O  
ATOM   1431  CB  ASP A  92     -17.816  42.800  66.282  1.00 56.73           C  
ATOM   1432  CG  ASP A  92     -18.082  44.282  66.104  1.00 71.09           C  
ATOM   1433  OD1 ASP A  92     -18.456  44.945  67.094  1.00 74.54           O  
ATOM   1434  OD2 ASP A  92     -17.917  44.784  64.971  1.00 72.25           O  
ATOM   1435  HN  ASP A  92     -17.817  40.260  66.488  1.00  0.00           H  
ATOM   1436  HA  ASP A  92     -19.754  42.333  67.052  1.00 60.70           H  
ATOM   1437  HB1 ASP A  92     -17.313  42.649  67.237  1.00 60.70           H  
ATOM   1438  HB2 ASP A  92     -17.168  42.463  65.473  1.00 60.70           H  
ATOM   1439  N   THR A  93     -19.741  41.146  64.042  1.00 53.36           N  
ATOM   1440  CA  THR A  93     -20.267  41.272  62.689  1.00 50.11           C  
ATOM   1441  C   THR A  93     -21.298  40.186  62.421  1.00 48.58           C  
ATOM   1442  O   THR A  93     -21.081  39.019  62.764  1.00 44.46           O  
ATOM   1443  CB  THR A  93     -19.142  41.188  61.653  1.00 51.85           C  
ATOM   1444  OG1 THR A  93     -17.981  41.863  62.151  1.00 61.92           O  
ATOM   1445  CG2 THR A  93     -19.574  41.829  60.342  1.00 53.12           C  
ATOM   1446  HN  THR A  93     -19.305  40.277  64.315  1.00  0.00           H  
ATOM   1447  HG1 THR A  93     -18.188  42.789  62.299  1.00  0.00           H  
ATOM   1448  HA  THR A  93     -20.753  42.243  62.595  1.00 51.91           H  
ATOM   1449  HB  THR A  93     -18.898  40.141  61.475  1.00 51.91           H  
ATOM   1450 1HG2 THR A  93     -18.762  41.760  59.618  1.00 51.91           H  
ATOM   1451 2HG2 THR A  93     -19.819  42.877  60.513  1.00 51.91           H  
ATOM   1452 3HG2 THR A  93     -20.451  41.310  59.955  1.00 51.91           H  
ATOM   1453  N   ALA A  94     -22.416  40.574  61.812  1.00 44.58           N  
ATOM   1454  CA  ALA A  94     -23.384  39.608  61.318  1.00 45.34           C  
ATOM   1455  C   ALA A  94     -22.932  39.095  59.958  1.00 41.83           C  
ATOM   1456  O   ALA A  94     -22.536  39.880  59.092  1.00 44.83           O  
ATOM   1457  CB  ALA A  94     -24.773  40.237  61.218  1.00 37.38           C  
ATOM   1458  HN  ALA A  94     -22.596  41.560  61.690  1.00  0.00           H  
ATOM   1459  HA  ALA A  94     -23.428  38.769  62.012  1.00 42.79           H  
ATOM   1460  HB1 ALA A  94     -25.482  39.497  60.846  1.00 42.79           H  
ATOM   1461  HB2 ALA A  94     -24.740  41.084  60.533  1.00 42.79           H  
ATOM   1462  HB3 ALA A  94     -25.089  40.579  62.203  1.00 42.79           H  
ATOM   1463  N   ASN A  95     -22.978  37.777  59.777  1.00 42.65           N  
ATOM   1464  CA  ASN A  95     -22.552  37.160  58.527  1.00 40.38           C  
ATOM   1465  C   ASN A  95     -23.452  37.626  57.389  1.00 40.35           C  
ATOM   1466  O   ASN A  95     -24.653  37.326  57.383  1.00 39.89           O  
ATOM   1467  CB  ASN A  95     -22.572  35.634  58.650  1.00 42.27           C  
ATOM   1468  CG  ASN A  95     -21.926  34.936  57.464  1.00 43.20           C  
ATOM   1469  OD1 ASN A  95     -21.591  35.563  56.459  1.00 44.92           O  
ATOM   1470  ND2 ASN A  95     -21.754  33.625  57.578  1.00 42.09           N  
ATOM   1471  HN  ASN A  95     -23.317  37.189  60.525  1.00  0.00           H  
ATOM   1472 1HD2 ASN A  95     -21.332  33.104  56.823  1.00  0.00           H  
ATOM   1473 2HD2 ASN A  95     -22.045  33.149  58.420  1.00  0.00           H  
ATOM   1474  HA  ASN A  95     -21.531  37.477  58.314  1.00 41.97           H  
ATOM   1475  HB1 ASN A  95     -22.034  35.351  59.555  1.00 41.97           H  
ATOM   1476  HB2 ASN A  95     -23.608  35.305  58.725  1.00 41.97           H  
ATOM   1477  N   PRO A  96     -22.914  38.362  56.412  1.00 42.52           N  
ATOM   1478  CA  PRO A  96     -23.755  38.820  55.295  1.00 43.84           C  
ATOM   1479  C   PRO A  96     -24.223  37.695  54.392  1.00 43.73           C  
ATOM   1480  O   PRO A  96     -25.225  37.868  53.687  1.00 44.92           O  
ATOM   1481  CB  PRO A  96     -22.840  39.796  54.544  1.00 41.66           C  
ATOM   1482  CG  PRO A  96     -21.459  39.322  54.857  1.00 41.64           C  
ATOM   1483  CD  PRO A  96     -21.512  38.793  56.265  1.00 39.46           C  
ATOM   1484  HA  PRO A  96     -24.619  39.357  55.686  1.00 42.54           H  
ATOM   1485  HB1 PRO A  96     -23.029  39.754  53.471  1.00 42.54           H  
ATOM   1486  HB2 PRO A  96     -22.988  40.816  54.900  1.00 42.54           H  
ATOM   1487  HG1 PRO A  96     -21.164  38.532  54.166  1.00 42.54           H  
ATOM   1488  HG2 PRO A  96     -20.751  40.148  54.789  1.00 42.54           H  
ATOM   1489  HD1 PRO A  96     -20.830  37.953  56.392  1.00 42.54           H  
ATOM   1490  HD2 PRO A  96     -21.266  39.574  56.985  1.00 42.54           H  
ATOM   1491  N   LYS A  97     -23.537  36.555  54.387  1.00 45.99           N  
ATOM   1492  CA  LYS A  97     -23.938  35.402  53.596  1.00 45.32           C  
ATOM   1493  C   LYS A  97     -24.868  34.462  54.351  1.00 44.01           C  
ATOM   1494  O   LYS A  97     -25.065  33.325  53.911  1.00 46.12           O  
ATOM   1495  CB  LYS A  97     -22.704  34.628  53.123  1.00 43.79           C  
ATOM   1496  CG  LYS A  97     -21.662  35.472  52.411  1.00 48.51           C  
ATOM   1497  CD  LYS A  97     -20.651  34.588  51.697  1.00 47.89           C  
ATOM   1498  CE  LYS A  97     -19.319  35.297  51.519  1.00 51.57           C  
ATOM   1499  NZ  LYS A  97     -18.351  34.464  50.753  1.00 64.60           N1+
ATOM   1500  HN  LYS A  97     -22.705  36.487  54.955  1.00  0.00           H  
ATOM   1501  HZ1 LYS A  97     -17.480  34.965  50.654  1.00  0.00           H  
ATOM   1502  HZ2 LYS A  97     -18.187  33.598  51.247  1.00  0.00           H  
ATOM   1503  HZ3 LYS A  97     -18.730  34.263  49.838  1.00  0.00           H  
ATOM   1504  HA  LYS A  97     -24.467  35.765  52.715  1.00 48.64           H  
ATOM   1505  HB1 LYS A  97     -22.234  34.172  53.995  1.00 48.64           H  
ATOM   1506  HB2 LYS A  97     -23.035  33.847  52.438  1.00 48.64           H  
ATOM   1507  HG1 LYS A  97     -22.158  36.111  51.680  1.00 48.64           H  
ATOM   1508  HG2 LYS A  97     -21.142  36.091  53.142  1.00 48.64           H  
ATOM   1509  HD1 LYS A  97     -20.495  33.683  52.284  1.00 48.64           H  
ATOM   1510  HD2 LYS A  97     -21.044  34.322  50.716  1.00 48.64           H  
ATOM   1511  HE1 LYS A  97     -19.485  36.231  50.981  1.00 48.64           H  
ATOM   1512  HE2 LYS A  97     -18.899  35.513  52.502  1.00 48.64           H  
ATOM   1513  N   THR A  98     -25.435  34.903  55.468  1.00 42.46           N  
ATOM   1514  CA  THR A  98     -26.312  34.054  56.263  1.00 39.45           C  
ATOM   1515  C   THR A  98     -27.555  33.682  55.465  1.00 38.73           C  
ATOM   1516  O   THR A  98     -28.349  34.570  55.120  1.00 41.52           O  
ATOM   1517  CB  THR A  98     -26.728  34.751  57.556  1.00 43.49           C  
ATOM   1518  OG1 THR A  98     -25.574  34.995  58.365  1.00 42.89           O  
ATOM   1519  CG2 THR A  98     -27.706  33.882  58.333  1.00 38.44           C  
ATOM   1520  HN  THR A  98     -25.254  35.849  55.773  1.00  0.00           H  
ATOM   1521  HG1 THR A  98     -25.385  35.936  58.379  1.00  0.00           H  
ATOM   1522  HA  THR A  98     -25.775  33.140  56.517  1.00 41.00           H  
ATOM   1523  HB  THR A  98     -27.205  35.701  57.315  1.00 41.00           H  
ATOM   1524 1HG2 THR A  98     -27.994  34.391  59.253  1.00 41.00           H  
ATOM   1525 2HG2 THR A  98     -27.233  32.931  58.578  1.00 41.00           H  
ATOM   1526 3HG2 THR A  98     -28.593  33.700  57.726  1.00 41.00           H  
ATOM   1527  N   PRO A  99     -27.766  32.410  55.155  1.00 38.95           N  
ATOM   1528  CA  PRO A  99     -29.005  32.004  54.492  1.00 38.09           C  
ATOM   1529  C   PRO A  99     -30.127  31.867  55.511  1.00 41.90           C  
ATOM   1530  O   PRO A  99     -29.914  31.905  56.724  1.00 39.74           O  
ATOM   1531  CB  PRO A  99     -28.640  30.650  53.883  1.00 40.27           C  
ATOM   1532  CG  PRO A  99     -27.665  30.080  54.873  1.00 44.92           C  
ATOM   1533  CD  PRO A  99     -26.901  31.254  55.452  1.00 39.70           C  
ATOM   1534  HA  PRO A  99     -29.277  32.716  53.713  1.00 40.51           H  
ATOM   1535  HB1 PRO A  99     -29.520  30.013  53.790  1.00 40.51           H  
ATOM   1536  HB2 PRO A  99     -28.176  30.774  52.905  1.00 40.51           H  
ATOM   1537  HG1 PRO A  99     -28.197  29.551  55.663  1.00 40.51           H  
ATOM   1538  HG2 PRO A  99     -26.980  29.395  54.374  1.00 40.51           H  
ATOM   1539  HD1 PRO A  99     -26.764  31.137  56.527  1.00 40.51           H  
ATOM   1540  HD2 PRO A  99     -25.929  31.361  54.970  1.00 40.51           H  
ATOM   1541  N   LYS A 100     -31.343  31.718  54.996  1.00 36.74           N  
ATOM   1542  CA  LYS A 100     -32.447  31.325  55.856  1.00 42.54           C  
ATOM   1543  C   LYS A 100     -32.197  29.902  56.336  1.00 42.21           C  
ATOM   1544  O   LYS A 100     -31.913  29.008  55.533  1.00 40.24           O  
ATOM   1545  CB  LYS A 100     -33.777  31.423  55.113  1.00 40.57           C  
ATOM   1546  CG  LYS A 100     -34.989  31.181  55.998  1.00 49.85           C  
ATOM   1547  CD  LYS A 100     -36.118  30.512  55.235  1.00 57.75           C  
ATOM   1548  CE  LYS A 100     -37.472  30.904  55.803  1.00 58.16           C  
ATOM   1549  NZ  LYS A 100     -38.084  29.783  56.571  1.00 62.23           N1+
ATOM   1550  HN  LYS A 100     -31.499  31.877  54.011  1.00  0.00           H  
ATOM   1551  HZ1 LYS A 100     -38.980  30.073  56.935  1.00  0.00           H  
ATOM   1552  HZ2 LYS A 100     -38.210  28.987  55.962  1.00  0.00           H  
ATOM   1553  HZ3 LYS A 100     -37.476  29.528  57.337  1.00  0.00           H  
ATOM   1554  HA  LYS A 100     -32.475  31.989  56.720  1.00 47.81           H  
ATOM   1555  HB1 LYS A 100     -33.858  32.421  54.683  1.00 47.81           H  
ATOM   1556  HB2 LYS A 100     -33.781  30.681  54.314  1.00 47.81           H  
ATOM   1557  HG1 LYS A 100     -34.696  30.540  56.830  1.00 47.81           H  
ATOM   1558  HG2 LYS A 100     -35.342  32.138  56.383  1.00 47.81           H  
ATOM   1559  HD1 LYS A 100     -36.070  30.816  54.189  1.00 47.81           H  
ATOM   1560  HD2 LYS A 100     -36.003  29.430  55.305  1.00 47.81           H  
ATOM   1561  HE1 LYS A 100     -37.344  31.760  56.466  1.00 47.81           H  
ATOM   1562  HE2 LYS A 100     -38.136  31.175  54.982  1.00 47.81           H  
ATOM   1563  N   TYR A 101     -32.267  29.692  57.647  1.00 37.56           N  
ATOM   1564  CA  TYR A 101     -31.842  28.424  58.217  1.00 37.16           C  
ATOM   1565  C   TYR A 101     -32.766  28.016  59.353  1.00 37.23           C  
ATOM   1566  O   TYR A 101     -33.559  28.809  59.867  1.00 36.86           O  
ATOM   1567  CB  TYR A 101     -30.390  28.492  58.709  1.00 33.76           C  
ATOM   1568  CG  TYR A 101     -30.181  29.414  59.891  1.00 39.07           C  
ATOM   1569  CD1 TYR A 101     -29.935  30.768  59.704  1.00 33.22           C  
ATOM   1570  CD2 TYR A 101     -30.223  28.929  61.193  1.00 36.68           C  
ATOM   1571  CE1 TYR A 101     -29.742  31.614  60.779  1.00 38.66           C  
ATOM   1572  CE2 TYR A 101     -30.032  29.768  62.274  1.00 35.64           C  
ATOM   1573  CZ  TYR A 101     -29.791  31.108  62.062  1.00 42.74           C  
ATOM   1574  OH  TYR A 101     -29.599  31.947  63.136  1.00 44.17           O  
ATOM   1575  HN  TYR A 101     -32.619  30.420  58.252  1.00  0.00           H  
ATOM   1576  HH  TYR A 101     -29.342  32.817  62.821  1.00  0.00           H  
ATOM   1577  HA  TYR A 101     -31.903  27.663  57.439  1.00 37.73           H  
ATOM   1578  HB1 TYR A 101     -30.079  27.488  58.999  1.00 37.73           H  
ATOM   1579  HB2 TYR A 101     -29.766  28.843  57.887  1.00 37.73           H  
ATOM   1580  HD1 TYR A 101     -29.893  31.170  58.692  1.00 37.73           H  
ATOM   1581  HD2 TYR A 101     -30.410  27.869  61.364  1.00 37.73           H  
ATOM   1582  HE1 TYR A 101     -29.552  32.675  60.615  1.00 37.73           H  
ATOM   1583  HE2 TYR A 101     -30.072  29.372  63.289  1.00 37.73           H  
ATOM   1584  N   LYS A 102     -32.647  26.746  59.734  1.00 34.77           N  
ATOM   1585  CA  LYS A 102     -33.343  26.180  60.877  1.00 35.68           C  
ATOM   1586  C   LYS A 102     -32.405  25.213  61.582  1.00 36.28           C  
ATOM   1587  O   LYS A 102     -31.485  24.664  60.972  1.00 34.40           O  
ATOM   1588  CB  LYS A 102     -34.628  25.446  60.464  1.00 40.86           C  
ATOM   1589  CG  LYS A 102     -35.760  26.352  60.011  1.00 49.31           C  
ATOM   1590  CD  LYS A 102     -37.092  25.614  60.025  1.00 49.25           C  
ATOM   1591  CE  LYS A 102     -37.465  25.108  58.640  1.00 61.49           C  
ATOM   1592  NZ  LYS A 102     -36.684  23.899  58.253  1.00 62.18           N1+
ATOM   1593  HN  LYS A 102     -32.039  26.142  59.199  1.00  0.00           H  
ATOM   1594  HZ1 LYS A 102     -36.963  23.599  57.330  1.00  0.00           H  
ATOM   1595  HZ2 LYS A 102     -36.861  23.158  58.916  1.00  0.00           H  
ATOM   1596  HZ3 LYS A 102     -35.699  24.121  58.251  1.00  0.00           H  
ATOM   1597  HA  LYS A 102     -33.602  26.984  61.565  1.00 44.91           H  
ATOM   1598  HB1 LYS A 102     -34.384  24.771  59.643  1.00 44.91           H  
ATOM   1599  HB2 LYS A 102     -34.978  24.868  61.319  1.00 44.91           H  
ATOM   1600  HG1 LYS A 102     -35.821  27.209  60.682  1.00 44.91           H  
ATOM   1601  HG2 LYS A 102     -35.555  26.698  58.998  1.00 44.91           H  
ATOM   1602  HD1 LYS A 102     -37.019  24.765  60.704  1.00 44.91           H  
ATOM   1603  HD2 LYS A 102     -37.869  26.293  60.375  1.00 44.91           H  
ATOM   1604  HE1 LYS A 102     -38.526  24.858  58.632  1.00 44.91           H  
ATOM   1605  HE2 LYS A 102     -37.272  25.898  57.914  1.00 44.91           H  
ATOM   1606  N   PHE A 103     -32.639  25.016  62.876  1.00 31.56           N  
ATOM   1607  CA  PHE A 103     -31.916  24.031  63.672  1.00 34.73           C  
ATOM   1608  C   PHE A 103     -32.868  22.876  63.951  1.00 31.35           C  
ATOM   1609  O   PHE A 103     -33.804  23.015  64.745  1.00 32.98           O  
ATOM   1610  CB  PHE A 103     -31.397  24.641  64.973  1.00 34.30           C  
ATOM   1611  CG  PHE A 103     -30.156  25.473  64.804  1.00 32.28           C  
ATOM   1612  CD1 PHE A 103     -29.508  25.539  63.583  1.00 30.49           C  
ATOM   1613  CD2 PHE A 103     -29.635  26.186  65.873  1.00 35.60           C  
ATOM   1614  CE1 PHE A 103     -28.366  26.303  63.428  1.00 30.40           C  
ATOM   1615  CE2 PHE A 103     -28.494  26.951  65.725  1.00 31.28           C  
ATOM   1616  CZ  PHE A 103     -27.858  27.010  64.501  1.00 32.20           C  
ATOM   1617  HN  PHE A 103     -33.349  25.574  63.328  1.00  0.00           H  
ATOM   1618  HA  PHE A 103     -31.070  23.660  63.093  1.00 32.47           H  
ATOM   1619  HB1 PHE A 103     -32.180  25.274  65.391  1.00 32.47           H  
ATOM   1620  HB2 PHE A 103     -31.175  23.830  65.667  1.00 32.47           H  
ATOM   1621  HD1 PHE A 103     -29.903  24.982  62.733  1.00 32.47           H  
ATOM   1622  HD2 PHE A 103     -30.132  26.142  66.842  1.00 32.47           H  
ATOM   1623  HE1 PHE A 103     -27.867  26.348  62.460  1.00 32.47           H  
ATOM   1624  HE2 PHE A 103     -28.096  27.507  66.574  1.00 32.47           H  
ATOM   1625  HZ  PHE A 103     -26.958  27.613  64.381  1.00 32.47           H  
ATOM   1626  N   VAL A 104     -32.639  21.743  63.295  1.00 28.64           N  
ATOM   1627  CA  VAL A 104     -33.501  20.580  63.455  1.00 32.71           C  
ATOM   1628  C   VAL A 104     -32.669  19.403  63.943  1.00 37.01           C  
ATOM   1629  O   VAL A 104     -31.476  19.285  63.645  1.00 37.44           O  
ATOM   1630  CB  VAL A 104     -34.243  20.218  62.148  1.00 35.46           C  
ATOM   1631  CG1 VAL A 104     -34.967  21.437  61.592  1.00 38.21           C  
ATOM   1632  CG2 VAL A 104     -33.279  19.645  61.119  1.00 38.51           C  
ATOM   1633  HN  VAL A 104     -31.848  21.687  62.670  1.00  0.00           H  
ATOM   1634  HA  VAL A 104     -34.246  20.810  64.217  1.00 35.43           H  
ATOM   1635  HB  VAL A 104     -34.987  19.456  62.379  1.00 35.43           H  
ATOM   1636 1HG1 VAL A 104     -35.484  21.165  60.672  1.00 35.43           H  
ATOM   1637 2HG1 VAL A 104     -34.244  22.225  61.382  1.00 35.43           H  
ATOM   1638 3HG1 VAL A 104     -35.692  21.795  62.323  1.00 35.43           H  
ATOM   1639 1HG2 VAL A 104     -33.824  19.398  60.208  1.00 35.43           H  
ATOM   1640 2HG2 VAL A 104     -32.813  18.744  61.519  1.00 35.43           H  
ATOM   1641 3HG2 VAL A 104     -32.509  20.382  60.892  1.00 35.43           H  
ATOM   1642  N   ARG A 105     -33.310  18.537  64.720  1.00 27.53           N  
ATOM   1643  CA  ARG A 105     -32.716  17.283  65.158  1.00 30.16           C  
ATOM   1644  C   ARG A 105     -33.377  16.153  64.381  1.00 31.64           C  
ATOM   1645  O   ARG A 105     -34.589  15.941  64.495  1.00 36.99           O  
ATOM   1646  CB  ARG A 105     -32.889  17.086  66.664  1.00 29.60           C  
ATOM   1647  CG  ARG A 105     -32.252  15.817  67.206  1.00 31.99           C  
ATOM   1648  CD  ARG A 105     -32.393  15.729  68.718  1.00 31.57           C  
ATOM   1649  NE  ARG A 105     -31.731  14.547  69.267  1.00 29.72           N  
ATOM   1650  CZ  ARG A 105     -30.480  14.532  69.716  1.00 30.68           C  
ATOM   1651  NH1 ARG A 105     -29.748  15.638  69.683  1.00 28.54           N  
ATOM   1652  NH2 ARG A 105     -29.959  13.412  70.199  1.00 29.69           N  
ATOM   1653  HN  ARG A 105     -34.249  18.758  65.019  1.00  0.00           H  
ATOM   1654  HE  ARG A 105     -32.258  13.686  69.308  1.00  0.00           H  
ATOM   1655 1HH1 ARG A 105     -30.141  16.493  69.316  1.00  0.00           H  
ATOM   1656 2HH1 ARG A 105     -28.798  15.625  70.025  1.00  0.00           H  
ATOM   1657 1HH2 ARG A 105     -29.008  13.403  70.540  1.00  0.00           H  
ATOM   1658 2HH2 ARG A 105     -30.513  12.568  70.226  1.00  0.00           H  
ATOM   1659  HA  ARG A 105     -31.651  17.296  64.924  1.00 30.74           H  
ATOM   1660  HB1 ARG A 105     -32.439  17.938  67.174  1.00 30.74           H  
ATOM   1661  HB2 ARG A 105     -33.956  17.053  66.883  1.00 30.74           H  
ATOM   1662  HG1 ARG A 105     -32.740  14.954  66.753  1.00 30.74           H  
ATOM   1663  HG2 ARG A 105     -31.193  15.813  66.948  1.00 30.74           H  
ATOM   1664  HD1 ARG A 105     -31.949  16.619  69.164  1.00 30.74           H  
ATOM   1665  HD2 ARG A 105     -33.453  15.686  68.970  1.00 30.74           H  
ATOM   1666  N   ILE A 106     -32.584  15.441  63.587  1.00 25.77           N  
ATOM   1667  CA  ILE A 106     -33.120  14.410  62.707  1.00 29.24           C  
ATOM   1668  C   ILE A 106     -33.326  13.118  63.484  1.00 33.97           C  
ATOM   1669  O   ILE A 106     -32.914  13.000  64.644  1.00 37.23           O  
ATOM   1670  CB  ILE A 106     -32.201  14.192  61.492  1.00 33.86           C  
ATOM   1671  CG1 ILE A 106     -30.825  13.704  61.946  1.00 28.97           C  
ATOM   1672  CG2 ILE A 106     -32.072  15.474  60.686  1.00 41.61           C  
ATOM   1673  CD1 ILE A 106     -30.830  12.308  62.499  1.00 40.69           C  
ATOM   1674  HN  ILE A 106     -31.590  15.618  63.593  1.00  0.00           H  
ATOM   1675  HA  ILE A 106     -34.091  14.746  62.343  1.00 33.92           H  
ATOM   1676  HB  ILE A 106     -32.646  13.427  60.855  1.00 33.92           H  
ATOM   1677 1HG1 ILE A 106     -30.151  13.732  61.090  1.00 33.92           H  
ATOM   1678 2HG1 ILE A 106     -30.459  14.379  62.720  1.00 33.92           H  
ATOM   1679 1HG2 ILE A 106     -31.419  15.302  59.831  1.00 33.92           H  
ATOM   1680 2HG2 ILE A 106     -31.648  16.258  61.314  1.00 33.92           H  
ATOM   1681 3HG2 ILE A 106     -33.056  15.783  60.334  1.00 33.92           H  
ATOM   1682 1HD1 ILE A 106     -29.819  12.032  62.800  1.00 33.92           H  
ATOM   1683 2HD1 ILE A 106     -31.183  11.615  61.735  1.00 33.92           H  
ATOM   1684 3HD1 ILE A 106     -31.491  12.262  63.364  1.00 33.92           H  
ATOM   1685  N   GLN A 107     -33.961  12.151  62.849  1.00 29.20           N  
ATOM   1686  CA  GLN A 107     -34.263  10.844  63.402  1.00 31.86           C  
ATOM   1687  C   GLN A 107     -33.318   9.796  62.837  1.00 35.06           C  
ATOM   1688  O   GLN A 107     -32.727   9.986  61.770  1.00 32.68           O  
ATOM   1689  CB  GLN A 107     -35.711  10.456  63.080  1.00 34.98           C  
ATOM   1690  CG  GLN A 107     -36.752  11.168  63.925  1.00 33.40           C  
ATOM   1691  CD  GLN A 107     -36.793  10.647  65.347  1.00 40.18           C  
ATOM   1692  OE1 GLN A 107     -36.614   9.454  65.587  1.00 42.80           O  
ATOM   1693  NE2 GLN A 107     -37.030  11.542  66.299  1.00 39.77           N  
ATOM   1694  HN  GLN A 107     -34.261  12.335  61.902  1.00  0.00           H  
ATOM   1695 1HE2 GLN A 107     -37.069  11.253  67.266  1.00  0.00           H  
ATOM   1696 2HE2 GLN A 107     -37.171  12.512  66.056  1.00  0.00           H  
ATOM   1697  HA  GLN A 107     -34.141  10.882  64.484  1.00 35.55           H  
ATOM   1698  HB1 GLN A 107     -35.902  10.691  62.033  1.00 35.55           H  
ATOM   1699  HB2 GLN A 107     -35.820   9.383  63.237  1.00 35.55           H  
ATOM   1700  HG1 GLN A 107     -36.516  12.232  63.948  1.00 35.55           H  
ATOM   1701  HG2 GLN A 107     -37.732  11.022  63.470  1.00 35.55           H  
ATOM   1702  N   PRO A 108     -33.136   8.678  63.540  1.00 32.40           N  
ATOM   1703  CA  PRO A 108     -32.407   7.553  62.945  1.00 33.04           C  
ATOM   1704  C   PRO A 108     -33.084   7.093  61.663  1.00 31.54           C  
ATOM   1705  O   PRO A 108     -34.312   7.033  61.573  1.00 30.44           O  
ATOM   1706  CB  PRO A 108     -32.466   6.477  64.034  1.00 33.49           C  
ATOM   1707  CG  PRO A 108     -32.630   7.241  65.303  1.00 35.33           C  
ATOM   1708  CD  PRO A 108     -33.472   8.435  64.954  1.00 38.44           C  
ATOM   1709  HA  PRO A 108     -31.373   7.835  62.747  1.00 33.53           H  
ATOM   1710  HB1 PRO A 108     -33.314   5.811  63.873  1.00 33.53           H  
ATOM   1711  HB2 PRO A 108     -31.545   5.895  64.051  1.00 33.53           H  
ATOM   1712  HG1 PRO A 108     -33.131   6.629  66.053  1.00 33.53           H  
ATOM   1713  HG2 PRO A 108     -31.659   7.559  65.683  1.00 33.53           H  
ATOM   1714  HD1 PRO A 108     -34.533   8.214  65.072  1.00 33.53           H  
ATOM   1715  HD2 PRO A 108     -33.209   9.294  65.572  1.00 33.53           H  
ATOM   1716  N   GLY A 109     -32.267   6.778  60.660  1.00 30.37           N  
ATOM   1717  CA  GLY A 109     -32.757   6.413  59.353  1.00 31.93           C  
ATOM   1718  C   GLY A 109     -32.860   7.561  58.373  1.00 36.89           C  
ATOM   1719  O   GLY A 109     -32.925   7.320  57.161  1.00 34.94           O  
ATOM   1720  HN  GLY A 109     -31.270   6.795  60.820  1.00  0.00           H  
ATOM   1721  HA1 GLY A 109     -32.081   5.668  58.933  1.00 33.53           H  
ATOM   1722  HA2 GLY A 109     -33.749   5.978  59.472  1.00 33.53           H  
ATOM   1723  N   GLN A 110     -32.882   8.799  58.858  1.00 34.68           N  
ATOM   1724  CA  GLN A 110     -32.911   9.958  57.984  1.00 28.85           C  
ATOM   1725  C   GLN A 110     -31.503  10.294  57.503  1.00 33.18           C  
ATOM   1726  O   GLN A 110     -30.500   9.919  58.116  1.00 31.04           O  
ATOM   1727  CB  GLN A 110     -33.526  11.160  58.700  1.00 32.11           C  
ATOM   1728  CG  GLN A 110     -35.021  11.034  58.939  1.00 34.62           C  
ATOM   1729  CD  GLN A 110     -35.781  10.671  57.679  1.00 48.98           C  
ATOM   1730  OE1 GLN A 110     -36.293   9.559  57.548  1.00 50.45           O  
ATOM   1731  NE2 GLN A 110     -35.857  11.610  56.743  1.00 47.85           N  
ATOM   1732  HN  GLN A 110     -32.878   8.936  59.859  1.00  0.00           H  
ATOM   1733 1HE2 GLN A 110     -36.350  11.425  55.881  1.00  0.00           H  
ATOM   1734 2HE2 GLN A 110     -35.421  12.509  56.893  1.00  0.00           H  
ATOM   1735  HA  GLN A 110     -33.526   9.721  57.116  1.00 37.97           H  
ATOM   1736  HB1 GLN A 110     -33.032  11.274  59.665  1.00 37.97           H  
ATOM   1737  HB2 GLN A 110     -33.349  12.048  58.094  1.00 37.97           H  
ATOM   1738  HG1 GLN A 110     -35.191  10.258  59.686  1.00 37.97           H  
ATOM   1739  HG2 GLN A 110     -35.397  11.987  59.312  1.00 37.97           H  
ATOM   1740  N   THR A 111     -31.438  11.013  56.388  1.00 30.03           N  
ATOM   1741  CA  THR A 111     -30.174  11.341  55.749  1.00 31.68           C  
ATOM   1742  C   THR A 111     -29.918  12.841  55.794  1.00 26.77           C  
ATOM   1743  O   THR A 111     -30.797  13.645  56.118  1.00 28.89           O  
ATOM   1744  CB  THR A 111     -30.151  10.848  54.298  1.00 33.24           C  
ATOM   1745  OG1 THR A 111     -31.279  11.377  53.591  1.00 31.13           O  
ATOM   1746  CG2 THR A 111     -30.191   9.330  54.253  1.00 30.08           C  
ATOM   1747  HN  THR A 111     -32.296  11.343  55.970  1.00  0.00           H  
ATOM   1748  HG1 THR A 111     -31.451  10.840  52.814  1.00  0.00           H  
ATOM   1749  HA  THR A 111     -29.374  10.840  56.294  1.00 30.26           H  
ATOM   1750  HB  THR A 111     -29.236  11.195  53.818  1.00 30.26           H  
ATOM   1751 1HG2 THR A 111     -30.174   8.996  53.216  1.00 30.26           H  
ATOM   1752 2HG2 THR A 111     -31.103   8.976  54.733  1.00 30.26           H  
ATOM   1753 3HG2 THR A 111     -29.325   8.927  54.778  1.00 30.26           H  
ATOM   1754  N   PHE A 112     -28.683  13.202  55.458  1.00 25.75           N  
ATOM   1755  CA  PHE A 112     -28.249  14.590  55.396  1.00 24.19           C  
ATOM   1756  C   PHE A 112     -26.898  14.635  54.701  1.00 25.60           C  
ATOM   1757  O   PHE A 112     -26.188  13.628  54.618  1.00 29.54           O  
ATOM   1758  CB  PHE A 112     -28.162  15.227  56.788  1.00 25.66           C  
ATOM   1759  CG  PHE A 112     -27.238  14.509  57.732  1.00 31.15           C  
ATOM   1760  CD1 PHE A 112     -27.672  13.402  58.442  1.00 33.13           C  
ATOM   1761  CD2 PHE A 112     -25.937  14.949  57.918  1.00 28.12           C  
ATOM   1762  CE1 PHE A 112     -26.826  12.742  59.313  1.00 35.25           C  
ATOM   1763  CE2 PHE A 112     -25.087  14.293  58.788  1.00 33.87           C  
ATOM   1764  CZ  PHE A 112     -25.532  13.188  59.486  1.00 32.49           C  
ATOM   1765  HN  PHE A 112     -28.014  12.479  55.235  1.00  0.00           H  
ATOM   1766  HA  PHE A 112     -28.967  15.153  54.799  1.00 29.52           H  
ATOM   1767  HB1 PHE A 112     -27.808  16.251  56.675  1.00 29.52           H  
ATOM   1768  HB2 PHE A 112     -29.161  15.234  57.225  1.00 29.52           H  
ATOM   1769  HD1 PHE A 112     -28.694  13.047  58.312  1.00 29.52           H  
ATOM   1770  HD2 PHE A 112     -25.580  15.822  57.372  1.00 29.52           H  
ATOM   1771  HE1 PHE A 112     -27.181  11.870  59.863  1.00 29.52           H  
ATOM   1772  HE2 PHE A 112     -24.065  14.648  58.923  1.00 29.52           H  
ATOM   1773  HZ  PHE A 112     -24.863  12.669  60.172  1.00 29.52           H  
ATOM   1774  N   SER A 113     -26.554  15.817  54.203  1.00 27.87           N  
ATOM   1775  CA  SER A 113     -25.286  16.046  53.527  1.00 26.39           C  
ATOM   1776  C   SER A 113     -24.273  16.620  54.508  1.00 31.32           C  
ATOM   1777  O   SER A 113     -24.619  17.427  55.374  1.00 23.80           O  
ATOM   1778  CB  SER A 113     -25.460  16.995  52.340  1.00 29.74           C  
ATOM   1779  OG  SER A 113     -26.449  16.512  51.449  1.00 31.08           O  
ATOM   1780  HN  SER A 113     -27.199  16.589  54.297  1.00  0.00           H  
ATOM   1781  HG  SER A 113     -26.828  15.702  51.799  1.00  0.00           H  
ATOM   1782  HA  SER A 113     -24.911  15.092  53.158  1.00 28.37           H  
ATOM   1783  HB1 SER A 113     -25.760  17.976  52.708  1.00 28.37           H  
ATOM   1784  HB2 SER A 113     -24.512  17.080  51.809  1.00 28.37           H  
ATOM   1785  N   VAL A 114     -23.020  16.198  54.367  1.00 29.58           N  
ATOM   1786  CA  VAL A 114     -21.937  16.611  55.249  1.00 29.24           C  
ATOM   1787  C   VAL A 114     -20.945  17.436  54.444  1.00 29.20           C  
ATOM   1788  O   VAL A 114     -20.467  16.992  53.395  1.00 29.25           O  
ATOM   1789  CB  VAL A 114     -21.241  15.399  55.891  1.00 26.68           C  
ATOM   1790  CG1 VAL A 114     -19.953  15.834  56.583  1.00 30.26           C  
ATOM   1791  CG2 VAL A 114     -22.173  14.711  56.873  1.00 26.58           C  
ATOM   1792  HN  VAL A 114     -22.809  15.561  53.612  1.00  0.00           H  
ATOM   1793  HA  VAL A 114     -22.350  17.236  56.040  1.00 28.68           H  
ATOM   1794  HB  VAL A 114     -20.986  14.690  55.103  1.00 28.68           H  
ATOM   1795 1HG1 VAL A 114     -19.471  14.966  57.033  1.00 28.68           H  
ATOM   1796 2HG1 VAL A 114     -20.185  16.563  57.359  1.00 28.68           H  
ATOM   1797 3HG1 VAL A 114     -19.281  16.284  55.852  1.00 28.68           H  
ATOM   1798 1HG2 VAL A 114     -21.665  13.856  57.318  1.00 28.68           H  
ATOM   1799 2HG2 VAL A 114     -23.066  14.370  56.349  1.00 28.68           H  
ATOM   1800 3HG2 VAL A 114     -22.458  15.413  57.657  1.00 28.68           H  
ATOM   1801  N   LEU A 115     -20.638  18.631  54.934  1.00 26.73           N  
ATOM   1802  CA  LEU A 115     -19.599  19.477  54.354  1.00 28.06           C  
ATOM   1803  C   LEU A 115     -18.365  19.348  55.243  1.00 31.91           C  
ATOM   1804  O   LEU A 115     -18.268  19.997  56.286  1.00 33.35           O  
ATOM   1805  CB  LEU A 115     -20.062  20.926  54.246  1.00 31.46           C  
ATOM   1806  CG  LEU A 115     -18.982  21.877  53.731  1.00 34.58           C  
ATOM   1807  CD1 LEU A 115     -18.587  21.434  52.340  1.00 38.33           C  
ATOM   1808  CD2 LEU A 115     -19.451  23.325  53.720  1.00 37.35           C  
ATOM   1809  HN  LEU A 115     -21.144  18.969  55.741  1.00  0.00           H  
ATOM   1810  HA  LEU A 115     -19.357  19.108  53.357  1.00 32.72           H  
ATOM   1811  HB1 LEU A 115     -20.911  20.966  53.563  1.00 32.72           H  
ATOM   1812  HB2 LEU A 115     -20.374  21.262  55.235  1.00 32.72           H  
ATOM   1813  HG  LEU A 115     -18.111  21.799  54.381  1.00 32.72           H  
ATOM   1814 1HD1 LEU A 115     -17.816  22.099  51.952  1.00 32.72           H  
ATOM   1815 2HD1 LEU A 115     -19.459  21.468  51.686  1.00 32.72           H  
ATOM   1816 3HD1 LEU A 115     -18.201  20.415  52.378  1.00 32.72           H  
ATOM   1817 1HD2 LEU A 115     -18.651  23.964  53.347  1.00 32.72           H  
ATOM   1818 2HD2 LEU A 115     -19.716  23.629  54.733  1.00 32.72           H  
ATOM   1819 3HD2 LEU A 115     -20.323  23.420  53.073  1.00 32.72           H  
ATOM   1820  N   ALA A 116     -17.429  18.494  54.841  1.00 28.72           N  
ATOM   1821  CA  ALA A 116     -16.209  18.305  55.616  1.00 36.61           C  
ATOM   1822  C   ALA A 116     -15.293  19.509  55.429  1.00 36.10           C  
ATOM   1823  O   ALA A 116     -14.879  19.816  54.306  1.00 36.85           O  
ATOM   1824  CB  ALA A 116     -15.506  17.018  55.194  1.00 35.24           C  
ATOM   1825  HN  ALA A 116     -17.565  17.970  53.988  1.00  0.00           H  
ATOM   1826  HA  ALA A 116     -16.474  18.228  56.671  1.00 34.70           H  
ATOM   1827  HB1 ALA A 116     -14.597  16.891  55.781  1.00 34.70           H  
ATOM   1828  HB2 ALA A 116     -15.250  17.074  54.136  1.00 34.70           H  
ATOM   1829  HB3 ALA A 116     -16.169  16.169  55.363  1.00 34.70           H  
ATOM   1830  N   CYS A 117     -14.976  20.189  56.527  1.00 31.42           N  
ATOM   1831  CA  CYS A 117     -14.143  21.380  56.496  1.00 35.33           C  
ATOM   1832  C   CYS A 117     -12.897  21.176  57.345  1.00 37.63           C  
ATOM   1833  O   CYS A 117     -12.895  20.398  58.304  1.00 33.01           O  
ATOM   1834  CB  CYS A 117     -14.908  22.610  56.999  1.00 36.22           C  
ATOM   1835  SG  CYS A 117     -16.563  22.801  56.305  1.00 50.70           S  
ATOM   1836  HN  CYS A 117     -15.328  19.865  57.417  1.00  0.00           H  
ATOM   1837  HG  CYS A 117     -17.239  21.657  56.441  1.00  0.00           H  
ATOM   1838  HA  CYS A 117     -13.835  21.561  55.466  1.00 37.38           H  
ATOM   1839  HB1 CYS A 117     -15.001  22.533  58.082  1.00 37.39           H  
ATOM   1840  HB2 CYS A 117     -14.329  23.498  56.745  1.00 37.39           H  
ATOM   1841  N   TYR A 118     -11.833  21.886  56.978  1.00 41.48           N  
ATOM   1842  CA  TYR A 118     -10.576  21.862  57.717  1.00 38.25           C  
ATOM   1843  C   TYR A 118     -10.033  23.280  57.770  1.00 41.43           C  
ATOM   1844  O   TYR A 118      -9.813  23.898  56.723  1.00 40.83           O  
ATOM   1845  CB  TYR A 118      -9.566  20.912  57.064  1.00 32.92           C  
ATOM   1846  CG  TYR A 118      -9.998  19.462  57.089  1.00 37.18           C  
ATOM   1847  CD1 TYR A 118     -10.765  18.928  56.060  1.00 37.78           C  
ATOM   1848  CD2 TYR A 118      -9.644  18.629  58.142  1.00 35.64           C  
ATOM   1849  CE1 TYR A 118     -11.166  17.606  56.080  1.00 35.34           C  
ATOM   1850  CE2 TYR A 118     -10.039  17.304  58.170  1.00 37.65           C  
ATOM   1851  CZ  TYR A 118     -10.800  16.798  57.136  1.00 37.82           C  
ATOM   1852  OH  TYR A 118     -11.196  15.481  57.160  1.00 39.89           O  
ATOM   1853  HN  TYR A 118     -11.899  22.466  56.153  1.00  0.00           H  
ATOM   1854  HH  TYR A 118     -10.694  14.984  56.510  1.00  0.00           H  
ATOM   1855  HA  TYR A 118     -10.772  21.522  58.734  1.00 38.02           H  
ATOM   1856  HB1 TYR A 118      -9.430  21.214  56.025  1.00 38.02           H  
ATOM   1857  HB2 TYR A 118      -8.618  20.999  57.595  1.00 38.02           H  
ATOM   1858  HD1 TYR A 118     -11.055  19.563  55.223  1.00 38.02           H  
ATOM   1859  HD2 TYR A 118      -9.044  19.026  58.961  1.00 38.02           H  
ATOM   1860  HE1 TYR A 118     -11.768  17.204  55.265  1.00 38.02           H  
ATOM   1861  HE2 TYR A 118      -9.751  16.663  59.004  1.00 38.02           H  
ATOM   1862  N   ASN A 119      -9.826  23.791  58.986  1.00 44.86           N  
ATOM   1863  CA  ASN A 119      -9.350  25.159  59.202  1.00 42.76           C  
ATOM   1864  C   ASN A 119     -10.291  26.181  58.567  1.00 41.56           C  
ATOM   1865  O   ASN A 119      -9.857  27.147  57.936  1.00 39.63           O  
ATOM   1866  CB  ASN A 119      -7.920  25.337  58.687  1.00 49.38           C  
ATOM   1867  CG  ASN A 119      -6.915  24.506  59.460  1.00 51.44           C  
ATOM   1868  OD1 ASN A 119      -6.614  23.372  59.090  1.00 56.00           O  
ATOM   1869  ND2 ASN A 119      -6.392  25.069  60.544  1.00 48.44           N  
ATOM   1870  HN  ASN A 119     -10.005  23.209  59.792  1.00  0.00           H  
ATOM   1871 1HD2 ASN A 119      -6.669  26.003  60.812  1.00  0.00           H  
ATOM   1872 2HD2 ASN A 119      -5.718  24.563  61.100  1.00  0.00           H  
ATOM   1873  HA  ASN A 119      -9.340  25.341  60.277  1.00 46.76           H  
ATOM   1874  HB1 ASN A 119      -7.887  25.039  57.639  1.00 46.76           H  
ATOM   1875  HB2 ASN A 119      -7.645  26.388  58.775  1.00 46.76           H  
ATOM   1876  N   GLY A 120     -11.594  25.964  58.736  1.00 39.01           N  
ATOM   1877  CA  GLY A 120     -12.598  26.855  58.194  1.00 36.10           C  
ATOM   1878  C   GLY A 120     -12.758  26.823  56.691  1.00 42.88           C  
ATOM   1879  O   GLY A 120     -13.523  27.632  56.153  1.00 41.11           O  
ATOM   1880  HN  GLY A 120     -11.891  25.152  59.259  1.00  0.00           H  
ATOM   1881  HA1 GLY A 120     -13.557  26.589  58.639  1.00 39.78           H  
ATOM   1882  HA2 GLY A 120     -12.333  27.873  58.481  1.00 39.78           H  
ATOM   1883  N   SER A 121     -12.073  25.920  55.994  1.00 37.25           N  
ATOM   1884  CA  SER A 121     -12.134  25.844  54.539  1.00 41.19           C  
ATOM   1885  C   SER A 121     -12.780  24.531  54.120  1.00 42.94           C  
ATOM   1886  O   SER A 121     -12.235  23.454  54.418  1.00 38.68           O  
ATOM   1887  CB  SER A 121     -10.737  25.972  53.929  1.00 39.49           C  
ATOM   1888  OG  SER A 121     -10.804  26.471  52.605  1.00 58.46           O  
ATOM   1889  HN  SER A 121     -11.489  25.263  56.491  1.00  0.00           H  
ATOM   1890  HG  SER A 121      -9.917  26.542  52.244  1.00  0.00           H  
ATOM   1891  HA  SER A 121     -12.749  26.666  54.174  1.00 43.00           H  
ATOM   1892  HB1 SER A 121     -10.144  26.655  54.537  1.00 43.00           H  
ATOM   1893  HB2 SER A 121     -10.263  24.991  53.916  1.00 43.00           H  
ATOM   1894  N   PRO A 122     -13.928  24.561  53.445  1.00 45.78           N  
ATOM   1895  CA  PRO A 122     -14.554  23.310  52.997  1.00 41.91           C  
ATOM   1896  C   PRO A 122     -13.688  22.585  51.977  1.00 41.77           C  
ATOM   1897  O   PRO A 122     -13.072  23.202  51.104  1.00 44.19           O  
ATOM   1898  CB  PRO A 122     -15.877  23.779  52.379  1.00 45.61           C  
ATOM   1899  CG  PRO A 122     -16.126  25.132  52.974  1.00 48.15           C  
ATOM   1900  CD  PRO A 122     -14.771  25.736  53.169  1.00 44.74           C  
ATOM   1901  HA  PRO A 122     -14.749  22.662  53.851  1.00 44.59           H  
ATOM   1902  HB1 PRO A 122     -15.790  23.848  51.295  1.00 44.59           H  
ATOM   1903  HB2 PRO A 122     -16.684  23.093  52.636  1.00 44.59           H  
ATOM   1904  HG1 PRO A 122     -16.722  25.743  52.296  1.00 44.59           H  
ATOM   1905  HG2 PRO A 122     -16.643  25.039  53.929  1.00 44.59           H  
ATOM   1906  HD1 PRO A 122     -14.439  26.255  52.270  1.00 44.59           H  
ATOM   1907  HD2 PRO A 122     -14.767  26.428  54.011  1.00 44.59           H  
ATOM   1908  N   SER A 123     -13.646  21.256  52.093  1.00 40.84           N  
ATOM   1909  CA  SER A 123     -12.852  20.428  51.199  1.00 40.73           C  
ATOM   1910  C   SER A 123     -13.640  19.332  50.498  1.00 39.49           C  
ATOM   1911  O   SER A 123     -13.140  18.779  49.512  1.00 37.35           O  
ATOM   1912  CB  SER A 123     -11.685  19.777  51.960  1.00 42.66           C  
ATOM   1913  OG  SER A 123     -12.107  18.608  52.639  1.00 40.82           O  
ATOM   1914  HN  SER A 123     -14.182  20.811  52.824  1.00  0.00           H  
ATOM   1915  HG  SER A 123     -13.045  18.671  52.832  1.00  0.00           H  
ATOM   1916  HA  SER A 123     -12.429  21.077  50.432  1.00 40.32           H  
ATOM   1917  HB1 SER A 123     -10.901  19.513  51.250  1.00 40.32           H  
ATOM   1918  HB2 SER A 123     -11.293  20.489  52.687  1.00 40.32           H  
ATOM   1919  N   GLY A 124     -14.838  19.001  50.965  1.00 34.94           N  
ATOM   1920  CA  GLY A 124     -15.622  17.959  50.331  1.00 36.97           C  
ATOM   1921  C   GLY A 124     -17.024  17.915  50.891  1.00 35.80           C  
ATOM   1922  O   GLY A 124     -17.290  18.400  51.996  1.00 34.45           O  
ATOM   1923  HN  GLY A 124     -15.208  19.481  51.773  1.00  0.00           H  
ATOM   1924  HA1 GLY A 124     -15.673  18.154  49.260  1.00 35.54           H  
ATOM   1925  HA2 GLY A 124     -15.140  16.997  50.503  1.00 35.54           H  
ATOM   1926  N   VAL A 125     -17.922  17.321  50.108  1.00 28.17           N  
ATOM   1927  CA  VAL A 125     -19.322  17.178  50.492  1.00 28.26           C  
ATOM   1928  C   VAL A 125     -19.792  15.780  50.111  1.00 31.29           C  
ATOM   1929  O   VAL A 125     -19.449  15.266  49.041  1.00 30.39           O  
ATOM   1930  CB  VAL A 125     -20.205  18.269  49.846  1.00 34.00           C  
ATOM   1931  CG1 VAL A 125     -20.116  18.216  48.329  1.00 34.39           C  
ATOM   1932  CG2 VAL A 125     -21.649  18.144  50.315  1.00 32.78           C  
ATOM   1933  HN  VAL A 125     -17.623  16.956  49.215  1.00  0.00           H  
ATOM   1934  HA  VAL A 125     -19.392  17.279  51.575  1.00 31.33           H  
ATOM   1935  HB  VAL A 125     -19.830  19.240  50.170  1.00 31.33           H  
ATOM   1936 1HG1 VAL A 125     -20.747  18.994  47.900  1.00 31.33           H  
ATOM   1937 2HG1 VAL A 125     -20.454  17.241  47.979  1.00 31.33           H  
ATOM   1938 3HG1 VAL A 125     -19.083  18.375  48.019  1.00 31.33           H  
ATOM   1939 1HG2 VAL A 125     -22.252  18.922  49.847  1.00 31.33           H  
ATOM   1940 2HG2 VAL A 125     -21.691  18.255  51.399  1.00 31.33           H  
ATOM   1941 3HG2 VAL A 125     -22.039  17.165  50.035  1.00 31.33           H  
ATOM   1942  N   TYR A 126     -20.561  15.155  51.001  1.00 29.87           N  
ATOM   1943  CA  TYR A 126     -21.078  13.816  50.757  1.00 27.60           C  
ATOM   1944  C   TYR A 126     -22.326  13.610  51.601  1.00 30.08           C  
ATOM   1945  O   TYR A 126     -22.582  14.348  52.557  1.00 29.92           O  
ATOM   1946  CB  TYR A 126     -20.029  12.739  51.064  1.00 29.36           C  
ATOM   1947  CG  TYR A 126     -19.484  12.790  52.475  1.00 31.82           C  
ATOM   1948  CD1 TYR A 126     -18.368  13.557  52.782  1.00 36.26           C  
ATOM   1949  CD2 TYR A 126     -20.084  12.070  53.500  1.00 33.37           C  
ATOM   1950  CE1 TYR A 126     -17.866  13.607  54.069  1.00 33.14           C  
ATOM   1951  CE2 TYR A 126     -19.589  12.115  54.789  1.00 33.73           C  
ATOM   1952  CZ  TYR A 126     -18.481  12.884  55.068  1.00 32.44           C  
ATOM   1953  OH  TYR A 126     -17.986  12.931  56.351  1.00 34.56           O  
ATOM   1954  HN  TYR A 126     -20.791  15.622  51.867  1.00  0.00           H  
ATOM   1955  HH  TYR A 126     -18.715  12.969  56.974  1.00  0.00           H  
ATOM   1956  HA  TYR A 126     -21.355  13.739  49.706  1.00 31.85           H  
ATOM   1957  HB1 TYR A 126     -20.487  11.762  50.909  1.00 31.85           H  
ATOM   1958  HB2 TYR A 126     -19.197  12.865  50.371  1.00 31.85           H  
ATOM   1959  HD1 TYR A 126     -17.879  14.130  51.994  1.00 31.85           H  
ATOM   1960  HD2 TYR A 126     -20.960  11.459  53.284  1.00 31.85           H  
ATOM   1961  HE1 TYR A 126     -16.989  14.215  54.292  1.00 31.85           H  
ATOM   1962  HE2 TYR A 126     -20.073  11.544  55.582  1.00 31.85           H  
ATOM   1963  N   GLN A 127     -23.097  12.590  51.236  1.00 26.24           N  
ATOM   1964  CA  GLN A 127     -24.341  12.272  51.923  1.00 29.01           C  
ATOM   1965  C   GLN A 127     -24.090  11.281  53.053  1.00 36.22           C  
ATOM   1966  O   GLN A 127     -23.270  10.367  52.926  1.00 34.05           O  
ATOM   1967  CB  GLN A 127     -25.365  11.701  50.940  1.00 35.77           C  
ATOM   1968  CG  GLN A 127     -26.783  11.617  51.485  1.00 35.54           C  
ATOM   1969  CD  GLN A 127     -27.555  12.914  51.326  1.00 36.56           C  
ATOM   1970  OE1 GLN A 127     -26.970  13.994  51.231  1.00 39.37           O  
ATOM   1971  NE2 GLN A 127     -28.879  12.813  51.296  1.00 39.16           N  
ATOM   1972  HN  GLN A 127     -22.810  12.016  50.456  1.00  0.00           H  
ATOM   1973 1HE2 GLN A 127     -29.446  13.642  51.192  1.00  0.00           H  
ATOM   1974 2HE2 GLN A 127     -29.318  11.907  51.377  1.00  0.00           H  
ATOM   1975  HA  GLN A 127     -24.745  13.190  52.350  1.00 34.66           H  
ATOM   1976  HB1 GLN A 127     -25.378  12.336  50.054  1.00 34.66           H  
ATOM   1977  HB2 GLN A 127     -25.047  10.696  50.662  1.00 34.66           H  
ATOM   1978  HG1 GLN A 127     -27.314  10.829  50.952  1.00 34.66           H  
ATOM   1979  HG2 GLN A 127     -26.734  11.370  52.545  1.00 34.66           H  
ATOM   1980  N   CYS A 128     -24.805  11.471  54.160  1.00 34.64           N  
ATOM   1981  CA  CYS A 128     -24.686  10.612  55.328  1.00 36.77           C  
ATOM   1982  C   CYS A 128     -26.075  10.273  55.846  1.00 37.19           C  
ATOM   1983  O   CYS A 128     -27.039  11.008  55.624  1.00 34.84           O  
ATOM   1984  CB  CYS A 128     -23.862  11.274  56.441  1.00 38.70           C  
ATOM   1985  SG  CYS A 128     -22.145  10.732  56.529  1.00 50.17           S  
ATOM   1986  HN  CYS A 128     -25.456  12.242  54.190  1.00  0.00           H  
ATOM   1987  HG  CYS A 128     -21.996   9.607  55.825  1.00  0.00           H  
ATOM   1988  HA  CYS A 128     -24.190   9.688  55.031  1.00 38.72           H  
ATOM   1989  HB1 CYS A 128     -23.870  12.351  56.275  1.00 38.72           H  
ATOM   1990  HB2 CYS A 128     -24.338  11.050  57.395  1.00 38.72           H  
ATOM   1991  N   ALA A 129     -26.166   9.147  56.549  1.00 36.72           N  
ATOM   1992  CA  ALA A 129     -27.407   8.712  57.171  1.00 34.50           C  
ATOM   1993  C   ALA A 129     -27.171   8.455  58.650  1.00 38.35           C  
ATOM   1994  O   ALA A 129     -26.155   7.867  59.034  1.00 35.86           O  
ATOM   1995  CB  ALA A 129     -27.959   7.447  56.504  1.00 35.38           C  
ATOM   1996  HN  ALA A 129     -25.342   8.572  56.655  1.00  0.00           H  
ATOM   1997  HA  ALA A 129     -28.144   9.508  57.070  1.00 36.16           H  
ATOM   1998  HB1 ALA A 129     -28.886   7.152  56.995  1.00 36.16           H  
ATOM   1999  HB2 ALA A 129     -27.230   6.642  56.592  1.00 36.16           H  
ATOM   2000  HB3 ALA A 129     -28.154   7.647  55.450  1.00 36.16           H  
ATOM   2001  N   MET A 130     -28.110   8.903  59.478  1.00 31.95           N  
ATOM   2002  CA  MET A 130     -28.039   8.638  60.908  1.00 34.80           C  
ATOM   2003  C   MET A 130     -28.416   7.185  61.173  1.00 34.79           C  
ATOM   2004  O   MET A 130     -29.550   6.772  60.908  1.00 32.27           O  
ATOM   2005  CB  MET A 130     -28.963   9.587  61.667  1.00 34.04           C  
ATOM   2006  CG  MET A 130     -28.954   9.416  63.181  1.00 37.20           C  
ATOM   2007  SD  MET A 130     -27.369   9.810  63.951  1.00 39.63           S  
ATOM   2008  CE  MET A 130     -27.092  11.482  63.378  1.00 29.75           C  
ATOM   2009  HN  MET A 130     -28.885   9.436  59.109  1.00  0.00           H  
ATOM   2010  HA  MET A 130     -27.015   8.802  61.245  1.00 34.30           H  
ATOM   2011  HB1 MET A 130     -28.659  10.609  61.440  1.00 34.30           H  
ATOM   2012  HB2 MET A 130     -29.981   9.423  61.314  1.00 34.30           H  
ATOM   2013  HG1 MET A 130     -29.714  10.072  63.605  1.00 34.30           H  
ATOM   2014  HG2 MET A 130     -29.199   8.379  63.411  1.00 34.30           H  
ATOM   2015  HE1 MET A 130     -26.148  11.852  63.777  1.00 34.30           H  
ATOM   2016  HE2 MET A 130     -27.905  12.123  63.718  1.00 34.30           H  
ATOM   2017  HE3 MET A 130     -27.054  11.492  62.289  1.00 34.30           H  
ATOM   2018  N   ARG A 131     -27.462   6.409  61.682  1.00 31.26           N  
ATOM   2019  CA  ARG A 131     -27.706   5.007  61.960  1.00 27.15           C  
ATOM   2020  C   ARG A 131     -28.658   4.859  63.146  1.00 31.08           C  
ATOM   2021  O   ARG A 131     -28.791   5.770  63.966  1.00 31.54           O  
ATOM   2022  CB  ARG A 131     -26.390   4.285  62.245  1.00 29.07           C  
ATOM   2023  CG  ARG A 131     -25.361   4.385  61.129  1.00 34.50           C  
ATOM   2024  CD  ARG A 131     -25.937   3.938  59.800  1.00 31.99           C  
ATOM   2025  NE  ARG A 131     -26.509   2.598  59.876  1.00 34.57           N  
ATOM   2026  CZ  ARG A 131     -27.092   1.978  58.856  1.00 40.72           C  
ATOM   2027  NH1 ARG A 131     -27.182   2.579  57.677  1.00 35.13           N  
ATOM   2028  NH2 ARG A 131     -27.587   0.758  59.013  1.00 34.74           N  
ATOM   2029  HN  ARG A 131     -26.553   6.803  61.878  1.00  0.00           H  
ATOM   2030  HE  ARG A 131     -26.459   2.111  60.760  1.00  0.00           H  
ATOM   2031 1HH1 ARG A 131     -26.807   3.509  57.554  1.00  0.00           H  
ATOM   2032 2HH1 ARG A 131     -27.626   2.107  56.902  1.00  0.00           H  
ATOM   2033 1HH2 ARG A 131     -27.521   0.298  59.910  1.00  0.00           H  
ATOM   2034 2HH2 ARG A 131     -28.030   0.289  58.236  1.00  0.00           H  
ATOM   2035  HA  ARG A 131     -28.169   4.554  61.083  1.00 32.89           H  
ATOM   2036  HB1 ARG A 131     -25.955   4.714  63.148  1.00 32.89           H  
ATOM   2037  HB2 ARG A 131     -26.610   3.230  62.412  1.00 32.89           H  
ATOM   2038  HG1 ARG A 131     -25.033   5.421  61.042  1.00 32.89           H  
ATOM   2039  HG2 ARG A 131     -24.508   3.752  61.376  1.00 32.89           H  
ATOM   2040  HD1 ARG A 131     -26.718   4.638  59.502  1.00 32.89           H  
ATOM   2041  HD2 ARG A 131     -25.143   3.940  59.054  1.00 32.89           H  
ATOM   2042  N   PRO A 132     -29.344   3.717  63.248  1.00 31.94           N  
ATOM   2043  CA  PRO A 132     -30.232   3.495  64.402  1.00 32.67           C  
ATOM   2044  C   PRO A 132     -29.533   3.587  65.749  1.00 30.17           C  
ATOM   2045  O   PRO A 132     -30.204   3.849  66.755  1.00 34.15           O  
ATOM   2046  CB  PRO A 132     -30.783   2.086  64.151  1.00 35.36           C  
ATOM   2047  CG  PRO A 132     -30.727   1.929  62.669  1.00 30.83           C  
ATOM   2048  CD  PRO A 132     -29.499   2.670  62.222  1.00 31.83           C  
ATOM   2049  HA  PRO A 132     -31.051   4.214  64.371  1.00 32.42           H  
ATOM   2050  HB1 PRO A 132     -30.164   1.336  64.643  1.00 32.42           H  
ATOM   2051  HB2 PRO A 132     -31.809   2.003  64.510  1.00 32.42           H  
ATOM   2052  HG1 PRO A 132     -30.652   0.875  62.402  1.00 32.42           H  
ATOM   2053  HG2 PRO A 132     -31.617   2.358  62.209  1.00 32.42           H  
ATOM   2054  HD1 PRO A 132     -28.631   2.011  62.202  1.00 32.42           H  
ATOM   2055  HD2 PRO A 132     -29.645   3.109  61.235  1.00 32.42           H  
ATOM   2056  N   ASN A 133     -28.217   3.378  65.809  1.00 28.62           N  
ATOM   2057  CA  ASN A 133     -27.464   3.550  67.044  1.00 32.37           C  
ATOM   2058  C   ASN A 133     -26.894   4.959  67.189  1.00 31.42           C  
ATOM   2059  O   ASN A 133     -25.970   5.166  67.985  1.00 32.54           O  
ATOM   2060  CB  ASN A 133     -26.348   2.504  67.139  1.00 31.04           C  
ATOM   2061  CG  ASN A 133     -25.351   2.592  65.996  1.00 34.72           C  
ATOM   2062  OD1 ASN A 133     -25.406   3.501  65.169  1.00 33.90           O  
ATOM   2063  ND2 ASN A 133     -24.429   1.638  65.948  1.00 34.83           N  
ATOM   2064  HN  ASN A 133     -27.728   3.092  64.973  1.00  0.00           H  
ATOM   2065 1HD2 ASN A 133     -23.737   1.641  65.212  1.00  0.00           H  
ATOM   2066 2HD2 ASN A 133     -24.419   0.909  66.647  1.00  0.00           H  
ATOM   2067  HA  ASN A 133     -28.148   3.382  67.876  1.00 32.43           H  
ATOM   2068  HB1 ASN A 133     -25.814   2.651  68.078  1.00 32.43           H  
ATOM   2069  HB2 ASN A 133     -26.800   1.512  67.129  1.00 32.43           H  
ATOM   2070  N   PHE A 134     -27.417   5.918  66.422  1.00 26.93           N  
ATOM   2071  CA  PHE A 134     -27.065   7.335  66.535  1.00 30.85           C  
ATOM   2072  C   PHE A 134     -25.603   7.605  66.190  1.00 30.75           C  
ATOM   2073  O   PHE A 134     -24.990   8.534  66.723  1.00 37.79           O  
ATOM   2074  CB  PHE A 134     -27.390   7.880  67.927  1.00 30.04           C  
ATOM   2075  CG  PHE A 134     -28.851   7.841  68.270  1.00 28.50           C  
ATOM   2076  CD1 PHE A 134     -29.719   8.797  67.770  1.00 32.28           C  
ATOM   2077  CD2 PHE A 134     -29.356   6.849  69.094  1.00 31.25           C  
ATOM   2078  CE1 PHE A 134     -31.064   8.766  68.084  1.00 30.50           C  
ATOM   2079  CE2 PHE A 134     -30.701   6.812  69.413  1.00 34.66           C  
ATOM   2080  CZ  PHE A 134     -31.556   7.772  68.906  1.00 39.29           C  
ATOM   2081  HN  PHE A 134     -28.095   5.651  65.723  1.00  0.00           H  
ATOM   2082  HA  PHE A 134     -27.677   7.882  65.818  1.00 32.08           H  
ATOM   2083  HB1 PHE A 134     -26.849   7.285  68.663  1.00 32.08           H  
ATOM   2084  HB2 PHE A 134     -27.053   8.916  67.977  1.00 32.08           H  
ATOM   2085  HD1 PHE A 134     -29.336   9.584  67.120  1.00 32.08           H  
ATOM   2086  HD2 PHE A 134     -28.686   6.089  69.496  1.00 32.08           H  
ATOM   2087  HE1 PHE A 134     -31.736   9.525  67.683  1.00 32.08           H  
ATOM   2088  HE2 PHE A 134     -31.086   6.027  70.063  1.00 32.08           H  
ATOM   2089  HZ  PHE A 134     -32.617   7.744  69.155  1.00 32.08           H  
ATOM   2090  N   THR A 135     -25.031   6.806  65.298  1.00 29.58           N  
ATOM   2091  CA  THR A 135     -23.727   7.085  64.718  1.00 28.22           C  
ATOM   2092  C   THR A 135     -23.886   7.364  63.230  1.00 32.13           C  
ATOM   2093  O   THR A 135     -24.944   7.136  62.639  1.00 31.70           O  
ATOM   2094  CB  THR A 135     -22.756   5.918  64.938  1.00 32.25           C  
ATOM   2095  OG1 THR A 135     -23.259   4.744  64.289  1.00 31.33           O  
ATOM   2096  CG2 THR A 135     -22.584   5.641  66.420  1.00 30.07           C  
ATOM   2097  HN  THR A 135     -25.521   5.971  65.011  1.00  0.00           H  
ATOM   2098  HG1 THR A 135     -24.106   4.505  64.672  1.00  0.00           H  
ATOM   2099  HA  THR A 135     -23.316   7.974  65.197  1.00 30.75           H  
ATOM   2100  HB  THR A 135     -21.787   6.175  64.509  1.00 30.75           H  
ATOM   2101 1HG2 THR A 135     -21.892   4.810  66.557  1.00 30.75           H  
ATOM   2102 2HG2 THR A 135     -23.549   5.385  66.857  1.00 30.75           H  
ATOM   2103 3HG2 THR A 135     -22.187   6.529  66.912  1.00 30.75           H  
ATOM   2104  N   ILE A 136     -22.820   7.880  62.625  1.00 28.12           N  
ATOM   2105  CA  ILE A 136     -22.771   8.078  61.184  1.00 32.40           C  
ATOM   2106  C   ILE A 136     -21.455   7.521  60.664  1.00 33.86           C  
ATOM   2107  O   ILE A 136     -20.433   7.535  61.358  1.00 29.44           O  
ATOM   2108  CB  ILE A 136     -22.935   9.563  60.777  1.00 30.33           C  
ATOM   2109  CG1 ILE A 136     -21.760  10.402  61.281  1.00 31.67           C  
ATOM   2110  CG2 ILE A 136     -24.257  10.122  61.286  1.00 31.37           C  
ATOM   2111  CD1 ILE A 136     -21.685  11.774  60.648  1.00 32.53           C  
ATOM   2112  HN  ILE A 136     -22.020   8.143  63.183  1.00  0.00           H  
ATOM   2113  HA  ILE A 136     -23.584   7.509  60.734  1.00 31.22           H  
ATOM   2114  HB  ILE A 136     -22.944   9.615  59.688  1.00 31.22           H  
ATOM   2115 1HG1 ILE A 136     -21.861  10.524  62.359  1.00 31.22           H  
ATOM   2116 2HG1 ILE A 136     -20.835   9.869  61.060  1.00 31.22           H  
ATOM   2117 1HG2 ILE A 136     -24.349  11.166  60.988  1.00 31.21           H  
ATOM   2118 2HG2 ILE A 136     -24.287  10.051  62.373  1.00 31.21           H  
ATOM   2119 3HG2 ILE A 136     -25.082   9.549  60.862  1.00 31.21           H  
ATOM   2120 1HD1 ILE A 136     -20.829  12.314  61.051  1.00 31.21           H  
ATOM   2121 2HD1 ILE A 136     -22.599  12.326  60.868  1.00 31.21           H  
ATOM   2122 3HD1 ILE A 136     -21.574  11.671  59.569  1.00 31.21           H  
ATOM   2123  N   LYS A 137     -21.491   7.011  59.436  1.00 33.03           N  
ATOM   2124  CA  LYS A 137     -20.306   6.485  58.764  1.00 34.40           C  
ATOM   2125  C   LYS A 137     -19.824   7.561  57.797  1.00 36.09           C  
ATOM   2126  O   LYS A 137     -20.184   7.575  56.620  1.00 37.73           O  
ATOM   2127  CB  LYS A 137     -20.615   5.173  58.052  1.00 39.92           C  
ATOM   2128  CG  LYS A 137     -20.622   3.960  58.968  1.00 42.67           C  
ATOM   2129  CD  LYS A 137     -21.819   3.065  58.694  1.00 48.77           C  
ATOM   2130  CE  LYS A 137     -21.664   1.713  59.370  1.00 47.32           C  
ATOM   2131  NZ  LYS A 137     -22.790   0.796  59.040  1.00 54.99           N1+
ATOM   2132  HN  LYS A 137     -22.375   6.987  58.948  1.00  0.00           H  
ATOM   2133  HZ1 LYS A 137     -22.652  -0.089  59.506  1.00  0.00           H  
ATOM   2134  HZ2 LYS A 137     -23.660   1.206  59.349  1.00  0.00           H  
ATOM   2135  HZ3 LYS A 137     -22.823   0.649  58.041  1.00  0.00           H  
ATOM   2136  HA  LYS A 137     -19.529   6.307  59.508  1.00 41.66           H  
ATOM   2137  HB1 LYS A 137     -21.598   5.258  57.588  1.00 41.66           H  
ATOM   2138  HB2 LYS A 137     -19.861   5.016  57.281  1.00 41.66           H  
ATOM   2139  HG1 LYS A 137     -19.708   3.389  58.807  1.00 41.66           H  
ATOM   2140  HG2 LYS A 137     -20.662   4.298  60.004  1.00 41.66           H  
ATOM   2141  HD1 LYS A 137     -22.719   3.550  59.073  1.00 41.66           H  
ATOM   2142  HD2 LYS A 137     -21.911   2.915  57.618  1.00 41.66           H  
ATOM   2143  HE1 LYS A 137     -20.730   1.258  59.039  1.00 41.66           H  
ATOM   2144  HE2 LYS A 137     -21.634   1.860  60.450  1.00 41.66           H  
ATOM   2145  N   GLY A 138     -19.006   8.480  58.310  1.00 38.65           N  
ATOM   2146  CA  GLY A 138     -18.490   9.579  57.540  1.00 31.62           C  
ATOM   2147  C   GLY A 138     -17.015   9.433  57.225  1.00 32.08           C  
ATOM   2148  O   GLY A 138     -16.431   8.347  57.314  1.00 36.03           O  
ATOM   2149  HN  GLY A 138     -18.737   8.401  59.280  1.00  0.00           H  
ATOM   2150  HA1 GLY A 138     -19.042   9.637  56.602  1.00 34.60           H  
ATOM   2151  HA2 GLY A 138     -18.636  10.499  58.106  1.00 34.60           H  
ATOM   2152  N   SER A 139     -16.406  10.554  56.841  1.00 30.94           N  
ATOM   2153  CA  SER A 139     -14.974  10.612  56.546  1.00 34.67           C  
ATOM   2154  C   SER A 139     -14.441  11.890  57.186  1.00 35.77           C  
ATOM   2155  O   SER A 139     -14.612  12.983  56.638  1.00 34.43           O  
ATOM   2156  CB  SER A 139     -14.714  10.584  55.045  1.00 32.16           C  
ATOM   2157  OG  SER A 139     -13.436  11.114  54.738  1.00 38.59           O  
ATOM   2158  HN  SER A 139     -16.954  11.397  56.750  1.00  0.00           H  
ATOM   2159  HG  SER A 139     -13.297  11.085  53.789  1.00  0.00           H  
ATOM   2160  HA  SER A 139     -14.483   9.755  57.006  1.00 34.43           H  
ATOM   2161  HB1 SER A 139     -14.765   9.553  54.694  1.00 34.43           H  
ATOM   2162  HB2 SER A 139     -15.476  11.178  54.541  1.00 34.43           H  
ATOM   2163  N   PHE A 140     -13.801  11.748  58.344  1.00 35.40           N  
ATOM   2164  CA  PHE A 140     -13.339  12.882  59.131  1.00 32.87           C  
ATOM   2165  C   PHE A 140     -11.914  12.636  59.601  1.00 35.47           C  
ATOM   2166  O   PHE A 140     -11.601  11.554  60.109  1.00 36.85           O  
ATOM   2167  CB  PHE A 140     -14.252  13.122  60.337  1.00 30.41           C  
ATOM   2168  CG  PHE A 140     -15.641  13.561  59.972  1.00 31.56           C  
ATOM   2169  CD1 PHE A 140     -15.874  14.835  59.480  1.00 31.97           C  
ATOM   2170  CD2 PHE A 140     -16.716  12.702  60.129  1.00 29.36           C  
ATOM   2171  CE1 PHE A 140     -17.153  15.243  59.148  1.00 27.22           C  
ATOM   2172  CE2 PHE A 140     -17.997  13.103  59.798  1.00 31.61           C  
ATOM   2173  CZ  PHE A 140     -18.215  14.376  59.308  1.00 31.05           C  
ATOM   2174  HN  PHE A 140     -13.629  10.815  58.691  1.00  0.00           H  
ATOM   2175  HA  PHE A 140     -13.351  13.772  58.502  1.00 32.16           H  
ATOM   2176  HB1 PHE A 140     -14.324  12.193  60.903  1.00 32.16           H  
ATOM   2177  HB2 PHE A 140     -13.801  13.894  60.960  1.00 32.16           H  
ATOM   2178  HD1 PHE A 140     -15.039  15.524  59.353  1.00 32.16           H  
ATOM   2179  HD2 PHE A 140     -16.550  11.698  60.518  1.00 32.16           H  
ATOM   2180  HE1 PHE A 140     -17.322  16.248  58.761  1.00 32.16           H  
ATOM   2181  HE2 PHE A 140     -18.834  12.416  59.923  1.00 32.16           H  
ATOM   2182  HZ  PHE A 140     -19.224  14.695  59.048  1.00 32.16           H  
ATOM   2183  N   LEU A 141     -11.059  13.638  59.435  1.00 34.91           N  
ATOM   2184  CA  LEU A 141      -9.684  13.609  59.906  1.00 39.01           C  
ATOM   2185  C   LEU A 141      -9.519  14.591  61.062  1.00 40.38           C  
ATOM   2186  O   LEU A 141     -10.482  15.206  61.530  1.00 36.02           O  
ATOM   2187  CB  LEU A 141      -8.716  13.934  58.766  1.00 41.14           C  
ATOM   2188  CG  LEU A 141      -8.832  13.083  57.500  1.00 46.39           C  
ATOM   2189  CD1 LEU A 141      -7.882  13.589  56.425  1.00 48.33           C  
ATOM   2190  CD2 LEU A 141      -8.563  11.619  57.811  1.00 44.19           C  
ATOM   2191  HN  LEU A 141     -11.382  14.466  58.955  1.00  0.00           H  
ATOM   2192  HA  LEU A 141      -9.464  12.606  60.271  1.00 41.30           H  
ATOM   2193  HB1 LEU A 141      -8.879  14.973  58.481  1.00 41.30           H  
ATOM   2194  HB2 LEU A 141      -7.703  13.817  59.150  1.00 41.30           H  
ATOM   2195  HG  LEU A 141      -9.851  13.170  57.123  1.00 41.30           H  
ATOM   2196 1HD1 LEU A 141      -7.980  12.971  55.533  1.00 41.30           H  
ATOM   2197 2HD1 LEU A 141      -6.857  13.537  56.792  1.00 41.30           H  
ATOM   2198 3HD1 LEU A 141      -8.128  14.622  56.179  1.00 41.30           H  
ATOM   2199 1HD2 LEU A 141      -8.650  11.031  56.897  1.00 41.30           H  
ATOM   2200 2HD2 LEU A 141      -9.289  11.263  58.542  1.00 41.30           H  
ATOM   2201 3HD2 LEU A 141      -7.557  11.512  58.216  1.00 41.30           H  
ATOM   2202  N   ASN A 142      -8.278  14.733  61.524  1.00 43.31           N  
ATOM   2203  CA  ASN A 142      -7.978  15.712  62.559  1.00 43.18           C  
ATOM   2204  C   ASN A 142      -8.280  17.118  62.054  1.00 38.14           C  
ATOM   2205  O   ASN A 142      -7.951  17.473  60.919  1.00 41.06           O  
ATOM   2206  CB  ASN A 142      -6.512  15.609  62.983  1.00 38.76           C  
ATOM   2207  CG  ASN A 142      -6.236  14.393  63.847  1.00 50.71           C  
ATOM   2208  OD1 ASN A 142      -7.080  13.508  63.983  1.00 51.97           O  
ATOM   2209  ND2 ASN A 142      -5.048  14.345  64.438  1.00 55.08           N  
ATOM   2210  HN  ASN A 142      -7.537  14.156  61.153  1.00  0.00           H  
ATOM   2211 1HD2 ASN A 142      -4.384  15.094  64.300  1.00  0.00           H  
ATOM   2212 2HD2 ASN A 142      -4.808  13.560  65.026  1.00  0.00           H  
ATOM   2213  HA  ASN A 142      -8.608  15.509  63.425  1.00 45.28           H  
ATOM   2214  HB1 ASN A 142      -5.894  15.548  62.087  1.00 45.28           H  
ATOM   2215  HB2 ASN A 142      -6.249  16.504  63.547  1.00 45.28           H  
ATOM   2216  N   GLY A 143      -8.918  17.918  62.905  1.00 39.21           N  
ATOM   2217  CA  GLY A 143      -9.293  19.269  62.548  1.00 38.72           C  
ATOM   2218  C   GLY A 143     -10.611  19.402  61.819  1.00 37.47           C  
ATOM   2219  O   GLY A 143     -10.969  20.518  61.421  1.00 38.50           O  
ATOM   2220  HN  GLY A 143      -9.147  17.572  63.826  1.00  0.00           H  
ATOM   2221  HA1 GLY A 143      -9.355  19.855  63.465  1.00 38.47           H  
ATOM   2222  HA2 GLY A 143      -8.511  19.677  61.908  1.00 38.47           H  
ATOM   2223  N   SER A 144     -11.343  18.306  61.628  1.00 35.11           N  
ATOM   2224  CA  SER A 144     -12.628  18.343  60.945  1.00 32.51           C  
ATOM   2225  C   SER A 144     -13.788  18.683  61.871  1.00 31.55           C  
ATOM   2226  O   SER A 144     -14.921  18.811  61.394  1.00 30.39           O  
ATOM   2227  CB  SER A 144     -12.901  16.998  60.267  1.00 30.85           C  
ATOM   2228  OG  SER A 144     -13.231  16.013  61.229  1.00 30.21           O  
ATOM   2229  HN  SER A 144     -10.995  17.421  61.968  1.00  0.00           H  
ATOM   2230  HG  SER A 144     -12.540  15.347  61.256  1.00  0.00           H  
ATOM   2231  HA  SER A 144     -12.578  19.108  60.171  1.00 31.77           H  
ATOM   2232  HB1 SER A 144     -13.732  17.110  59.570  1.00 31.77           H  
ATOM   2233  HB2 SER A 144     -12.010  16.684  59.724  1.00 31.77           H  
ATOM   2234  N   CYS A 145     -13.539  18.826  63.171  1.00 31.83           N  
ATOM   2235  CA  CYS A 145     -14.607  19.162  64.101  1.00 29.71           C  
ATOM   2236  C   CYS A 145     -15.167  20.542  63.788  1.00 30.11           C  
ATOM   2237  O   CYS A 145     -14.451  21.446  63.350  1.00 29.28           O  
ATOM   2238  CB  CYS A 145     -14.100  19.110  65.541  1.00 31.75           C  
ATOM   2239  SG  CYS A 145     -14.043  17.445  66.228  1.00 39.68           S  
ATOM   2240  HN  CYS A 145     -12.598  18.700  63.516  1.00  0.00           H  
ATOM   2241  HG  CYS A 145     -14.628  17.438  67.429  1.00  0.00           H  
ATOM   2242  HA  CYS A 145     -15.407  18.430  63.989  1.00 32.06           H  
ATOM   2243  HB1 CYS A 145     -13.094  19.528  65.567  1.00 32.06           H  
ATOM   2244  HB2 CYS A 145     -14.761  19.716  66.161  1.00 32.06           H  
ATOM   2245  N   GLY A 146     -16.467  20.699  64.023  1.00 24.04           N  
ATOM   2246  CA  GLY A 146     -17.189  21.858  63.556  1.00 27.34           C  
ATOM   2247  C   GLY A 146     -17.833  21.683  62.200  1.00 29.22           C  
ATOM   2248  O   GLY A 146     -18.678  22.506  61.824  1.00 31.51           O  
ATOM   2249  HN  GLY A 146     -16.962  19.988  64.542  1.00  0.00           H  
ATOM   2250  HA1 GLY A 146     -17.972  22.087  64.279  1.00 28.03           H  
ATOM   2251  HA2 GLY A 146     -16.492  22.694  63.498  1.00 28.03           H  
ATOM   2252  N   SER A 147     -17.454  20.646  61.454  1.00 31.09           N  
ATOM   2253  CA  SER A 147     -18.140  20.326  60.210  1.00 29.06           C  
ATOM   2254  C   SER A 147     -19.613  20.069  60.492  1.00 28.41           C  
ATOM   2255  O   SER A 147     -19.968  19.419  61.478  1.00 29.87           O  
ATOM   2256  CB  SER A 147     -17.507  19.098  59.554  1.00 26.05           C  
ATOM   2257  OG  SER A 147     -16.269  19.423  58.945  1.00 30.42           O  
ATOM   2258  HN  SER A 147     -16.679  20.073  61.756  1.00  0.00           H  
ATOM   2259  HG  SER A 147     -15.652  18.698  59.069  1.00  0.00           H  
ATOM   2260  HA  SER A 147     -18.053  21.174  59.530  1.00 29.15           H  
ATOM   2261  HB1 SER A 147     -17.340  18.335  60.315  1.00 29.15           H  
ATOM   2262  HB2 SER A 147     -18.186  18.711  58.794  1.00 29.15           H  
ATOM   2263  N   VAL A 148     -20.476  20.592  59.628  1.00 25.32           N  
ATOM   2264  CA  VAL A 148     -21.911  20.554  59.865  1.00 26.26           C  
ATOM   2265  C   VAL A 148     -22.584  19.656  58.838  1.00 30.06           C  
ATOM   2266  O   VAL A 148     -22.147  19.544  57.686  1.00 28.78           O  
ATOM   2267  CB  VAL A 148     -22.529  21.969  59.846  1.00 28.80           C  
ATOM   2268  CG1 VAL A 148     -21.922  22.824  60.950  1.00 30.53           C  
ATOM   2269  CG2 VAL A 148     -22.327  22.622  58.490  1.00 29.80           C  
ATOM   2270  HN  VAL A 148     -20.127  21.027  58.786  1.00  0.00           H  
ATOM   2271  HA  VAL A 148     -22.080  20.124  60.852  1.00 28.51           H  
ATOM   2272  HB  VAL A 148     -23.600  21.880  60.029  1.00 28.51           H  
ATOM   2273 1HG1 VAL A 148     -22.366  23.819  60.926  1.00 28.51           H  
ATOM   2274 2HG1 VAL A 148     -20.846  22.904  60.798  1.00 28.51           H  
ATOM   2275 3HG1 VAL A 148     -22.119  22.362  61.918  1.00 28.51           H  
ATOM   2276 1HG2 VAL A 148     -22.769  23.618  58.496  1.00 28.51           H  
ATOM   2277 2HG2 VAL A 148     -22.806  22.017  57.720  1.00 28.51           H  
ATOM   2278 3HG2 VAL A 148     -21.260  22.700  58.279  1.00 28.51           H  
ATOM   2279  N   GLY A 149     -23.650  18.994  59.276  1.00 27.96           N  
ATOM   2280  CA  GLY A 149     -24.540  18.274  58.391  1.00 28.23           C  
ATOM   2281  C   GLY A 149     -25.803  19.086  58.180  1.00 31.16           C  
ATOM   2282  O   GLY A 149     -26.241  19.814  59.068  1.00 26.13           O  
ATOM   2283  HN  GLY A 149     -23.847  18.993  60.267  1.00  0.00           H  
ATOM   2284  HA1 GLY A 149     -24.047  18.112  57.432  1.00 28.37           H  
ATOM   2285  HA2 GLY A 149     -24.796  17.312  58.836  1.00 28.37           H  
ATOM   2286  N   PHE A 150     -26.389  18.963  56.992  1.00 23.38           N  
ATOM   2287  CA  PHE A 150     -27.490  19.848  56.642  1.00 31.49           C  
ATOM   2288  C   PHE A 150     -28.366  19.206  55.578  1.00 30.93           C  
ATOM   2289  O   PHE A 150     -27.928  18.340  54.816  1.00 27.90           O  
ATOM   2290  CB  PHE A 150     -26.972  21.204  56.149  1.00 27.04           C  
ATOM   2291  CG  PHE A 150     -26.192  21.125  54.865  1.00 30.67           C  
ATOM   2292  CD1 PHE A 150     -24.842  20.814  54.876  1.00 30.93           C  
ATOM   2293  CD2 PHE A 150     -26.810  21.359  53.646  1.00 32.96           C  
ATOM   2294  CE1 PHE A 150     -24.122  20.737  53.698  1.00 31.18           C  
ATOM   2295  CE2 PHE A 150     -26.096  21.284  52.464  1.00 33.04           C  
ATOM   2296  CZ  PHE A 150     -24.750  20.973  52.491  1.00 36.84           C  
ATOM   2297  HN  PHE A 150     -26.072  18.261  56.338  1.00  0.00           H  
ATOM   2298  HA  PHE A 150     -28.096  20.014  57.533  1.00 30.58           H  
ATOM   2299  HB1 PHE A 150     -27.827  21.862  55.992  1.00 30.58           H  
ATOM   2300  HB2 PHE A 150     -26.325  21.625  56.919  1.00 30.58           H  
ATOM   2301  HD1 PHE A 150     -24.341  20.628  55.826  1.00 30.58           H  
ATOM   2302  HD2 PHE A 150     -27.872  21.605  53.619  1.00 30.58           H  
ATOM   2303  HE1 PHE A 150     -23.061  20.490  53.722  1.00 30.58           H  
ATOM   2304  HE2 PHE A 150     -26.594  21.470  51.513  1.00 30.58           H  
ATOM   2305  HZ  PHE A 150     -24.185  20.914  51.561  1.00 30.58           H  
ATOM   2306  N   ASN A 151     -29.619  19.653  55.547  1.00 30.01           N  
ATOM   2307  CA  ASN A 151     -30.535  19.417  54.444  1.00 35.52           C  
ATOM   2308  C   ASN A 151     -31.061  20.760  53.956  1.00 36.96           C  
ATOM   2309  O   ASN A 151     -31.091  21.740  54.707  1.00 32.38           O  
ATOM   2310  CB  ASN A 151     -31.705  18.512  54.857  1.00 28.64           C  
ATOM   2311  CG  ASN A 151     -31.300  17.057  54.989  1.00 32.83           C  
ATOM   2312  OD1 ASN A 151     -31.020  16.385  53.996  1.00 34.81           O  
ATOM   2313  ND2 ASN A 151     -31.273  16.559  56.220  1.00 29.52           N  
ATOM   2314  HN  ASN A 151     -29.953  20.188  56.336  1.00  0.00           H  
ATOM   2315 1HD2 ASN A 151     -31.513  17.145  57.007  1.00  0.00           H  
ATOM   2316 2HD2 ASN A 151     -31.013  15.594  56.369  1.00  0.00           H  
ATOM   2317  HA  ASN A 151     -29.990  18.937  53.631  1.00 32.58           H  
ATOM   2318  HB1 ASN A 151     -32.089  18.855  55.817  1.00 32.58           H  
ATOM   2319  HB2 ASN A 151     -32.488  18.589  54.103  1.00 32.58           H  
ATOM   2320  N   ILE A 152     -31.466  20.808  52.691  1.00 34.85           N  
ATOM   2321  CA  ILE A 152     -31.988  22.025  52.078  1.00 41.87           C  
ATOM   2322  C   ILE A 152     -33.430  21.754  51.677  1.00 46.04           C  
ATOM   2323  O   ILE A 152     -33.688  21.003  50.728  1.00 52.68           O  
ATOM   2324  CB  ILE A 152     -31.150  22.471  50.873  1.00 40.85           C  
ATOM   2325  CG1 ILE A 152     -29.720  22.793  51.311  1.00 39.00           C  
ATOM   2326  CG2 ILE A 152     -31.784  23.682  50.206  1.00 50.84           C  
ATOM   2327  CD1 ILE A 152     -28.825  23.255  50.183  1.00 43.80           C  
ATOM   2328  HN  ILE A 152     -31.410  19.969  52.132  1.00  0.00           H  
ATOM   2329  HA  ILE A 152     -31.978  22.821  52.822  1.00 43.74           H  
ATOM   2330  HB  ILE A 152     -31.117  21.655  50.152  1.00 43.74           H  
ATOM   2331 1HG1 ILE A 152     -29.760  23.582  52.062  1.00 43.74           H  
ATOM   2332 2HG1 ILE A 152     -29.285  21.895  51.749  1.00 43.74           H  
ATOM   2333 1HG2 ILE A 152     -31.178  23.986  49.353  1.00 43.74           H  
ATOM   2334 2HG2 ILE A 152     -31.842  24.503  50.921  1.00 43.74           H  
ATOM   2335 3HG2 ILE A 152     -32.787  23.426  49.865  1.00 43.74           H  
ATOM   2336 1HD1 ILE A 152     -27.828  23.464  50.572  1.00 43.74           H  
ATOM   2337 2HD1 ILE A 152     -29.238  24.160  49.738  1.00 43.74           H  
ATOM   2338 3HD1 ILE A 152     -28.763  22.474  49.425  1.00 43.74           H  
ATOM   2339  N   ASP A 153     -34.371  22.360  52.401  1.00 52.69           N  
ATOM   2340  CA  ASP A 153     -35.790  22.190  52.117  1.00 60.52           C  
ATOM   2341  C   ASP A 153     -36.142  22.824  50.778  1.00 67.41           C  
ATOM   2342  O   ASP A 153     -36.488  22.124  49.821  1.00 75.21           O  
ATOM   2343  CB  ASP A 153     -36.634  22.799  53.240  1.00 65.02           C  
ATOM   2344  CG  ASP A 153     -37.904  22.015  53.504  1.00 75.87           C  
ATOM   2345  OD1 ASP A 153     -38.568  21.610  52.527  1.00 79.94           O  
ATOM   2346  OD2 ASP A 153     -38.237  21.804  54.689  1.00 77.44           O  
ATOM   2347  HN  ASP A 153     -34.092  22.954  53.169  1.00  0.00           H  
ATOM   2348  HA  ASP A 153     -36.006  21.123  52.062  1.00 69.26           H  
ATOM   2349  HB1 ASP A 153     -36.039  22.818  54.153  1.00 69.26           H  
ATOM   2350  HB2 ASP A 153     -36.904  23.817  52.961  1.00 69.26           H  
ATOM   2351  N   TYR A 154     -36.061  24.151  50.708  1.00 64.25           N  
ATOM   2352  CA  TYR A 154     -36.246  24.881  49.460  1.00 62.43           C  
ATOM   2353  C   TYR A 154     -35.086  25.848  49.280  1.00 62.70           C  
ATOM   2354  O   TYR A 154     -34.151  25.583  48.517  1.00 64.83           O  
ATOM   2355  CB  TYR A 154     -37.580  25.629  49.462  1.00 64.26           C  
ATOM   2356  CG  TYR A 154     -38.651  24.978  48.620  1.00 76.60           C  
ATOM   2357  CD1 TYR A 154     -39.239  23.783  49.011  1.00 76.32           C  
ATOM   2358  CD2 TYR A 154     -39.078  25.561  47.434  1.00 76.70           C  
ATOM   2359  CE1 TYR A 154     -40.222  23.184  48.244  1.00 81.64           C  
ATOM   2360  CE2 TYR A 154     -40.060  24.971  46.661  1.00 80.18           C  
ATOM   2361  CZ  TYR A 154     -40.628  23.783  47.070  1.00 86.72           C  
ATOM   2362  OH  TYR A 154     -41.606  23.193  46.302  1.00 86.80           O  
ATOM   2363  HN  TYR A 154     -35.864  24.671  51.551  1.00  0.00           H  
ATOM   2364  HH  TYR A 154     -41.254  22.996  45.431  1.00  0.00           H  
ATOM   2365  HA  TYR A 154     -36.243  24.170  48.633  1.00 73.62           H  
ATOM   2366  HB1 TYR A 154     -37.939  25.686  50.489  1.00 73.62           H  
ATOM   2367  HB2 TYR A 154     -37.409  26.636  49.080  1.00 73.62           H  
ATOM   2368  HD1 TYR A 154     -38.920  23.308  49.939  1.00 73.62           H  
ATOM   2369  HD2 TYR A 154     -38.631  26.500  47.107  1.00 73.62           H  
ATOM   2370  HE1 TYR A 154     -40.673  22.245  48.565  1.00 73.62           H  
ATOM   2371  HE2 TYR A 154     -40.384  25.442  45.733  1.00 73.62           H  
ATOM   2372  N   ASP A 155     -35.146  26.976  49.984  1.00 60.02           N  
ATOM   2373  CA  ASP A 155     -34.013  27.876  50.141  1.00 63.44           C  
ATOM   2374  C   ASP A 155     -33.515  27.902  51.580  1.00 54.86           C  
ATOM   2375  O   ASP A 155     -32.618  28.687  51.905  1.00 53.92           O  
ATOM   2376  CB  ASP A 155     -34.386  29.289  49.689  1.00 63.17           C  
ATOM   2377  CG  ASP A 155     -35.485  29.899  50.537  1.00 67.12           C  
ATOM   2378  OD1 ASP A 155     -36.403  29.158  50.949  1.00 65.31           O  
ATOM   2379  OD2 ASP A 155     -35.432  31.120  50.794  1.00 67.10           O  
ATOM   2380  HN  ASP A 155     -36.019  27.219  50.430  1.00  0.00           H  
ATOM   2381  HA  ASP A 155     -33.203  27.518  49.506  1.00 61.87           H  
ATOM   2382  HB1 ASP A 155     -33.501  29.922  49.756  1.00 61.87           H  
ATOM   2383  HB2 ASP A 155     -34.726  29.246  48.654  1.00 61.87           H  
ATOM   2384  N   CYS A 156     -34.076  27.059  52.443  1.00 51.88           N  
ATOM   2385  CA  CYS A 156     -33.808  27.088  53.873  1.00 47.11           C  
ATOM   2386  C   CYS A 156     -32.890  25.929  54.241  1.00 40.27           C  
ATOM   2387  O   CYS A 156     -33.222  24.765  53.995  1.00 40.45           O  
ATOM   2388  CB  CYS A 156     -35.112  27.015  54.665  1.00 48.72           C  
ATOM   2389  SG  CYS A 156     -34.916  26.550  56.396  1.00 55.79           S  
ATOM   2390  HN  CYS A 156     -34.719  26.365  52.088  1.00  0.00           H  
ATOM   2391  HG  CYS A 156     -33.629  26.650  56.742  1.00  0.00           H  
ATOM   2392  HA  CYS A 156     -33.304  28.024  54.115  1.00 47.37           H  
ATOM   2393  HB1 CYS A 156     -35.587  27.995  54.628  1.00 47.37           H  
ATOM   2394  HB2 CYS A 156     -35.759  26.279  54.187  1.00 47.37           H  
ATOM   2395  N   VAL A 157     -31.744  26.248  54.832  1.00 37.71           N  
ATOM   2396  CA  VAL A 157     -30.794  25.228  55.263  1.00 40.48           C  
ATOM   2397  C   VAL A 157     -31.224  24.697  56.622  1.00 37.91           C  
ATOM   2398  O   VAL A 157     -31.343  25.457  57.591  1.00 37.72           O  
ATOM   2399  CB  VAL A 157     -29.365  25.786  55.319  1.00 39.56           C  
ATOM   2400  CG1 VAL A 157     -28.378  24.675  55.644  1.00 27.46           C  
ATOM   2401  CG2 VAL A 157     -29.003  26.458  54.006  1.00 42.10           C  
ATOM   2402  HN  VAL A 157     -31.525  27.222  54.987  1.00  0.00           H  
ATOM   2403  HA  VAL A 157     -30.818  24.407  54.546  1.00 37.56           H  
ATOM   2404  HB  VAL A 157     -29.317  26.532  56.112  1.00 37.56           H  
ATOM   2405 1HG1 VAL A 157     -27.369  25.084  55.681  1.00 37.56           H  
ATOM   2406 2HG1 VAL A 157     -28.430  23.906  54.874  1.00 37.56           H  
ATOM   2407 3HG1 VAL A 157     -28.628  24.238  56.611  1.00 37.56           H  
ATOM   2408 1HG2 VAL A 157     -27.987  26.847  54.065  1.00 37.56           H  
ATOM   2409 2HG2 VAL A 157     -29.695  27.278  53.814  1.00 37.56           H  
ATOM   2410 3HG2 VAL A 157     -29.067  25.732  53.196  1.00 37.56           H  
ATOM   2411  N   SER A 158     -31.451  23.391  56.703  1.00 37.64           N  
ATOM   2412  CA  SER A 158     -31.802  22.730  57.956  1.00 35.25           C  
ATOM   2413  C   SER A 158     -30.540  22.086  58.517  1.00 34.22           C  
ATOM   2414  O   SER A 158     -30.177  20.971  58.135  1.00 33.58           O  
ATOM   2415  CB  SER A 158     -32.911  21.706  57.742  1.00 39.56           C  
ATOM   2416  OG  SER A 158     -34.152  22.344  57.498  1.00 46.93           O  
ATOM   2417  HN  SER A 158     -31.378  22.833  55.864  1.00  0.00           H  
ATOM   2418  HG  SER A 158     -34.833  21.680  57.367  1.00  0.00           H  
ATOM   2419  HA  SER A 158     -32.153  23.483  58.662  1.00 37.86           H  
ATOM   2420  HB1 SER A 158     -32.658  21.080  56.886  1.00 37.86           H  
ATOM   2421  HB2 SER A 158     -32.999  21.085  58.633  1.00 37.86           H  
ATOM   2422  N   PHE A 159     -29.865  22.797  59.418  1.00 30.35           N  
ATOM   2423  CA  PHE A 159     -28.686  22.252  60.075  1.00 28.89           C  
ATOM   2424  C   PHE A 159     -29.103  21.192  61.086  1.00 30.48           C  
ATOM   2425  O   PHE A 159     -29.973  21.431  61.929  1.00 31.69           O  
ATOM   2426  CB  PHE A 159     -27.896  23.363  60.765  1.00 29.95           C  
ATOM   2427  CG  PHE A 159     -27.286  24.355  59.817  1.00 27.12           C  
ATOM   2428  CD1 PHE A 159     -26.139  24.041  59.107  1.00 23.30           C  
ATOM   2429  CD2 PHE A 159     -27.857  25.606  59.642  1.00 27.13           C  
ATOM   2430  CE1 PHE A 159     -25.574  24.954  58.236  1.00 22.49           C  
ATOM   2431  CE2 PHE A 159     -27.298  26.523  58.772  1.00 21.46           C  
ATOM   2432  CZ  PHE A 159     -26.154  26.197  58.069  1.00 25.42           C  
ATOM   2433  HN  PHE A 159     -30.176  23.730  59.649  1.00  0.00           H  
ATOM   2434  HA  PHE A 159     -28.050  21.786  59.322  1.00 27.12           H  
ATOM   2435  HB1 PHE A 159     -28.570  23.898  61.435  1.00 27.12           H  
ATOM   2436  HB2 PHE A 159     -27.095  22.905  61.345  1.00 27.12           H  
ATOM   2437  HD1 PHE A 159     -25.676  23.063  59.236  1.00 27.12           H  
ATOM   2438  HD2 PHE A 159     -28.757  25.870  60.197  1.00 27.12           H  
ATOM   2439  HE1 PHE A 159     -24.672  24.694  57.682  1.00 27.12           H  
ATOM   2440  HE2 PHE A 159     -27.759  27.502  58.641  1.00 27.12           H  
ATOM   2441  HZ  PHE A 159     -25.710  26.919  57.384  1.00 27.12           H  
ATOM   2442  N   CYS A 160     -28.477  20.018  61.007  1.00 27.59           N  
ATOM   2443  CA  CYS A 160     -28.876  18.893  61.837  1.00 29.38           C  
ATOM   2444  C   CYS A 160     -27.729  18.182  62.538  1.00 27.74           C  
ATOM   2445  O   CYS A 160     -27.997  17.319  63.381  1.00 32.03           O  
ATOM   2446  CB  CYS A 160     -29.647  17.861  61.000  1.00 31.79           C  
ATOM   2447  SG  CYS A 160     -28.664  17.112  59.689  1.00 35.39           S  
ATOM   2448  HN  CYS A 160     -27.711  19.908  60.358  1.00  0.00           H  
ATOM   2449  HG  CYS A 160     -29.066  17.584  58.506  1.00  0.00           H  
ATOM   2450  HA  CYS A 160     -29.552  19.270  62.605  1.00 30.65           H  
ATOM   2451  HB1 CYS A 160     -29.994  17.070  61.664  1.00 30.65           H  
ATOM   2452  HB2 CYS A 160     -30.504  18.358  60.546  1.00 30.65           H  
ATOM   2453  N   TYR A 161     -26.476  18.509  62.235  1.00 29.51           N  
ATOM   2454  CA  TYR A 161     -25.358  17.750  62.774  1.00 24.96           C  
ATOM   2455  C   TYR A 161     -24.121  18.631  62.848  1.00 27.16           C  
ATOM   2456  O   TYR A 161     -23.894  19.470  61.974  1.00 25.90           O  
ATOM   2457  CB  TYR A 161     -25.074  16.515  61.911  1.00 27.30           C  
ATOM   2458  CG  TYR A 161     -23.908  15.673  62.380  1.00 27.33           C  
ATOM   2459  CD1 TYR A 161     -24.061  14.756  63.411  1.00 24.56           C  
ATOM   2460  CD2 TYR A 161     -22.659  15.785  61.783  1.00 27.43           C  
ATOM   2461  CE1 TYR A 161     -23.004  13.980  63.839  1.00 23.21           C  
ATOM   2462  CE2 TYR A 161     -21.594  15.013  62.205  1.00 21.74           C  
ATOM   2463  CZ  TYR A 161     -21.772  14.113  63.234  1.00 26.15           C  
ATOM   2464  OH  TYR A 161     -20.715  13.340  63.658  1.00 24.39           O  
ATOM   2465  HN  TYR A 161     -26.299  19.293  61.624  1.00  0.00           H  
ATOM   2466  HH  TYR A 161     -19.894  13.822  63.532  1.00  0.00           H  
ATOM   2467  HA  TYR A 161     -25.613  17.421  63.781  1.00 25.80           H  
ATOM   2468  HB1 TYR A 161     -25.966  15.889  61.910  1.00 25.80           H  
ATOM   2469  HB2 TYR A 161     -24.864  16.851  60.896  1.00 25.80           H  
ATOM   2470  HD1 TYR A 161     -25.034  14.647  63.891  1.00 25.80           H  
ATOM   2471  HD2 TYR A 161     -22.517  16.494  60.968  1.00 25.80           H  
ATOM   2472  HE1 TYR A 161     -23.142  13.266  64.651  1.00 25.80           H  
ATOM   2473  HE2 TYR A 161     -20.619  15.115  61.728  1.00 25.80           H  
ATOM   2474  N   MET A 162     -23.334  18.436  63.904  1.00 25.59           N  
ATOM   2475  CA  MET A 162     -22.006  19.022  64.028  1.00 26.04           C  
ATOM   2476  C   MET A 162     -21.066  17.931  64.516  1.00 23.77           C  
ATOM   2477  O   MET A 162     -21.362  17.252  65.504  1.00 23.47           O  
ATOM   2478  CB  MET A 162     -22.000  20.218  64.990  1.00 24.61           C  
ATOM   2479  CG  MET A 162     -20.620  20.824  65.217  1.00 25.23           C  
ATOM   2480  SD  MET A 162     -20.661  22.392  66.114  1.00 33.95           S  
ATOM   2481  CE  MET A 162     -21.109  23.529  64.803  1.00 28.77           C  
ATOM   2482  HN  MET A 162     -23.674  17.853  64.656  1.00  0.00           H  
ATOM   2483  HA  MET A 162     -21.676  19.358  63.045  1.00 26.43           H  
ATOM   2484  HB1 MET A 162     -22.650  20.991  64.580  1.00 26.43           H  
ATOM   2485  HB2 MET A 162     -22.391  19.886  65.952  1.00 26.43           H  
ATOM   2486  HG1 MET A 162     -20.022  20.115  65.789  1.00 26.43           H  
ATOM   2487  HG2 MET A 162     -20.154  20.994  64.246  1.00 26.43           H  
ATOM   2488  HE1 MET A 162     -21.173  24.540  65.205  1.00 26.43           H  
ATOM   2489  HE2 MET A 162     -22.075  23.242  64.387  1.00 26.43           H  
ATOM   2490  HE3 MET A 162     -20.352  23.497  64.019  1.00 26.43           H  
ATOM   2491  N   HIS A 163     -19.947  17.753  63.819  1.00 22.67           N  
ATOM   2492  CA  HIS A 163     -19.055  16.637  64.100  1.00 27.27           C  
ATOM   2493  C   HIS A 163     -18.229  16.896  65.353  1.00 26.21           C  
ATOM   2494  O   HIS A 163     -17.765  18.016  65.590  1.00 27.47           O  
ATOM   2495  CB  HIS A 163     -18.129  16.377  62.914  1.00 26.00           C  
ATOM   2496  CG  HIS A 163     -17.215  15.210  63.116  1.00 26.66           C  
ATOM   2497  ND1 HIS A 163     -17.675  13.959  63.466  1.00 26.97           N  
ATOM   2498  CD2 HIS A 163     -15.868  15.106  63.030  1.00 29.24           C  
ATOM   2499  CE1 HIS A 163     -16.651  13.132  63.581  1.00 30.44           C  
ATOM   2500  NE2 HIS A 163     -15.543  13.804  63.323  1.00 30.00           N  
ATOM   2501  HN  HIS A 163     -19.712  18.403  63.082  1.00  0.00           H  
ATOM   2502  HE2 HIS A 163     -14.608  13.422  63.339  1.00  0.00           H  
ATOM   2503  HA  HIS A 163     -19.661  15.746  64.265  1.00 27.29           H  
ATOM   2504  HB1 HIS A 163     -18.742  16.187  62.033  1.00 27.29           H  
ATOM   2505  HB2 HIS A 163     -17.521  17.267  62.749  1.00 27.29           H  
ATOM   2506  HD2 HIS A 163     -15.172  15.905  62.776  1.00 27.29           H  
ATOM   2507  HE1 HIS A 163     -16.710  12.076  63.844  1.00 27.29           H  
ATOM   2508  N   HIS A 164     -18.035  15.849  66.145  1.00 26.00           N  
ATOM   2509  CA  HIS A 164     -17.329  15.988  67.414  1.00 34.12           C  
ATOM   2510  C   HIS A 164     -16.213  14.974  67.613  1.00 31.14           C  
ATOM   2511  O   HIS A 164     -15.161  15.336  68.144  1.00 36.46           O  
ATOM   2512  CB  HIS A 164     -18.324  15.889  68.582  1.00 28.25           C  
ATOM   2513  CG  HIS A 164     -19.098  17.148  68.820  1.00 33.09           C  
ATOM   2514  ND1 HIS A 164     -18.888  17.954  69.918  1.00 29.04           N  
ATOM   2515  CD2 HIS A 164     -20.086  17.737  68.106  1.00 29.37           C  
ATOM   2516  CE1 HIS A 164     -19.711  18.985  69.869  1.00 28.86           C  
ATOM   2517  NE2 HIS A 164     -20.448  18.878  68.777  1.00 31.33           N  
ATOM   2518  HN  HIS A 164     -18.381  14.942  65.865  1.00  0.00           H  
ATOM   2519  HE2 HIS A 164     -21.162  19.530  68.484  1.00  0.00           H  
ATOM   2520  HA  HIS A 164     -16.884  16.982  67.440  1.00 30.77           H  
ATOM   2521  HB1 HIS A 164     -19.030  15.087  68.366  1.00 30.77           H  
ATOM   2522  HB2 HIS A 164     -17.768  15.650  69.489  1.00 30.77           H  
ATOM   2523  HD2 HIS A 164     -20.514  17.373  67.172  1.00 30.77           H  
ATOM   2524  HE1 HIS A 164     -19.772  19.788  70.604  1.00 30.77           H  
ATOM   2525  N   MET A 165     -16.406  13.719  67.212  1.00 28.31           N  
ATOM   2526  CA  MET A 165     -15.411  12.702  67.535  1.00 34.30           C  
ATOM   2527  C   MET A 165     -15.651  11.445  66.709  1.00 31.53           C  
ATOM   2528  O   MET A 165     -16.653  11.315  66.000  1.00 29.92           O  
ATOM   2529  CB  MET A 165     -15.435  12.364  69.027  1.00 39.09           C  
ATOM   2530  CG  MET A 165     -16.781  11.878  69.510  1.00 36.67           C  
ATOM   2531  SD  MET A 165     -16.725  11.270  71.202  1.00 60.86           S  
ATOM   2532  CE  MET A 165     -18.459  10.934  71.465  1.00 42.06           C  
ATOM   2533  HN  MET A 165     -17.234  13.473  66.689  1.00  0.00           H  
ATOM   2534  HA  MET A 165     -14.425  13.094  67.287  1.00 37.84           H  
ATOM   2535  HB1 MET A 165     -14.698  11.584  69.216  1.00 37.84           H  
ATOM   2536  HB2 MET A 165     -15.169  13.260  69.588  1.00 37.84           H  
ATOM   2537  HG1 MET A 165     -17.490  12.704  69.459  1.00 37.84           H  
ATOM   2538  HG2 MET A 165     -17.115  11.070  68.859  1.00 37.84           H  
ATOM   2539  HE1 MET A 165     -18.606  10.547  72.473  1.00 37.84           H  
ATOM   2540  HE2 MET A 165     -18.801  10.196  70.739  1.00 37.84           H  
ATOM   2541  HE3 MET A 165     -19.030  11.854  71.343  1.00 37.84           H  
ATOM   2542  N   GLU A 166     -14.706  10.515  66.826  1.00 29.94           N  
ATOM   2543  CA  GLU A 166     -14.746   9.219  66.167  1.00 28.52           C  
ATOM   2544  C   GLU A 166     -14.686   8.122  67.218  1.00 33.40           C  
ATOM   2545  O   GLU A 166     -13.884   8.192  68.156  1.00 30.18           O  
ATOM   2546  CB  GLU A 166     -13.578   9.064  65.189  1.00 29.90           C  
ATOM   2547  CG  GLU A 166     -13.555   7.770  64.398  1.00 36.08           C  
ATOM   2548  CD  GLU A 166     -12.432   7.748  63.378  1.00 45.17           C  
ATOM   2549  OE1 GLU A 166     -11.440   7.019  63.595  1.00 50.70           O  
ATOM   2550  OE2 GLU A 166     -12.536   8.469  62.363  1.00 40.54           O  
ATOM   2551  HN  GLU A 166     -13.909  10.723  67.411  1.00  0.00           H  
ATOM   2552  HA  GLU A 166     -15.683   9.131  65.616  1.00 36.05           H  
ATOM   2553  HB1 GLU A 166     -13.623   9.890  64.479  1.00 36.05           H  
ATOM   2554  HB2 GLU A 166     -12.652   9.125  65.760  1.00 36.05           H  
ATOM   2555  HG1 GLU A 166     -13.419   6.938  65.089  1.00 36.05           H  
ATOM   2556  HG2 GLU A 166     -14.506   7.659  63.877  1.00 36.05           H  
ATOM   2557  N   LEU A 167     -15.536   7.116  67.061  1.00 31.24           N  
ATOM   2558  CA  LEU A 167     -15.557   5.995  67.983  1.00 31.34           C  
ATOM   2559  C   LEU A 167     -14.508   4.960  67.582  1.00 37.94           C  
ATOM   2560  O   LEU A 167     -14.042   4.948  66.439  1.00 38.96           O  
ATOM   2561  CB  LEU A 167     -16.951   5.377  68.012  1.00 30.02           C  
ATOM   2562  CG  LEU A 167     -18.065   6.349  68.410  1.00 32.99           C  
ATOM   2563  CD1 LEU A 167     -19.406   5.641  68.485  1.00 35.09           C  
ATOM   2564  CD2 LEU A 167     -17.742   7.034  69.731  1.00 38.72           C  
ATOM   2565  HN  LEU A 167     -16.182   7.130  66.284  1.00  0.00           H  
ATOM   2566  HA  LEU A 167     -15.319   6.362  68.981  1.00 34.54           H  
ATOM   2567  HB1 LEU A 167     -17.174   4.992  67.017  1.00 34.54           H  
ATOM   2568  HB2 LEU A 167     -16.944   4.555  68.727  1.00 34.54           H  
ATOM   2569  HG  LEU A 167     -18.133   7.117  67.640  1.00 34.54           H  
ATOM   2570 1HD1 LEU A 167     -20.179   6.355  68.770  1.00 34.54           H  
ATOM   2571 2HD1 LEU A 167     -19.356   4.845  69.228  1.00 34.54           H  
ATOM   2572 3HD1 LEU A 167     -19.647   5.214  67.511  1.00 34.54           H  
ATOM   2573 1HD2 LEU A 167     -18.548   7.719  69.992  1.00 34.54           H  
ATOM   2574 2HD2 LEU A 167     -16.810   7.591  69.634  1.00 34.54           H  
ATOM   2575 3HD2 LEU A 167     -17.636   6.283  70.514  1.00 34.54           H  
ATOM   2576  N   PRO A 168     -14.101   4.090  68.515  1.00 40.04           N  
ATOM   2577  CA  PRO A 168     -13.058   3.099  68.191  1.00 37.38           C  
ATOM   2578  C   PRO A 168     -13.368   2.232  66.981  1.00 42.32           C  
ATOM   2579  O   PRO A 168     -12.436   1.774  66.307  1.00 43.53           O  
ATOM   2580  CB  PRO A 168     -12.975   2.260  69.473  1.00 41.24           C  
ATOM   2581  CG  PRO A 168     -13.394   3.190  70.551  1.00 45.84           C  
ATOM   2582  CD  PRO A 168     -14.451   4.071  69.947  1.00 33.25           C  
ATOM   2583  HA  PRO A 168     -12.109   3.612  68.034  1.00 40.51           H  
ATOM   2584  HB1 PRO A 168     -13.649   1.405  69.418  1.00 40.51           H  
ATOM   2585  HB2 PRO A 168     -11.956   1.911  69.640  1.00 40.51           H  
ATOM   2586  HG1 PRO A 168     -13.801   2.633  71.395  1.00 40.51           H  
ATOM   2587  HG2 PRO A 168     -12.547   3.789  70.885  1.00 40.51           H  
ATOM   2588  HD1 PRO A 168     -15.444   3.649  70.100  1.00 40.51           H  
ATOM   2589  HD2 PRO A 168     -14.412   5.074  70.371  1.00 40.51           H  
ATOM   2590  N   THR A 169     -14.643   1.994  66.680  1.00 40.94           N  
ATOM   2591  CA  THR A 169     -15.014   1.178  65.531  1.00 38.12           C  
ATOM   2592  C   THR A 169     -14.893   1.920  64.206  1.00 39.50           C  
ATOM   2593  O   THR A 169     -15.177   1.330  63.158  1.00 39.33           O  
ATOM   2594  CB  THR A 169     -16.446   0.658  65.692  1.00 43.58           C  
ATOM   2595  OG1 THR A 169     -17.318   1.747  66.019  1.00 42.26           O  
ATOM   2596  CG2 THR A 169     -16.511  -0.390  66.795  1.00 42.72           C  
ATOM   2597  HN  THR A 169     -15.369   2.388  67.261  1.00  0.00           H  
ATOM   2598  HG1 THR A 169     -17.278   2.409  65.325  1.00  0.00           H  
ATOM   2599  HA  THR A 169     -14.345   0.318  65.498  1.00 40.92           H  
ATOM   2600  HB  THR A 169     -16.771   0.209  64.753  1.00 40.92           H  
ATOM   2601 1HG2 THR A 169     -17.535  -0.749  66.896  1.00 40.92           H  
ATOM   2602 2HG2 THR A 169     -16.187   0.053  67.737  1.00 40.92           H  
ATOM   2603 3HG2 THR A 169     -15.857  -1.225  66.543  1.00 40.92           H  
ATOM   2604  N   GLY A 170     -14.482   3.187  64.220  1.00 39.12           N  
ATOM   2605  CA  GLY A 170     -14.354   3.965  63.009  1.00 38.41           C  
ATOM   2606  C   GLY A 170     -15.560   4.807  62.656  1.00 36.73           C  
ATOM   2607  O   GLY A 170     -15.482   5.605  61.713  1.00 39.19           O  
ATOM   2608  HN  GLY A 170     -14.253   3.617  65.105  1.00  0.00           H  
ATOM   2609  HA1 GLY A 170     -13.499   4.632  63.125  1.00 38.36           H  
ATOM   2610  HA2 GLY A 170     -14.170   3.277  62.184  1.00 38.36           H  
ATOM   2611  N   VAL A 171     -16.673   4.654  63.372  1.00 32.47           N  
ATOM   2612  CA  VAL A 171     -17.859   5.467  63.130  1.00 29.31           C  
ATOM   2613  C   VAL A 171     -17.684   6.804  63.837  1.00 37.09           C  
ATOM   2614  O   VAL A 171     -16.757   6.980  64.635  1.00 30.46           O  
ATOM   2615  CB  VAL A 171     -19.140   4.752  63.594  1.00 31.56           C  
ATOM   2616  CG1 VAL A 171     -19.397   3.520  62.739  1.00 42.63           C  
ATOM   2617  CG2 VAL A 171     -19.039   4.380  65.062  1.00 35.89           C  
ATOM   2618  HN  VAL A 171     -16.696   3.956  64.102  1.00  0.00           H  
ATOM   2619  HA  VAL A 171     -17.937   5.652  62.059  1.00 34.20           H  
ATOM   2620  HB  VAL A 171     -19.979   5.437  63.470  1.00 34.20           H  
ATOM   2621 1HG1 VAL A 171     -20.306   3.024  63.079  1.00 34.20           H  
ATOM   2622 2HG1 VAL A 171     -18.555   2.834  62.828  1.00 34.20           H  
ATOM   2623 3HG1 VAL A 171     -19.514   3.818  61.697  1.00 34.20           H  
ATOM   2624 1HG2 VAL A 171     -19.954   3.875  65.373  1.00 34.20           H  
ATOM   2625 2HG2 VAL A 171     -18.902   5.283  65.658  1.00 34.20           H  
ATOM   2626 3HG2 VAL A 171     -18.189   3.715  65.211  1.00 34.20           H  
ATOM   2627  N   HIS A 172     -18.573   7.750  63.554  1.00 33.02           N  
ATOM   2628  CA  HIS A 172     -18.444   9.111  64.049  1.00 29.85           C  
ATOM   2629  C   HIS A 172     -19.693   9.516  64.819  1.00 28.73           C  
ATOM   2630  O   HIS A 172     -20.794   9.023  64.557  1.00 28.16           O  
ATOM   2631  CB  HIS A 172     -18.188  10.085  62.898  1.00 26.76           C  
ATOM   2632  CG  HIS A 172     -16.989   9.734  62.074  1.00 28.76           C  
ATOM   2633  ND1 HIS A 172     -17.070   8.967  60.931  1.00 29.32           N  
ATOM   2634  CD2 HIS A 172     -15.678  10.030  62.237  1.00 29.36           C  
ATOM   2635  CE1 HIS A 172     -15.861   8.814  60.420  1.00 32.44           C  
ATOM   2636  NE2 HIS A 172     -14.998   9.449  61.194  1.00 33.77           N  
ATOM   2637  HN  HIS A 172     -19.366   7.515  62.975  1.00  0.00           H  
ATOM   2638  HE2 HIS A 172     -14.001   9.499  61.043  1.00  0.00           H  
ATOM   2639  HA  HIS A 172     -17.593   9.151  64.729  1.00 30.02           H  
ATOM   2640  HB1 HIS A 172     -19.063  10.089  62.249  1.00 30.02           H  
ATOM   2641  HB2 HIS A 172     -18.040  11.081  63.316  1.00 30.02           H  
ATOM   2642  HD2 HIS A 172     -15.243  10.619  63.045  1.00 30.02           H  
ATOM   2643  HE1 HIS A 172     -15.617   8.259  59.514  1.00 30.02           H  
ATOM   2644  N   ALA A 173     -19.507  10.418  65.779  1.00 29.16           N  
ATOM   2645  CA  ALA A 173     -20.584  10.891  66.630  1.00 26.75           C  
ATOM   2646  C   ALA A 173     -20.528  12.406  66.731  1.00 26.43           C  
ATOM   2647  O   ALA A 173     -19.460  13.014  66.626  1.00 28.60           O  
ATOM   2648  CB  ALA A 173     -20.510  10.272  68.034  1.00 32.55           C  
ATOM   2649  HN  ALA A 173     -18.578  10.789  65.922  1.00  0.00           H  
ATOM   2650  HA  ALA A 173     -21.534  10.609  66.176  1.00 28.70           H  
ATOM   2651  HB1 ALA A 173     -21.332  10.650  68.642  1.00 28.70           H  
ATOM   2652  HB2 ALA A 173     -19.562  10.539  68.500  1.00 28.70           H  
ATOM   2653  HB3 ALA A 173     -20.584   9.187  67.958  1.00 28.70           H  
ATOM   2654  N   GLY A 174     -21.691  13.009  66.934  1.00 26.18           N  
ATOM   2655  CA  GLY A 174     -21.774  14.443  67.066  1.00 26.05           C  
ATOM   2656  C   GLY A 174     -23.081  14.855  67.700  1.00 24.76           C  
ATOM   2657  O   GLY A 174     -23.815  14.031  68.247  1.00 24.68           O  
ATOM   2658  HN  GLY A 174     -22.533  12.455  66.997  1.00  0.00           H  
ATOM   2659  HA1 GLY A 174     -20.951  14.791  67.689  1.00 25.42           H  
ATOM   2660  HA2 GLY A 174     -21.699  14.896  66.078  1.00 25.42           H  
ATOM   2661  N   THR A 175     -23.363  16.149  67.615  1.00 16.91           N  
ATOM   2662  CA  THR A 175     -24.546  16.742  68.216  1.00 19.69           C  
ATOM   2663  C   THR A 175     -25.379  17.433  67.146  1.00 24.03           C  
ATOM   2664  O   THR A 175     -24.942  17.622  66.008  1.00 25.67           O  
ATOM   2665  CB  THR A 175     -24.167  17.756  69.306  1.00 24.54           C  
ATOM   2666  OG1 THR A 175     -23.698  18.964  68.692  1.00 26.54           O  
ATOM   2667  CG2 THR A 175     -23.072  17.203  70.202  1.00 20.58           C  
ATOM   2668  HN  THR A 175     -22.727  16.749  67.110  1.00  0.00           H  
ATOM   2669  HG1 THR A 175     -24.447  19.478  68.383  1.00  0.00           H  
ATOM   2670  HA  THR A 175     -25.144  15.950  68.667  1.00 22.57           H  
ATOM   2671  HB  THR A 175     -25.046  17.979  69.910  1.00 22.57           H  
ATOM   2672 1HG2 THR A 175     -22.821  17.939  70.966  1.00 22.57           H  
ATOM   2673 2HG2 THR A 175     -22.188  16.985  69.603  1.00 22.57           H  
ATOM   2674 3HG2 THR A 175     -23.421  16.288  70.681  1.00 22.57           H  
ATOM   2675  N   ASP A 176     -26.597  17.810  67.524  1.00 25.13           N  
ATOM   2676  CA  ASP A 176     -27.340  18.787  66.746  1.00 29.00           C  
ATOM   2677  C   ASP A 176     -26.767  20.177  67.025  1.00 33.50           C  
ATOM   2678  O   ASP A 176     -25.829  20.342  67.810  1.00 30.82           O  
ATOM   2679  CB  ASP A 176     -28.833  18.706  67.062  1.00 27.46           C  
ATOM   2680  CG  ASP A 176     -29.127  18.779  68.551  1.00 37.54           C  
ATOM   2681  OD1 ASP A 176     -28.308  19.340  69.309  1.00 34.75           O  
ATOM   2682  OD2 ASP A 176     -30.193  18.278  68.967  1.00 40.56           O  
ATOM   2683  HN  ASP A 176     -27.008  17.415  68.357  1.00  0.00           H  
ATOM   2684  HA  ASP A 176     -27.200  18.563  65.689  1.00 32.35           H  
ATOM   2685  HB1 ASP A 176     -29.339  19.535  66.567  1.00 32.35           H  
ATOM   2686  HB2 ASP A 176     -29.219  17.762  66.677  1.00 32.35           H  
ATOM   2687  N   LEU A 177     -27.336  21.196  66.384  1.00 31.64           N  
ATOM   2688  CA  LEU A 177     -26.765  22.531  66.521  1.00 33.12           C  
ATOM   2689  C   LEU A 177     -27.097  23.194  67.852  1.00 32.72           C  
ATOM   2690  O   LEU A 177     -26.627  24.310  68.094  1.00 33.84           O  
ATOM   2691  CB  LEU A 177     -27.213  23.423  65.359  1.00 27.51           C  
ATOM   2692  CG  LEU A 177     -26.192  23.530  64.223  1.00 33.83           C  
ATOM   2693  CD1 LEU A 177     -24.893  24.130  64.742  1.00 35.02           C  
ATOM   2694  CD2 LEU A 177     -25.936  22.174  63.580  1.00 35.14           C  
ATOM   2695  HN  LEU A 177     -28.153  21.046  65.810  1.00  0.00           H  
ATOM   2696  HA  LEU A 177     -25.681  22.433  66.463  1.00 32.85           H  
ATOM   2697  HB1 LEU A 177     -28.137  23.014  64.951  1.00 32.85           H  
ATOM   2698  HB2 LEU A 177     -27.398  24.424  65.748  1.00 32.85           H  
ATOM   2699  HG  LEU A 177     -26.596  24.198  63.462  1.00 32.85           H  
ATOM   2700 1HD1 LEU A 177     -24.174  24.202  63.926  1.00 32.85           H  
ATOM   2701 2HD1 LEU A 177     -24.487  23.494  65.529  1.00 32.85           H  
ATOM   2702 3HD1 LEU A 177     -25.087  25.125  65.143  1.00 32.85           H  
ATOM   2703 1HD2 LEU A 177     -25.207  22.284  62.777  1.00 32.85           H  
ATOM   2704 2HD2 LEU A 177     -26.868  21.783  63.172  1.00 32.85           H  
ATOM   2705 3HD2 LEU A 177     -25.549  21.483  64.329  1.00 32.85           H  
ATOM   2706  N   GLU A 178     -27.881  22.545  68.708  1.00 36.73           N  
ATOM   2707  CA  GLU A 178     -28.137  23.000  70.069  1.00 36.85           C  
ATOM   2708  C   GLU A 178     -27.211  22.346  71.086  1.00 38.02           C  
ATOM   2709  O   GLU A 178     -27.408  22.527  72.293  1.00 34.89           O  
ATOM   2710  CB  GLU A 178     -29.596  22.728  70.455  1.00 41.16           C  
ATOM   2711  CG  GLU A 178     -30.603  22.994  69.339  1.00 47.87           C  
ATOM   2712  CD  GLU A 178     -31.132  24.411  69.373  1.00 55.20           C  
ATOM   2713  OE1 GLU A 178     -30.472  25.274  69.991  1.00 59.22           O  
ATOM   2714  OE2 GLU A 178     -32.202  24.659  68.777  1.00 54.25           O  
ATOM   2715  HN  GLU A 178     -28.323  21.691  68.399  1.00  0.00           H  
ATOM   2716  HA  GLU A 178     -27.972  24.077  70.103  1.00 44.91           H  
ATOM   2717  HB1 GLU A 178     -29.681  21.682  70.749  1.00 44.91           H  
ATOM   2718  HB2 GLU A 178     -29.849  23.366  71.302  1.00 44.91           H  
ATOM   2719  HG1 GLU A 178     -30.116  22.824  68.379  1.00 44.91           H  
ATOM   2720  HG2 GLU A 178     -31.440  22.304  69.450  1.00 44.91           H  
ATOM   2721  N   GLY A 179     -26.234  21.562  70.630  1.00 30.25           N  
ATOM   2722  CA  GLY A 179     -25.243  20.969  71.502  1.00 31.66           C  
ATOM   2723  C   GLY A 179     -25.615  19.635  72.107  1.00 32.94           C  
ATOM   2724  O   GLY A 179     -24.836  19.097  72.903  1.00 31.20           O  
ATOM   2725  HN  GLY A 179     -26.184  21.375  69.639  1.00  0.00           H  
ATOM   2726  HA1 GLY A 179     -24.329  20.831  70.925  1.00 31.51           H  
ATOM   2727  HA2 GLY A 179     -25.056  21.666  72.319  1.00 31.51           H  
ATOM   2728  N   ASN A 180     -26.770  19.079  71.762  1.00 30.48           N  
ATOM   2729  CA  ASN A 180     -27.215  17.821  72.345  1.00 28.25           C  
ATOM   2730  C   ASN A 180     -26.740  16.665  71.474  1.00 30.27           C  
ATOM   2731  O   ASN A 180     -27.064  16.602  70.282  1.00 27.11           O  
ATOM   2732  CB  ASN A 180     -28.734  17.811  72.497  1.00 33.31           C  
ATOM   2733  CG  ASN A 180     -29.230  18.923  73.398  1.00 35.42           C  
ATOM   2734  OD1 ASN A 180     -28.937  18.946  74.594  1.00 31.56           O  
ATOM   2735  ND2 ASN A 180     -29.981  19.855  72.827  1.00 37.17           N  
ATOM   2736  HN  ASN A 180     -27.354  19.540  71.079  1.00  0.00           H  
ATOM   2737 1HD2 ASN A 180     -30.339  20.622  73.378  1.00  0.00           H  
ATOM   2738 2HD2 ASN A 180     -30.195  19.797  71.842  1.00  0.00           H  
ATOM   2739  HA  ASN A 180     -26.766  17.718  73.333  1.00 31.70           H  
ATOM   2740  HB1 ASN A 180     -29.185  17.931  71.512  1.00 31.70           H  
ATOM   2741  HB2 ASN A 180     -29.037  16.854  72.922  1.00 31.70           H  
ATOM   2742  N   PHE A 181     -25.981  15.753  72.077  1.00 24.02           N  
ATOM   2743  CA  PHE A 181     -25.398  14.642  71.338  1.00 28.64           C  
ATOM   2744  C   PHE A 181     -26.479  13.740  70.757  1.00 27.74           C  
ATOM   2745  O   PHE A 181     -27.564  13.582  71.323  1.00 27.75           O  
ATOM   2746  CB  PHE A 181     -24.481  13.819  72.247  1.00 26.92           C  
ATOM   2747  CG  PHE A 181     -23.017  14.038  71.995  1.00 26.64           C  
ATOM   2748  CD1 PHE A 181     -22.363  13.354  70.983  1.00 25.04           C  
ATOM   2749  CD2 PHE A 181     -22.293  14.923  72.777  1.00 26.06           C  
ATOM   2750  CE1 PHE A 181     -21.015  13.554  70.752  1.00 27.50           C  
ATOM   2751  CE2 PHE A 181     -20.946  15.127  72.550  1.00 29.98           C  
ATOM   2752  CZ  PHE A 181     -20.306  14.442  71.537  1.00 29.14           C  
ATOM   2753  HN  PHE A 181     -25.806  15.833  73.068  1.00  0.00           H  
ATOM   2754  HA  PHE A 181     -24.804  15.044  70.518  1.00 27.22           H  
ATOM   2755  HB1 PHE A 181     -24.695  14.086  73.282  1.00 27.22           H  
ATOM   2756  HB2 PHE A 181     -24.702  12.763  72.091  1.00 27.22           H  
ATOM   2757  HD1 PHE A 181     -22.918  12.650  70.362  1.00 27.22           H  
ATOM   2758  HD2 PHE A 181     -22.792  15.465  73.581  1.00 27.22           H  
ATOM   2759  HE1 PHE A 181     -20.512  13.012  69.951  1.00 27.22           H  
ATOM   2760  HE2 PHE A 181     -20.389  15.829  73.171  1.00 27.22           H  
ATOM   2761  HZ  PHE A 181     -19.243  14.602  71.357  1.00 27.22           H  
ATOM   2762  N   TYR A 182     -26.172  13.150  69.604  1.00 29.30           N  
ATOM   2763  CA  TYR A 182     -26.962  12.046  69.071  1.00 25.62           C  
ATOM   2764  C   TYR A 182     -26.467  10.762  69.725  1.00 24.04           C  
ATOM   2765  O   TYR A 182     -25.329  10.342  69.494  1.00 28.52           O  
ATOM   2766  CB  TYR A 182     -26.837  11.965  67.552  1.00 26.72           C  
ATOM   2767  CG  TYR A 182     -27.578  13.040  66.788  1.00 25.22           C  
ATOM   2768  CD1 TYR A 182     -28.946  12.945  66.566  1.00 23.72           C  
ATOM   2769  CD2 TYR A 182     -26.905  14.139  66.271  1.00 23.16           C  
ATOM   2770  CE1 TYR A 182     -29.624  13.923  65.860  1.00 28.59           C  
ATOM   2771  CE2 TYR A 182     -27.575  15.121  65.564  1.00 22.77           C  
ATOM   2772  CZ  TYR A 182     -28.934  15.008  65.362  1.00 24.08           C  
ATOM   2773  OH  TYR A 182     -29.603  15.983  64.659  1.00 27.97           O  
ATOM   2774  HN  TYR A 182     -25.370  13.476  69.084  1.00  0.00           H  
ATOM   2775  HH  TYR A 182     -28.987  16.444  64.085  1.00  0.00           H  
ATOM   2776  HA  TYR A 182     -28.009  12.198  69.334  1.00 25.81           H  
ATOM   2777  HB1 TYR A 182     -25.780  12.037  67.296  1.00 25.81           H  
ATOM   2778  HB2 TYR A 182     -27.223  10.997  67.233  1.00 25.81           H  
ATOM   2779  HD1 TYR A 182     -29.494  12.086  66.954  1.00 25.81           H  
ATOM   2780  HD2 TYR A 182     -25.830  14.229  66.425  1.00 25.81           H  
ATOM   2781  HE1 TYR A 182     -30.698  13.836  65.698  1.00 25.81           H  
ATOM   2782  HE2 TYR A 182     -27.032  15.979  65.169  1.00 25.81           H  
ATOM   2783  N   GLY A 183     -27.305  10.147  70.556  1.00 25.88           N  
ATOM   2784  CA  GLY A 183     -26.962   8.895  71.186  1.00 27.44           C  
ATOM   2785  C   GLY A 183     -26.318   9.060  72.547  1.00 28.90           C  
ATOM   2786  O   GLY A 183     -26.182  10.171  73.068  1.00 29.68           O  
ATOM   2787  HN  GLY A 183     -28.203  10.567  70.750  1.00  0.00           H  
ATOM   2788  HA1 GLY A 183     -27.873   8.308  71.304  1.00 27.98           H  
ATOM   2789  HA2 GLY A 183     -26.267   8.362  70.538  1.00 27.98           H  
ATOM   2790  N   PRO A 184     -25.898   7.935  73.152  1.00 30.61           N  
ATOM   2791  CA  PRO A 184     -25.339   7.951  74.509  1.00 35.89           C  
ATOM   2792  C   PRO A 184     -23.844   8.253  74.541  1.00 36.43           C  
ATOM   2793  O   PRO A 184     -23.060   7.562  75.201  1.00 45.10           O  
ATOM   2794  CB  PRO A 184     -25.635   6.528  75.004  1.00 24.72           C  
ATOM   2795  CG  PRO A 184     -25.508   5.698  73.760  1.00 30.83           C  
ATOM   2796  CD  PRO A 184     -25.977   6.568  72.606  1.00 30.89           C  
ATOM   2797  HA  PRO A 184     -25.876   8.675  75.122  1.00 33.50           H  
ATOM   2798  HB1 PRO A 184     -24.910   6.217  75.756  1.00 33.50           H  
ATOM   2799  HB2 PRO A 184     -26.641   6.460  75.418  1.00 33.50           H  
ATOM   2800  HG1 PRO A 184     -24.470   5.403  73.610  1.00 33.50           H  
ATOM   2801  HG2 PRO A 184     -26.132   4.808  73.837  1.00 33.50           H  
ATOM   2802  HD1 PRO A 184     -25.322   6.455  71.742  1.00 33.50           H  
ATOM   2803  HD2 PRO A 184     -27.000   6.320  72.322  1.00 33.50           H  
ATOM   2804  N   PHE A 185     -23.436   9.298  73.830  1.00 27.29           N  
ATOM   2805  CA  PHE A 185     -22.032   9.643  73.683  1.00 32.30           C  
ATOM   2806  C   PHE A 185     -21.727  10.963  74.380  1.00 36.71           C  
ATOM   2807  O   PHE A 185     -22.596  11.829  74.517  1.00 31.19           O  
ATOM   2808  CB  PHE A 185     -21.649   9.727  72.203  1.00 32.57           C  
ATOM   2809  CG  PHE A 185     -22.037   8.512  71.409  1.00 36.05           C  
ATOM   2810  CD1 PHE A 185     -21.517   7.268  71.722  1.00 34.58           C  
ATOM   2811  CD2 PHE A 185     -22.924   8.614  70.350  1.00 26.99           C  
ATOM   2812  CE1 PHE A 185     -21.874   6.148  70.995  1.00 34.92           C  
ATOM   2813  CE2 PHE A 185     -23.284   7.499  69.618  1.00 32.50           C  
ATOM   2814  CZ  PHE A 185     -22.759   6.264  69.942  1.00 30.45           C  
ATOM   2815  HN  PHE A 185     -24.128   9.875  73.374  1.00  0.00           H  
ATOM   2816  HA  PHE A 185     -21.434   8.860  74.150  1.00 32.32           H  
ATOM   2817  HB1 PHE A 185     -22.145  10.595  71.768  1.00 32.32           H  
ATOM   2818  HB2 PHE A 185     -20.568   9.853  72.134  1.00 32.32           H  
ATOM   2819  HD1 PHE A 185     -20.817   7.170  72.552  1.00 32.32           H  
ATOM   2820  HD2 PHE A 185     -23.343   9.586  70.091  1.00 32.32           H  
ATOM   2821  HE1 PHE A 185     -21.457   5.174  71.253  1.00 32.32           H  
ATOM   2822  HE2 PHE A 185     -23.982   7.594  68.786  1.00 32.32           H  
ATOM   2823  HZ  PHE A 185     -23.043   5.382  69.367  1.00 32.32           H  
ATOM   2824  N   VAL A 186     -20.479  11.103  74.826  1.00 36.48           N  
ATOM   2825  CA  VAL A 186     -20.018  12.289  75.535  1.00 34.53           C  
ATOM   2826  C   VAL A 186     -18.704  12.748  74.921  1.00 37.15           C  
ATOM   2827  O   VAL A 186     -17.918  11.941  74.414  1.00 33.71           O  
ATOM   2828  CB  VAL A 186     -19.850  12.026  77.049  1.00 41.23           C  
ATOM   2829  CG1 VAL A 186     -21.209  11.867  77.714  1.00 34.01           C  
ATOM   2830  CG2 VAL A 186     -18.990  10.794  77.281  1.00 36.94           C  
ATOM   2831  HN  VAL A 186     -19.823  10.352  74.665  1.00  0.00           H  
ATOM   2832  HA  VAL A 186     -20.756  13.080  75.402  1.00 36.29           H  
ATOM   2833  HB  VAL A 186     -19.348  12.885  77.494  1.00 36.29           H  
ATOM   2834 1HG1 VAL A 186     -21.073  11.682  78.780  1.00 36.29           H  
ATOM   2835 2HG1 VAL A 186     -21.738  11.026  77.265  1.00 36.29           H  
ATOM   2836 3HG1 VAL A 186     -21.791  12.778  77.575  1.00 36.29           H  
ATOM   2837 1HG2 VAL A 186     -18.881  10.623  78.352  1.00 36.29           H  
ATOM   2838 2HG2 VAL A 186     -18.007  10.948  76.837  1.00 36.29           H  
ATOM   2839 3HG2 VAL A 186     -19.465   9.927  76.821  1.00 36.29           H  
ATOM   2840  N   ASP A 187     -18.462  14.058  74.974  1.00 35.60           N  
ATOM   2841  CA  ASP A 187     -17.285  14.649  74.335  1.00 38.81           C  
ATOM   2842  C   ASP A 187     -16.080  14.562  75.275  1.00 37.16           C  
ATOM   2843  O   ASP A 187     -15.610  15.547  75.849  1.00 38.69           O  
ATOM   2844  CB  ASP A 187     -17.570  16.085  73.910  1.00 37.81           C  
ATOM   2845  CG  ASP A 187     -18.234  16.899  75.003  1.00 33.44           C  
ATOM   2846  OD1 ASP A 187     -18.687  16.304  76.002  1.00 35.30           O  
ATOM   2847  OD2 ASP A 187     -18.304  18.138  74.859  1.00 36.30           O  
ATOM   2848  HN  ASP A 187     -19.107  14.658  75.468  1.00  0.00           H  
ATOM   2849  HA  ASP A 187     -17.059  14.070  73.440  1.00 36.64           H  
ATOM   2850  HB1 ASP A 187     -16.627  16.563  73.643  1.00 36.64           H  
ATOM   2851  HB2 ASP A 187     -18.227  16.067  73.041  1.00 36.64           H  
ATOM   2852  N   ARG A 188     -15.579  13.337  75.418  1.00 41.07           N  
ATOM   2853  CA  ARG A 188     -14.355  13.079  76.161  1.00 45.49           C  
ATOM   2854  C   ARG A 188     -13.724  11.804  75.623  1.00 43.19           C  
ATOM   2855  O   ARG A 188     -14.419  10.908  75.136  1.00 36.57           O  
ATOM   2856  CB  ARG A 188     -14.612  12.971  77.671  1.00 44.09           C  
ATOM   2857  CG  ARG A 188     -15.279  11.681  78.112  1.00 47.40           C  
ATOM   2858  CD  ARG A 188     -15.488  11.659  79.620  1.00 57.54           C  
ATOM   2859  NE  ARG A 188     -16.780  12.223  80.002  1.00 56.65           N  
ATOM   2860  CZ  ARG A 188     -16.946  13.445  80.498  1.00 62.33           C  
ATOM   2861  NH1 ARG A 188     -15.900  14.242  80.676  1.00 58.47           N  
ATOM   2862  NH2 ARG A 188     -18.161  13.872  80.816  1.00 62.46           N  
ATOM   2863  HN  ARG A 188     -16.066  12.559  74.996  1.00  0.00           H  
ATOM   2864  HE  ARG A 188     -17.601  11.647  79.881  1.00  0.00           H  
ATOM   2865 1HH1 ARG A 188     -14.973  13.921  80.435  1.00  0.00           H  
ATOM   2866 2HH1 ARG A 188     -16.030  15.170  81.053  1.00  0.00           H  
ATOM   2867 1HH2 ARG A 188     -18.960  13.268  80.682  1.00  0.00           H  
ATOM   2868 2HH2 ARG A 188     -18.287  14.801  81.193  1.00  0.00           H  
ATOM   2869  HA  ARG A 188     -13.665  13.905  75.987  1.00 50.48           H  
ATOM   2870  HB1 ARG A 188     -13.654  13.050  78.185  1.00 50.48           H  
ATOM   2871  HB2 ARG A 188     -15.253  13.802  77.966  1.00 50.48           H  
ATOM   2872  HG1 ARG A 188     -16.246  11.594  77.617  1.00 50.48           H  
ATOM   2873  HG2 ARG A 188     -14.648  10.839  77.828  1.00 50.48           H  
ATOM   2874  HD1 ARG A 188     -15.438  10.627  79.967  1.00 50.48           H  
ATOM   2875  HD2 ARG A 188     -14.697  12.240  80.093  1.00 50.48           H  
ATOM   2876  N   GLN A 189     -12.396  11.733  75.709  1.00 40.15           N  
ATOM   2877  CA  GLN A 189     -11.641  10.633  75.105  1.00 38.41           C  
ATOM   2878  C   GLN A 189     -11.563   9.455  76.078  1.00 45.05           C  
ATOM   2879  O   GLN A 189     -10.526   9.149  76.671  1.00 49.99           O  
ATOM   2880  CB  GLN A 189     -10.259  11.109  74.679  1.00 37.59           C  
ATOM   2881  CG  GLN A 189     -10.292  12.189  73.610  1.00 45.60           C  
ATOM   2882  CD  GLN A 189      -9.031  12.221  72.770  1.00 47.27           C  
ATOM   2883  OE1 GLN A 189      -9.029  12.743  71.655  1.00 41.09           O  
ATOM   2884  NE2 GLN A 189      -7.950  11.661  73.302  1.00 44.45           N  
ATOM   2885  HN  GLN A 189     -11.896  12.458  76.204  1.00  0.00           H  
ATOM   2886 1HE2 GLN A 189      -7.997  11.244  74.221  1.00  0.00           H  
ATOM   2887 2HE2 GLN A 189      -7.081  11.652  72.788  1.00  0.00           H  
ATOM   2888  HA  GLN A 189     -12.176  10.303  74.214  1.00 43.29           H  
ATOM   2889  HB1 GLN A 189      -9.746  11.506  75.555  1.00 43.29           H  
ATOM   2890  HB2 GLN A 189      -9.705  10.255  74.289  1.00 43.29           H  
ATOM   2891  HG1 GLN A 189     -11.143  12.004  72.954  1.00 43.29           H  
ATOM   2892  HG2 GLN A 189     -10.411  13.157  74.096  1.00 43.29           H  
ATOM   2893  N   THR A 190     -12.702   8.787  76.228  1.00 41.89           N  
ATOM   2894  CA  THR A 190     -12.814   7.564  77.007  1.00 42.08           C  
ATOM   2895  C   THR A 190     -13.344   6.446  76.119  1.00 49.27           C  
ATOM   2896  O   THR A 190     -13.749   6.665  74.974  1.00 47.54           O  
ATOM   2897  CB  THR A 190     -13.733   7.754  78.222  1.00 45.73           C  
ATOM   2898  OG1 THR A 190     -15.045   8.123  77.779  1.00 46.25           O  
ATOM   2899  CG2 THR A 190     -13.185   8.833  79.143  1.00 45.44           C  
ATOM   2900  HN  THR A 190     -13.532   9.147  75.778  1.00  0.00           H  
ATOM   2901  HG1 THR A 190     -15.624   8.219  78.539  1.00  0.00           H  
ATOM   2902  HA  THR A 190     -11.822   7.286  77.362  1.00 45.46           H  
ATOM   2903  HB  THR A 190     -13.794   6.815  78.772  1.00 45.46           H  
ATOM   2904 1HG2 THR A 190     -13.850   8.953  79.998  1.00 45.46           H  
ATOM   2905 2HG2 THR A 190     -13.118   9.776  78.600  1.00 45.46           H  
ATOM   2906 3HG2 THR A 190     -12.193   8.544  79.492  1.00 45.46           H  
ATOM   2907  N   ALA A 191     -13.336   5.232  76.664  1.00 45.12           N  
ATOM   2908  CA  ALA A 191     -13.843   4.070  75.942  1.00 47.47           C  
ATOM   2909  C   ALA A 191     -15.358   4.175  75.817  1.00 44.46           C  
ATOM   2910  O   ALA A 191     -16.083   4.018  76.804  1.00 47.06           O  
ATOM   2911  CB  ALA A 191     -13.439   2.785  76.657  1.00 48.89           C  
ATOM   2912  HN  ALA A 191     -12.971   5.112  77.598  1.00  0.00           H  
ATOM   2913  HA  ALA A 191     -13.410   4.064  74.942  1.00 46.60           H  
ATOM   2914  HB1 ALA A 191     -13.824   1.926  76.107  1.00 46.60           H  
ATOM   2915  HB2 ALA A 191     -13.852   2.785  77.666  1.00 46.60           H  
ATOM   2916  HB3 ALA A 191     -12.352   2.724  76.710  1.00 46.60           H  
ATOM   2917  N   GLN A 192     -15.837   4.449  74.607  1.00 42.30           N  
ATOM   2918  CA  GLN A 192     -17.263   4.548  74.333  1.00 42.18           C  
ATOM   2919  C   GLN A 192     -17.611   3.644  73.162  1.00 43.69           C  
ATOM   2920  O   GLN A 192     -16.900   3.617  72.153  1.00 41.21           O  
ATOM   2921  CB  GLN A 192     -17.677   5.991  74.025  1.00 38.85           C  
ATOM   2922  CG  GLN A 192     -17.435   6.959  75.168  1.00 39.81           C  
ATOM   2923  CD  GLN A 192     -17.848   8.375  74.827  1.00 39.03           C  
ATOM   2924  OE1 GLN A 192     -19.034   8.669  74.678  1.00 40.68           O  
ATOM   2925  NE2 GLN A 192     -16.869   9.262  74.699  1.00 37.82           N  
ATOM   2926  HN  GLN A 192     -15.186   4.594  73.849  1.00  0.00           H  
ATOM   2927 1HE2 GLN A 192     -17.084  10.222  74.471  1.00  0.00           H  
ATOM   2928 2HE2 GLN A 192     -15.909   8.977  74.829  1.00  0.00           H  
ATOM   2929  HA  GLN A 192     -17.811   4.208  75.211  1.00 40.62           H  
ATOM   2930  HB1 GLN A 192     -17.109   6.333  73.160  1.00 40.62           H  
ATOM   2931  HB2 GLN A 192     -18.741   5.999  73.788  1.00 40.62           H  
ATOM   2932  HG1 GLN A 192     -18.008   6.627  76.034  1.00 40.62           H  
ATOM   2933  HG2 GLN A 192     -16.372   6.954  75.411  1.00 40.62           H  
ATOM   2934  N   ALA A 193     -18.708   2.907  73.301  1.00 43.81           N  
ATOM   2935  CA  ALA A 193     -19.155   1.967  72.287  1.00 46.29           C  
ATOM   2936  C   ALA A 193     -20.565   2.321  71.839  1.00 38.09           C  
ATOM   2937  O   ALA A 193     -21.434   2.620  72.664  1.00 36.20           O  
ATOM   2938  CB  ALA A 193     -19.121   0.528  72.810  1.00 40.37           C  
ATOM   2939  HN  ALA A 193     -19.253   3.004  74.146  1.00  0.00           H  
ATOM   2940  HA  ALA A 193     -18.489   2.040  71.427  1.00 40.95           H  
ATOM   2941  HB1 ALA A 193     -19.461  -0.151  72.028  1.00 40.95           H  
ATOM   2942  HB2 ALA A 193     -19.776   0.440  73.677  1.00 40.95           H  
ATOM   2943  HB3 ALA A 193     -18.102   0.269  73.097  1.00 40.95           H  
ATOM   2944  N   ALA A 194     -20.782   2.292  70.530  1.00 44.33           N  
ATOM   2945  CA  ALA A 194     -22.125   2.458  70.000  1.00 41.14           C  
ATOM   2946  C   ALA A 194     -22.943   1.195  70.236  1.00 38.55           C  
ATOM   2947  O   ALA A 194     -22.406   0.087  70.320  1.00 41.94           O  
ATOM   2948  CB  ALA A 194     -22.075   2.776  68.507  1.00 40.77           C  
ATOM   2949  HN  ALA A 194     -20.007   2.153  69.897  1.00  0.00           H  
ATOM   2950  HA  ALA A 194     -22.605   3.288  70.518  1.00 41.35           H  
ATOM   2951  HB1 ALA A 194     -23.089   2.897  68.127  1.00 41.35           H  
ATOM   2952  HB2 ALA A 194     -21.584   1.960  67.977  1.00 41.35           H  
ATOM   2953  HB3 ALA A 194     -21.516   3.699  68.350  1.00 41.35           H  
ATOM   2954  N   GLY A 195     -24.253   1.373  70.352  1.00 45.01           N  
ATOM   2955  CA  GLY A 195     -25.147   0.237  70.444  1.00 44.26           C  
ATOM   2956  C   GLY A 195     -25.122  -0.599  69.179  1.00 40.94           C  
ATOM   2957  O   GLY A 195     -24.599  -0.208  68.136  1.00 36.27           O  
ATOM   2958  HN  GLY A 195     -24.630   2.310  70.376  1.00  0.00           H  
ATOM   2959  HA1 GLY A 195     -24.842  -0.386  71.285  1.00 41.62           H  
ATOM   2960  HA2 GLY A 195     -26.162   0.599  70.609  1.00 41.62           H  
ATOM   2961  N   THR A 196     -25.699  -1.793  69.288  1.00 46.36           N  
ATOM   2962  CA  THR A 196     -25.764  -2.699  68.149  1.00 43.74           C  
ATOM   2963  C   THR A 196     -26.551  -2.055  67.016  1.00 40.82           C  
ATOM   2964  O   THR A 196     -27.701  -1.644  67.201  1.00 43.52           O  
ATOM   2965  CB  THR A 196     -26.405  -4.025  68.560  1.00 47.36           C  
ATOM   2966  OG1 THR A 196     -27.692  -3.777  69.141  1.00 56.08           O  
ATOM   2967  CG2 THR A 196     -25.527  -4.749  69.572  1.00 46.11           C  
ATOM   2968  HN  THR A 196     -26.097  -2.075  70.172  1.00  0.00           H  
ATOM   2969  HG1 THR A 196     -28.248  -3.321  68.505  1.00  0.00           H  
ATOM   2970  HA  THR A 196     -24.750  -2.895  67.801  1.00 46.28           H  
ATOM   2971  HB  THR A 196     -26.526  -4.653  67.677  1.00 46.28           H  
ATOM   2972 1HG2 THR A 196     -25.998  -5.691  69.854  1.00 46.28           H  
ATOM   2973 2HG2 THR A 196     -25.403  -4.126  70.458  1.00 46.28           H  
ATOM   2974 3HG2 THR A 196     -24.551  -4.949  69.130  1.00 46.28           H  
ATOM   2975  N   ASP A 197     -25.925  -1.955  65.848  1.00 38.21           N  
ATOM   2976  CA  ASP A 197     -26.566  -1.321  64.709  1.00 43.61           C  
ATOM   2977  C   ASP A 197     -27.552  -2.279  64.046  1.00 46.04           C  
ATOM   2978  O   ASP A 197     -27.460  -3.503  64.178  1.00 42.52           O  
ATOM   2979  CB  ASP A 197     -25.524  -0.854  63.692  1.00 42.39           C  
ATOM   2980  CG  ASP A 197     -26.014   0.305  62.848  1.00 48.19           C  
ATOM   2981  OD1 ASP A 197     -27.002   0.957  63.247  1.00 43.28           O  
ATOM   2982  OD2 ASP A 197     -25.414   0.563  61.783  1.00 52.59           O  
ATOM   2983  HN  ASP A 197     -24.990  -2.325  65.751  1.00  0.00           H  
ATOM   2984  HA  ASP A 197     -27.117  -0.450  65.064  1.00 44.60           H  
ATOM   2985  HB1 ASP A 197     -24.628  -0.541  64.228  1.00 44.60           H  
ATOM   2986  HB2 ASP A 197     -25.281  -1.688  63.033  1.00 44.60           H  
ATOM   2987  N   THR A 198     -28.512  -1.699  63.331  1.00 44.88           N  
ATOM   2988  CA  THR A 198     -29.509  -2.459  62.593  1.00 42.59           C  
ATOM   2989  C   THR A 198     -29.668  -1.846  61.209  1.00 41.18           C  
ATOM   2990  O   THR A 198     -29.206  -0.734  60.940  1.00 40.92           O  
ATOM   2991  CB  THR A 198     -30.858  -2.491  63.326  1.00 45.63           C  
ATOM   2992  OG1 THR A 198     -31.228  -1.160  63.707  1.00 45.23           O  
ATOM   2993  CG2 THR A 198     -30.774  -3.365  64.569  1.00 43.99           C  
ATOM   2994  HN  THR A 198     -28.550  -0.690  63.299  1.00  0.00           H  
ATOM   2995  HG1 THR A 198     -30.568  -0.804  64.306  1.00  0.00           H  
ATOM   2996  HA  THR A 198     -29.151  -3.482  62.480  1.00 43.49           H  
ATOM   2997  HB  THR A 198     -31.618  -2.895  62.657  1.00 43.49           H  
ATOM   2998 1HG2 THR A 198     -31.740  -3.374  65.073  1.00 43.49           H  
ATOM   2999 2HG2 THR A 198     -30.016  -2.966  65.244  1.00 43.49           H  
ATOM   3000 3HG2 THR A 198     -30.505  -4.382  64.282  1.00 43.49           H  
ATOM   3001  N   THR A 199     -30.329  -2.587  60.324  1.00 36.67           N  
ATOM   3002  CA  THR A 199     -30.578  -2.128  58.965  1.00 31.64           C  
ATOM   3003  C   THR A 199     -31.920  -1.410  58.905  1.00 34.02           C  
ATOM   3004  O   THR A 199     -32.924  -1.914  59.418  1.00 36.37           O  
ATOM   3005  CB  THR A 199     -30.558  -3.300  57.984  1.00 36.63           C  
ATOM   3006  OG1 THR A 199     -29.278  -3.942  58.029  1.00 37.11           O  
ATOM   3007  CG2 THR A 199     -30.819  -2.814  56.567  1.00 31.73           C  
ATOM   3008  HN  THR A 199     -30.669  -3.496  60.603  1.00  0.00           H  
ATOM   3009  HG1 THR A 199     -29.106  -4.252  58.921  1.00  0.00           H  
ATOM   3010  HA  THR A 199     -29.793  -1.425  58.685  1.00 34.88           H  
ATOM   3011  HB  THR A 199     -31.329  -4.017  58.265  1.00 34.88           H  
ATOM   3012 1HG2 THR A 199     -30.801  -3.662  55.882  1.00 34.88           H  
ATOM   3013 2HG2 THR A 199     -30.048  -2.099  56.280  1.00 34.88           H  
ATOM   3014 3HG2 THR A 199     -31.796  -2.332  56.522  1.00 34.88           H  
ATOM   3015  N   ILE A 200     -31.932  -0.232  58.283  1.00 31.92           N  
ATOM   3016  CA  ILE A 200     -33.151   0.562  58.139  1.00 27.61           C  
ATOM   3017  C   ILE A 200     -33.977  -0.076  57.025  1.00 32.15           C  
ATOM   3018  O   ILE A 200     -33.675   0.083  55.841  1.00 31.56           O  
ATOM   3019  CB  ILE A 200     -32.842   2.032  57.850  1.00 30.51           C  
ATOM   3020  CG1 ILE A 200     -31.835   2.567  58.872  1.00 34.99           C  
ATOM   3021  CG2 ILE A 200     -34.118   2.857  57.879  1.00 32.45           C  
ATOM   3022  CD1 ILE A 200     -30.780   3.474  58.276  1.00 32.07           C  
ATOM   3023  HN  ILE A 200     -31.069   0.125  57.898  1.00  0.00           H  
ATOM   3024  HA  ILE A 200     -33.717   0.502  59.069  1.00 31.66           H  
ATOM   3025  HB  ILE A 200     -32.402   2.106  56.856  1.00 31.66           H  
ATOM   3026 1HG1 ILE A 200     -32.381   3.128  59.631  1.00 31.66           H  
ATOM   3027 2HG1 ILE A 200     -31.334   1.718  59.337  1.00 31.66           H  
ATOM   3028 1HG2 ILE A 200     -33.881   3.901  57.672  1.00 31.66           H  
ATOM   3029 2HG2 ILE A 200     -34.580   2.778  58.863  1.00 31.66           H  
ATOM   3030 3HG2 ILE A 200     -34.809   2.485  57.123  1.00 31.66           H  
ATOM   3031 1HD1 ILE A 200     -30.105   3.812  59.062  1.00 31.66           H  
ATOM   3032 2HD1 ILE A 200     -31.260   4.337  57.815  1.00 31.66           H  
ATOM   3033 3HD1 ILE A 200     -30.214   2.927  57.522  1.00 31.66           H  
ATOM   3034  N   THR A 201     -35.034  -0.798  57.407  1.00 32.97           N  
ATOM   3035  CA  THR A 201     -35.790  -1.590  56.441  1.00 28.43           C  
ATOM   3036  C   THR A 201     -36.511  -0.710  55.427  1.00 28.55           C  
ATOM   3037  O   THR A 201     -36.513  -1.014  54.228  1.00 28.53           O  
ATOM   3038  CB  THR A 201     -36.789  -2.490  57.167  1.00 33.11           C  
ATOM   3039  OG1 THR A 201     -36.114  -3.221  58.198  1.00 38.48           O  
ATOM   3040  CG2 THR A 201     -37.429  -3.469  56.193  1.00 33.05           C  
ATOM   3041  HN  THR A 201     -35.314  -0.796  58.377  1.00  0.00           H  
ATOM   3042  HG1 THR A 201     -36.707  -3.347  58.942  1.00  0.00           H  
ATOM   3043  HA  THR A 201     -35.089  -2.227  55.901  1.00 31.87           H  
ATOM   3044  HB  THR A 201     -37.566  -1.872  57.616  1.00 31.87           H  
ATOM   3045 1HG2 THR A 201     -38.138  -4.102  56.727  1.00 31.87           H  
ATOM   3046 2HG2 THR A 201     -36.656  -4.091  55.741  1.00 31.87           H  
ATOM   3047 3HG2 THR A 201     -37.952  -2.916  55.413  1.00 31.87           H  
ATOM   3048  N   VAL A 202     -37.131   0.382  55.885  1.00 24.18           N  
ATOM   3049  CA  VAL A 202     -37.892   1.234  54.974  1.00 28.40           C  
ATOM   3050  C   VAL A 202     -36.980   1.869  53.933  1.00 29.17           C  
ATOM   3051  O   VAL A 202     -37.407   2.141  52.804  1.00 29.13           O  
ATOM   3052  CB  VAL A 202     -38.685   2.294  55.768  1.00 28.41           C  
ATOM   3053  CG1 VAL A 202     -37.748   3.308  56.412  1.00 35.77           C  
ATOM   3054  CG2 VAL A 202     -39.700   2.988  54.868  1.00 38.10           C  
ATOM   3055  HN  VAL A 202     -37.073   0.619  56.865  1.00  0.00           H  
ATOM   3056  HA  VAL A 202     -38.610   0.604  54.449  1.00 30.45           H  
ATOM   3057  HB  VAL A 202     -39.230   1.784  56.563  1.00 30.45           H  
ATOM   3058 1HG1 VAL A 202     -38.332   4.043  56.965  1.00 30.45           H  
ATOM   3059 2HG1 VAL A 202     -37.170   3.812  55.638  1.00 30.45           H  
ATOM   3060 3HG1 VAL A 202     -37.071   2.795  57.095  1.00 30.45           H  
ATOM   3061 1HG2 VAL A 202     -40.249   3.732  55.445  1.00 30.45           H  
ATOM   3062 2HG2 VAL A 202     -40.397   2.251  54.469  1.00 30.45           H  
ATOM   3063 3HG2 VAL A 202     -39.181   3.479  54.045  1.00 30.45           H  
ATOM   3064  N   ASN A 203     -35.710   2.096  54.280  1.00 25.67           N  
ATOM   3065  CA  ASN A 203     -34.771   2.653  53.312  1.00 26.61           C  
ATOM   3066  C   ASN A 203     -34.387   1.620  52.260  1.00 26.96           C  
ATOM   3067  O   ASN A 203     -34.223   1.958  51.082  1.00 25.39           O  
ATOM   3068  CB  ASN A 203     -33.528   3.176  54.031  1.00 26.02           C  
ATOM   3069  CG  ASN A 203     -33.765   4.514  54.705  1.00 29.29           C  
ATOM   3070  OD1 ASN A 203     -34.905   4.945  54.874  1.00 27.39           O  
ATOM   3071  ND2 ASN A 203     -32.683   5.179  55.095  1.00 27.49           N  
ATOM   3072  HN  ASN A 203     -35.399   1.881  55.216  1.00  0.00           H  
ATOM   3073 1HD2 ASN A 203     -32.778   6.076  55.550  1.00  0.00           H  
ATOM   3074 2HD2 ASN A 203     -31.765   4.788  54.937  1.00  0.00           H  
ATOM   3075  HA  ASN A 203     -35.254   3.491  52.809  1.00 26.85           H  
ATOM   3076  HB1 ASN A 203     -33.232   2.451  54.789  1.00 26.85           H  
ATOM   3077  HB2 ASN A 203     -32.725   3.289  53.303  1.00 26.85           H  
ATOM   3078  N   VAL A 204     -34.234   0.358  52.667  1.00 26.81           N  
ATOM   3079  CA  VAL A 204     -33.919  -0.700  51.711  1.00 32.26           C  
ATOM   3080  C   VAL A 204     -35.050  -0.858  50.704  1.00 28.76           C  
ATOM   3081  O   VAL A 204     -34.814  -1.000  49.497  1.00 28.91           O  
ATOM   3082  CB  VAL A 204     -33.630  -2.020  52.449  1.00 31.36           C  
ATOM   3083  CG1 VAL A 204     -33.509  -3.170  51.460  1.00 31.24           C  
ATOM   3084  CG2 VAL A 204     -32.367  -1.898  53.286  1.00 25.72           C  
ATOM   3085  HN  VAL A 204     -34.337   0.133  53.646  1.00  0.00           H  
ATOM   3086  HA  VAL A 204     -33.019  -0.410  51.168  1.00 29.29           H  
ATOM   3087  HB  VAL A 204     -34.465  -2.229  53.117  1.00 29.29           H  
ATOM   3088 1HG1 VAL A 204     -33.305  -4.094  52.000  1.00 29.29           H  
ATOM   3089 2HG1 VAL A 204     -32.694  -2.968  50.765  1.00 29.29           H  
ATOM   3090 3HG1 VAL A 204     -34.442  -3.272  50.905  1.00 29.29           H  
ATOM   3091 1HG2 VAL A 204     -32.179  -2.840  53.800  1.00 29.29           H  
ATOM   3092 2HG2 VAL A 204     -32.493  -1.103  54.021  1.00 29.29           H  
ATOM   3093 3HG2 VAL A 204     -31.522  -1.663  52.638  1.00 29.29           H  
ATOM   3094  N   LEU A 205     -36.297  -0.825  51.181  1.00 23.97           N  
ATOM   3095  CA  LEU A 205     -37.438  -0.964  50.284  1.00 29.72           C  
ATOM   3096  C   LEU A 205     -37.516   0.199  49.305  1.00 31.96           C  
ATOM   3097  O   LEU A 205     -37.776  -0.001  48.113  1.00 29.24           O  
ATOM   3098  CB  LEU A 205     -38.729  -1.076  51.094  1.00 28.11           C  
ATOM   3099  CG  LEU A 205     -38.919  -2.390  51.854  1.00 31.29           C  
ATOM   3100  CD1 LEU A 205     -40.077  -2.286  52.833  1.00 32.67           C  
ATOM   3101  CD2 LEU A 205     -39.133  -3.543  50.885  1.00 33.54           C  
ATOM   3102  HN  LEU A 205     -36.451  -0.703  52.172  1.00  0.00           H  
ATOM   3103  HA  LEU A 205     -37.313  -1.884  49.712  1.00 30.06           H  
ATOM   3104  HB1 LEU A 205     -38.741  -0.264  51.821  1.00 30.06           H  
ATOM   3105  HB2 LEU A 205     -39.567  -0.962  50.407  1.00 30.06           H  
ATOM   3106  HG  LEU A 205     -38.010  -2.588  52.422  1.00 30.06           H  
ATOM   3107 1HD1 LEU A 205     -40.193  -3.232  53.362  1.00 30.06           H  
ATOM   3108 2HD1 LEU A 205     -40.994  -2.060  52.289  1.00 30.06           H  
ATOM   3109 3HD1 LEU A 205     -39.876  -1.491  53.551  1.00 30.06           H  
ATOM   3110 1HD2 LEU A 205     -39.266  -4.469  51.445  1.00 30.06           H  
ATOM   3111 2HD2 LEU A 205     -38.265  -3.635  50.232  1.00 30.06           H  
ATOM   3112 3HD2 LEU A 205     -40.021  -3.352  50.283  1.00 30.06           H  
ATOM   3113  N   ALA A 206     -37.290   1.424  49.789  1.00 23.26           N  
ATOM   3114  CA  ALA A 206     -37.275   2.578  48.896  1.00 27.13           C  
ATOM   3115  C   ALA A 206     -36.149   2.464  47.877  1.00 28.64           C  
ATOM   3116  O   ALA A 206     -36.312   2.848  46.713  1.00 33.46           O  
ATOM   3117  CB  ALA A 206     -37.142   3.867  49.707  1.00 28.39           C  
ATOM   3118  HN  ALA A 206     -37.129   1.552  50.778  1.00  0.00           H  
ATOM   3119  HA  ALA A 206     -38.223   2.608  48.358  1.00 28.18           H  
ATOM   3120  HB1 ALA A 206     -37.132   4.722  49.032  1.00 28.18           H  
ATOM   3121  HB2 ALA A 206     -36.213   3.844  50.277  1.00 28.18           H  
ATOM   3122  HB3 ALA A 206     -37.986   3.955  50.391  1.00 28.18           H  
ATOM   3123  N   TRP A 207     -34.999   1.934  48.298  1.00 27.23           N  
ATOM   3124  CA  TRP A 207     -33.892   1.717  47.375  1.00 29.46           C  
ATOM   3125  C   TRP A 207     -34.220   0.636  46.352  1.00 30.50           C  
ATOM   3126  O   TRP A 207     -33.796   0.732  45.194  1.00 27.71           O  
ATOM   3127  CB  TRP A 207     -32.633   1.360  48.164  1.00 25.98           C  
ATOM   3128  CG  TRP A 207     -31.469   0.929  47.333  1.00 33.09           C  
ATOM   3129  CD1 TRP A 207     -30.689   1.718  46.539  1.00 34.56           C  
ATOM   3130  CD2 TRP A 207     -30.935  -0.396  47.230  1.00 35.87           C  
ATOM   3131  NE1 TRP A 207     -29.709   0.964  45.940  1.00 33.32           N  
ATOM   3132  CE2 TRP A 207     -29.839  -0.337  46.348  1.00 37.47           C  
ATOM   3133  CE3 TRP A 207     -31.282  -1.628  47.794  1.00 33.55           C  
ATOM   3134  CZ2 TRP A 207     -29.087  -1.462  46.017  1.00 41.96           C  
ATOM   3135  CZ3 TRP A 207     -30.535  -2.743  47.463  1.00 41.15           C  
ATOM   3136  CH2 TRP A 207     -29.449  -2.652  46.585  1.00 41.36           C  
ATOM   3137  HN  TRP A 207     -34.894   1.680  49.270  1.00  0.00           H  
ATOM   3138  HE1 TRP A 207     -29.007   1.312  45.303  1.00  0.00           H  
ATOM   3139  HA  TRP A 207     -33.707   2.648  46.840  1.00 33.80           H  
ATOM   3140  HB1 TRP A 207     -32.333   2.237  48.737  1.00 33.80           H  
ATOM   3141  HB2 TRP A 207     -32.881   0.547  48.846  1.00 33.80           H  
ATOM   3142  HD1 TRP A 207     -30.824   2.791  46.400  1.00 33.80           H  
ATOM   3143  HE3 TRP A 207     -32.125  -1.707  48.481  1.00 33.80           H  
ATOM   3144  HZ2 TRP A 207     -28.242  -1.396  45.331  1.00 33.80           H  
ATOM   3145  HZ3 TRP A 207     -30.796  -3.710  47.893  1.00 33.80           H  
ATOM   3146  HH2 TRP A 207     -28.879  -3.550  46.349  1.00 33.80           H  
ATOM   3147  N   LEU A 208     -34.974  -0.391  46.754  1.00 24.10           N  
ATOM   3148  CA  LEU A 208     -35.429  -1.392  45.794  1.00 32.57           C  
ATOM   3149  C   LEU A 208     -36.387  -0.781  44.781  1.00 30.65           C  
ATOM   3150  O   LEU A 208     -36.365  -1.144  43.599  1.00 34.37           O  
ATOM   3151  CB  LEU A 208     -36.095  -2.559  46.522  1.00 30.22           C  
ATOM   3152  CG  LEU A 208     -35.190  -3.465  47.360  1.00 29.05           C  
ATOM   3153  CD1 LEU A 208     -35.997  -4.582  48.006  1.00 32.79           C  
ATOM   3154  CD2 LEU A 208     -34.061  -4.033  46.516  1.00 31.48           C  
ATOM   3155  HN  LEU A 208     -35.231  -0.475  47.727  1.00  0.00           H  
ATOM   3156  HA  LEU A 208     -34.560  -1.773  45.258  1.00 30.65           H  
ATOM   3157  HB1 LEU A 208     -36.850  -2.142  47.188  1.00 30.65           H  
ATOM   3158  HB2 LEU A 208     -36.578  -3.183  45.770  1.00 30.65           H  
ATOM   3159  HG  LEU A 208     -34.749  -2.862  48.154  1.00 30.65           H  
ATOM   3160 1HD1 LEU A 208     -35.335  -5.214  48.597  1.00 30.65           H  
ATOM   3161 2HD1 LEU A 208     -36.474  -5.181  47.231  1.00 30.65           H  
ATOM   3162 3HD1 LEU A 208     -36.761  -4.151  48.654  1.00 30.65           H  
ATOM   3163 1HD2 LEU A 208     -33.432  -4.673  47.134  1.00 30.65           H  
ATOM   3164 2HD2 LEU A 208     -33.462  -3.216  46.112  1.00 30.65           H  
ATOM   3165 3HD2 LEU A 208     -34.478  -4.617  45.696  1.00 30.65           H  
ATOM   3166  N   TYR A 209     -37.239   0.145  45.226  1.00 29.01           N  
ATOM   3167  CA  TYR A 209     -38.120   0.845  44.298  1.00 31.92           C  
ATOM   3168  C   TYR A 209     -37.319   1.679  43.309  1.00 35.92           C  
ATOM   3169  O   TYR A 209     -37.668   1.753  42.125  1.00 32.34           O  
ATOM   3170  CB  TYR A 209     -39.105   1.723  45.069  1.00 31.20           C  
ATOM   3171  CG  TYR A 209     -40.334   0.986  45.545  1.00 37.03           C  
ATOM   3172  CD1 TYR A 209     -41.285   0.526  44.643  1.00 40.06           C  
ATOM   3173  CD2 TYR A 209     -40.544   0.748  46.896  1.00 28.79           C  
ATOM   3174  CE1 TYR A 209     -42.410  -0.151  45.073  1.00 40.63           C  
ATOM   3175  CE2 TYR A 209     -41.666   0.072  47.337  1.00 34.89           C  
ATOM   3176  CZ  TYR A 209     -42.595  -0.374  46.421  1.00 39.51           C  
ATOM   3177  OH  TYR A 209     -43.714  -1.047  46.852  1.00 40.05           O  
ATOM   3178  HN  TYR A 209     -37.274   0.362  46.212  1.00  0.00           H  
ATOM   3179  HH  TYR A 209     -44.457  -0.831  46.283  1.00  0.00           H  
ATOM   3180  HA  TYR A 209     -38.688   0.102  43.738  1.00 35.11           H  
ATOM   3181  HB1 TYR A 209     -38.592   2.133  45.939  1.00 35.11           H  
ATOM   3182  HB2 TYR A 209     -39.423   2.537  44.417  1.00 35.11           H  
ATOM   3183  HD1 TYR A 209     -41.141   0.702  43.577  1.00 35.11           H  
ATOM   3184  HD2 TYR A 209     -39.811   1.100  47.622  1.00 35.11           H  
ATOM   3185  HE1 TYR A 209     -43.146  -0.506  44.352  1.00 35.11           H  
ATOM   3186  HE2 TYR A 209     -41.815  -0.107  48.402  1.00 35.11           H  
ATOM   3187  N   ALA A 210     -36.238   2.311  43.774  1.00 32.32           N  
ATOM   3188  CA  ALA A 210     -35.374   3.062  42.869  1.00 33.39           C  
ATOM   3189  C   ALA A 210     -34.761   2.159  41.808  1.00 33.08           C  
ATOM   3190  O   ALA A 210     -34.537   2.597  40.674  1.00 31.00           O  
ATOM   3191  CB  ALA A 210     -34.276   3.774  43.659  1.00 38.63           C  
ATOM   3192  HN  ALA A 210     -36.017   2.269  44.759  1.00  0.00           H  
ATOM   3193  HA  ALA A 210     -35.979   3.817  42.367  1.00 33.68           H  
ATOM   3194  HB1 ALA A 210     -33.637   4.331  42.973  1.00 33.68           H  
ATOM   3195  HB2 ALA A 210     -33.677   3.037  44.195  1.00 33.68           H  
ATOM   3196  HB3 ALA A 210     -34.729   4.462  44.373  1.00 33.68           H  
ATOM   3197  N   ALA A 211     -34.482   0.901  42.156  1.00 29.95           N  
ATOM   3198  CA  ALA A 211     -33.960  -0.041  41.173  1.00 38.71           C  
ATOM   3199  C   ALA A 211     -34.998  -0.357  40.104  1.00 38.27           C  
ATOM   3200  O   ALA A 211     -34.666  -0.448  38.917  1.00 39.96           O  
ATOM   3201  CB  ALA A 211     -33.500  -1.321  41.868  1.00 37.27           C  
ATOM   3202  HN  ALA A 211     -34.634   0.599  43.108  1.00  0.00           H  
ATOM   3203  HA  ALA A 211     -33.097   0.414  40.688  1.00 36.83           H  
ATOM   3204  HB1 ALA A 211     -33.112  -2.019  41.126  1.00 36.83           H  
ATOM   3205  HB2 ALA A 211     -34.343  -1.776  42.387  1.00 36.83           H  
ATOM   3206  HB3 ALA A 211     -32.716  -1.083  42.587  1.00 36.83           H  
ATOM   3207  N   VAL A 212     -36.259  -0.530  40.507  1.00 37.46           N  
ATOM   3208  CA  VAL A 212     -37.313  -0.821  39.540  1.00 41.82           C  
ATOM   3209  C   VAL A 212     -37.554   0.381  38.635  1.00 43.94           C  
ATOM   3210  O   VAL A 212     -37.760   0.232  37.424  1.00 43.74           O  
ATOM   3211  CB  VAL A 212     -38.600  -1.251  40.268  1.00 36.71           C  
ATOM   3212  CG1 VAL A 212     -39.731  -1.458  39.272  1.00 41.97           C  
ATOM   3213  CG2 VAL A 212     -38.353  -2.518  41.074  1.00 31.36           C  
ATOM   3214  HN  VAL A 212     -36.485  -0.459  41.489  1.00  0.00           H  
ATOM   3215  HA  VAL A 212     -36.982  -1.652  38.918  1.00 39.57           H  
ATOM   3216  HB  VAL A 212     -38.888  -0.456  40.956  1.00 39.57           H  
ATOM   3217 1HG1 VAL A 212     -40.633  -1.762  39.803  1.00 39.57           H  
ATOM   3218 2HG1 VAL A 212     -39.451  -2.234  38.560  1.00 39.57           H  
ATOM   3219 3HG1 VAL A 212     -39.921  -0.527  38.738  1.00 39.57           H  
ATOM   3220 1HG2 VAL A 212     -39.271  -2.810  41.583  1.00 39.57           H  
ATOM   3221 2HG2 VAL A 212     -37.572  -2.333  41.812  1.00 39.57           H  
ATOM   3222 3HG2 VAL A 212     -38.038  -3.319  40.405  1.00 39.57           H  
ATOM   3223  N   ILE A 213     -37.528   1.589  39.205  1.00 38.15           N  
ATOM   3224  CA  ILE A 213     -37.674   2.796  38.398  1.00 39.62           C  
ATOM   3225  C   ILE A 213     -36.529   2.914  37.400  1.00 44.72           C  
ATOM   3226  O   ILE A 213     -36.690   3.498  36.321  1.00 51.05           O  
ATOM   3227  CB  ILE A 213     -37.774   4.035  39.312  1.00 44.90           C  
ATOM   3228  CG1 ILE A 213     -38.956   3.896  40.273  1.00 44.60           C  
ATOM   3229  CG2 ILE A 213     -37.941   5.297  38.496  1.00 50.73           C  
ATOM   3230  CD1 ILE A 213     -39.157   5.095  41.178  1.00 40.25           C  
ATOM   3231  HN  ILE A 213     -37.406   1.668  40.205  1.00  0.00           H  
ATOM   3232  HA  ILE A 213     -38.604   2.715  37.836  1.00 44.25           H  
ATOM   3233  HB  ILE A 213     -36.857   4.114  39.895  1.00 44.25           H  
ATOM   3234 1HG1 ILE A 213     -39.862   3.755  39.684  1.00 44.25           H  
ATOM   3235 2HG1 ILE A 213     -38.788   3.019  40.898  1.00 44.25           H  
ATOM   3236 1HG2 ILE A 213     -38.009   6.156  39.164  1.00 44.25           H  
ATOM   3237 2HG2 ILE A 213     -38.851   5.227  37.901  1.00 44.25           H  
ATOM   3238 3HG2 ILE A 213     -37.083   5.419  37.835  1.00 44.25           H  
ATOM   3239 1HD1 ILE A 213     -40.013   4.920  41.829  1.00 44.25           H  
ATOM   3240 2HD1 ILE A 213     -39.338   5.982  40.571  1.00 44.25           H  
ATOM   3241 3HD1 ILE A 213     -38.264   5.246  41.785  1.00 44.25           H  
ATOM   3242  N   ASN A 214     -35.368   2.346  37.726  1.00 41.68           N  
ATOM   3243  CA  ASN A 214     -34.215   2.350  36.837  1.00 47.03           C  
ATOM   3244  C   ASN A 214     -34.057   1.051  36.055  1.00 49.42           C  
ATOM   3245  O   ASN A 214     -33.087   0.912  35.304  1.00 48.17           O  
ATOM   3246  CB  ASN A 214     -32.938   2.638  37.632  1.00 43.76           C  
ATOM   3247  CG  ASN A 214     -32.853   4.080  38.091  1.00 45.61           C  
ATOM   3248  OD1 ASN A 214     -32.174   4.900  37.474  1.00 45.51           O  
ATOM   3249  ND2 ASN A 214     -33.549   4.398  39.177  1.00 48.13           N  
ATOM   3250  HN  ASN A 214     -35.285   1.895  38.626  1.00  0.00           H  
ATOM   3251 1HD2 ASN A 214     -34.095   3.693  39.651  1.00  0.00           H  
ATOM   3252 2HD2 ASN A 214     -33.532   5.345  39.528  1.00  0.00           H  
ATOM   3253  HA  ASN A 214     -34.350   3.158  36.118  1.00 46.16           H  
ATOM   3254  HB1 ASN A 214     -32.919   1.991  38.509  1.00 46.16           H  
ATOM   3255  HB2 ASN A 214     -32.077   2.421  37.000  1.00 46.16           H  
ATOM   3256  N   GLY A 215     -34.972   0.100  36.216  1.00 55.59           N  
ATOM   3257  CA  GLY A 215     -34.999  -1.067  35.358  1.00 50.39           C  
ATOM   3258  C   GLY A 215     -34.272  -2.290  35.860  1.00 50.72           C  
ATOM   3259  O   GLY A 215     -34.046  -3.218  35.076  1.00 55.25           O  
ATOM   3260  HN  GLY A 215     -35.660   0.193  36.949  1.00  0.00           H  
ATOM   3261  HA1 GLY A 215     -36.043  -1.342  35.206  1.00 52.99           H  
ATOM   3262  HA2 GLY A 215     -34.554  -0.786  34.403  1.00 52.99           H  
ATOM   3263  N   ASP A 216     -33.883  -2.324  37.129  1.00 46.39           N  
ATOM   3264  CA  ASP A 216     -33.368  -3.546  37.740  1.00 49.22           C  
ATOM   3265  C   ASP A 216     -34.560  -4.257  38.365  1.00 52.58           C  
ATOM   3266  O   ASP A 216     -35.069  -3.844  39.409  1.00 51.20           O  
ATOM   3267  CB  ASP A 216     -32.280  -3.237  38.763  1.00 53.88           C  
ATOM   3268  CG  ASP A 216     -30.882  -3.415  38.197  1.00 60.12           C  
ATOM   3269  OD1 ASP A 216     -30.761  -3.766  37.004  1.00 63.39           O  
ATOM   3270  OD2 ASP A 216     -29.903  -3.208  38.946  1.00 58.15           O  
ATOM   3271  HN  ASP A 216     -33.945  -1.483  37.686  1.00  0.00           H  
ATOM   3272  HA  ASP A 216     -32.948  -4.181  36.960  1.00 54.37           H  
ATOM   3273  HB1 ASP A 216     -32.394  -2.205  39.094  1.00 54.37           H  
ATOM   3274  HB2 ASP A 216     -32.400  -3.907  39.614  1.00 54.37           H  
ATOM   3275  N   ARG A 217     -35.026  -5.318  37.708  1.00 48.18           N  
ATOM   3276  CA  ARG A 217     -36.243  -6.010  38.114  1.00 43.89           C  
ATOM   3277  C   ARG A 217     -36.021  -7.493  38.384  1.00 40.80           C  
ATOM   3278  O   ARG A 217     -36.995  -8.217  38.627  1.00 41.42           O  
ATOM   3279  CB  ARG A 217     -37.330  -5.845  37.047  1.00 40.56           C  
ATOM   3280  CG  ARG A 217     -37.746  -4.408  36.784  1.00 43.72           C  
ATOM   3281  CD  ARG A 217     -38.826  -4.346  35.714  1.00 42.23           C  
ATOM   3282  NE  ARG A 217     -40.026  -5.077  36.111  1.00 41.31           N  
ATOM   3283  CZ  ARG A 217     -41.128  -4.504  36.583  1.00 43.64           C  
ATOM   3284  NH1 ARG A 217     -41.187  -3.186  36.717  1.00 45.45           N  
ATOM   3285  NH2 ARG A 217     -42.172  -5.248  36.921  1.00 41.32           N  
ATOM   3286  HN  ARG A 217     -34.519  -5.654  36.902  1.00  0.00           H  
ATOM   3287  HE  ARG A 217     -40.018  -6.083  36.021  1.00  0.00           H  
ATOM   3288 1HH1 ARG A 217     -42.025  -2.752  37.076  1.00  0.00           H  
ATOM   3289 2HH1 ARG A 217     -40.394  -2.616  36.460  1.00  0.00           H  
ATOM   3290 1HH2 ARG A 217     -42.130  -6.252  36.820  1.00  0.00           H  
ATOM   3291 2HH2 ARG A 217     -43.009  -4.811  37.279  1.00  0.00           H  
ATOM   3292  HA  ARG A 217     -36.602  -5.550  39.035  1.00 42.96           H  
ATOM   3293  HB1 ARG A 217     -36.957  -6.267  36.114  1.00 42.96           H  
ATOM   3294  HB2 ARG A 217     -38.211  -6.400  37.371  1.00 42.96           H  
ATOM   3295  HG1 ARG A 217     -38.131  -3.973  37.706  1.00 42.96           H  
ATOM   3296  HG2 ARG A 217     -36.878  -3.840  36.449  1.00 42.96           H  
ATOM   3297  HD1 ARG A 217     -39.090  -3.303  35.540  1.00 42.96           H  
ATOM   3298  HD2 ARG A 217     -38.436  -4.781  34.794  1.00 42.96           H  
ATOM   3299  N   TRP A 218     -34.774  -7.966  38.352  1.00 36.38           N  
ATOM   3300  CA  TRP A 218     -34.523  -9.396  38.493  1.00 41.06           C  
ATOM   3301  C   TRP A 218     -34.910  -9.926  39.868  1.00 44.70           C  
ATOM   3302  O   TRP A 218     -35.140 -11.132  40.009  1.00 40.75           O  
ATOM   3303  CB  TRP A 218     -33.050  -9.704  38.209  1.00 43.64           C  
ATOM   3304  CG  TRP A 218     -32.097  -9.108  39.201  1.00 47.86           C  
ATOM   3305  CD1 TRP A 218     -31.435  -7.920  39.089  1.00 43.05           C  
ATOM   3306  CD2 TRP A 218     -31.690  -9.678  40.451  1.00 43.40           C  
ATOM   3307  NE1 TRP A 218     -30.645  -7.713  40.194  1.00 48.32           N  
ATOM   3308  CE2 TRP A 218     -30.784  -8.778  41.045  1.00 44.70           C  
ATOM   3309  CE3 TRP A 218     -32.005 -10.862  41.127  1.00 46.52           C  
ATOM   3310  CZ2 TRP A 218     -30.191  -9.023  42.281  1.00 49.87           C  
ATOM   3311  CZ3 TRP A 218     -31.417 -11.102  42.354  1.00 49.27           C  
ATOM   3312  CH2 TRP A 218     -30.519 -10.187  42.918  1.00 54.03           C  
ATOM   3313  HN  TRP A 218     -33.999  -7.330  38.229  1.00  0.00           H  
ATOM   3314  HE1 TRP A 218     -30.057  -6.907  40.353  1.00  0.00           H  
ATOM   3315  HA  TRP A 218     -35.125  -9.918  37.750  1.00 45.25           H  
ATOM   3316  HB1 TRP A 218     -32.919 -10.786  38.217  1.00 45.25           H  
ATOM   3317  HB2 TRP A 218     -32.803  -9.315  37.221  1.00 45.25           H  
ATOM   3318  HD1 TRP A 218     -31.520  -7.235  38.246  1.00 45.25           H  
ATOM   3319  HE3 TRP A 218     -32.701 -11.581  40.694  1.00 45.25           H  
ATOM   3320  HZ2 TRP A 218     -29.492  -8.313  42.724  1.00 45.25           H  
ATOM   3321  HZ3 TRP A 218     -31.656 -12.019  42.892  1.00 45.25           H  
ATOM   3322  HH2 TRP A 218     -30.072 -10.408  43.887  1.00 45.25           H  
ATOM   3323  N   PHE A 219     -34.991  -9.062  40.879  1.00 39.97           N  
ATOM   3324  CA  PHE A 219     -35.325  -9.491  42.230  1.00 38.29           C  
ATOM   3325  C   PHE A 219     -36.825  -9.558  42.488  1.00 34.23           C  
ATOM   3326  O   PHE A 219     -37.232 -10.074  43.535  1.00 41.36           O  
ATOM   3327  CB  PHE A 219     -34.677  -8.557  43.261  1.00 35.64           C  
ATOM   3328  CG  PHE A 219     -34.950  -7.100  43.018  1.00 34.08           C  
ATOM   3329  CD1 PHE A 219     -36.108  -6.507  43.495  1.00 33.57           C  
ATOM   3330  CD2 PHE A 219     -34.047  -6.322  42.315  1.00 35.98           C  
ATOM   3331  CE1 PHE A 219     -36.361  -5.167  43.273  1.00 36.10           C  
ATOM   3332  CE2 PHE A 219     -34.292  -4.982  42.092  1.00 41.53           C  
ATOM   3333  CZ  PHE A 219     -35.452  -4.404  42.569  1.00 38.37           C  
ATOM   3334  HN  PHE A 219     -34.816  -8.083  40.704  1.00  0.00           H  
ATOM   3335  HA  PHE A 219     -34.914 -10.490  42.377  1.00 37.19           H  
ATOM   3336  HB1 PHE A 219     -35.059  -8.818  44.248  1.00 37.19           H  
ATOM   3337  HB2 PHE A 219     -33.599  -8.713  43.235  1.00 37.19           H  
ATOM   3338  HD1 PHE A 219     -36.829  -7.105  44.053  1.00 37.19           H  
ATOM   3339  HD2 PHE A 219     -33.131  -6.773  41.933  1.00 37.19           H  
ATOM   3340  HE1 PHE A 219     -37.276  -4.714  43.653  1.00 37.19           H  
ATOM   3341  HE2 PHE A 219     -33.570  -4.380  41.540  1.00 37.19           H  
ATOM   3342  HZ  PHE A 219     -35.649  -3.347  42.390  1.00 37.19           H  
ATOM   3343  N   LEU A 220     -37.649  -9.047  41.578  1.00 34.04           N  
ATOM   3344  CA  LEU A 220     -39.092  -9.102  41.762  1.00 34.67           C  
ATOM   3345  C   LEU A 220     -39.590 -10.539  41.667  1.00 42.10           C  
ATOM   3346  O   LEU A 220     -38.970 -11.395  41.030  1.00 37.53           O  
ATOM   3347  CB  LEU A 220     -39.798  -8.235  40.721  1.00 37.23           C  
ATOM   3348  CG  LEU A 220     -39.579  -6.726  40.837  1.00 34.79           C  
ATOM   3349  CD1 LEU A 220     -40.188  -6.006  39.647  1.00 39.78           C  
ATOM   3350  CD2 LEU A 220     -40.157  -6.201  42.141  1.00 38.56           C  
ATOM   3351  HN  LEU A 220     -37.269  -8.615  40.748  1.00  0.00           H  
ATOM   3352  HA  LEU A 220     -39.330  -8.717  42.754  1.00 37.34           H  
ATOM   3353  HB1 LEU A 220     -39.448  -8.547  39.737  1.00 37.34           H  
ATOM   3354  HB2 LEU A 220     -40.869  -8.423  40.803  1.00 37.34           H  
ATOM   3355  HG  LEU A 220     -38.506  -6.536  40.838  1.00 37.34           H  
ATOM   3356 1HD1 LEU A 220     -40.022  -4.933  39.747  1.00 37.34           H  
ATOM   3357 2HD1 LEU A 220     -41.259  -6.206  39.610  1.00 37.34           H  
ATOM   3358 3HD1 LEU A 220     -39.721  -6.361  38.729  1.00 37.34           H  
ATOM   3359 1HD2 LEU A 220     -39.992  -5.126  42.205  1.00 37.34           H  
ATOM   3360 2HD2 LEU A 220     -39.667  -6.694  42.981  1.00 37.34           H  
ATOM   3361 3HD2 LEU A 220     -41.227  -6.406  42.173  1.00 37.34           H  
ATOM   3362  N   ASN A 221     -40.724 -10.802  42.312  1.00 41.05           N  
ATOM   3363  CA  ASN A 221     -41.298 -12.138  42.314  1.00 49.57           C  
ATOM   3364  C   ASN A 221     -42.815 -12.038  42.374  1.00 50.99           C  
ATOM   3365  O   ASN A 221     -43.382 -10.984  42.674  1.00 47.82           O  
ATOM   3366  CB  ASN A 221     -40.759 -12.979  43.479  1.00 46.91           C  
ATOM   3367  CG  ASN A 221     -40.893 -12.282  44.824  1.00 52.27           C  
ATOM   3368  OD1 ASN A 221     -41.860 -11.564  45.079  1.00 56.83           O  
ATOM   3369  ND2 ASN A 221     -39.917 -12.500  45.697  1.00 52.91           N  
ATOM   3370  HN  ASN A 221     -41.195 -10.060  42.809  1.00  0.00           H  
ATOM   3371 1HD2 ASN A 221     -39.142 -13.098  45.449  1.00  0.00           H  
ATOM   3372 2HD2 ASN A 221     -39.949 -12.068  46.609  1.00  0.00           H  
ATOM   3373  HA  ASN A 221     -41.024 -12.630  41.381  1.00 49.79           H  
ATOM   3374  HB1 ASN A 221     -41.314 -13.917  43.517  1.00 49.79           H  
ATOM   3375  HB2 ASN A 221     -39.704 -13.187  43.299  1.00 49.79           H  
ATOM   3376  N   ARG A 222     -43.469 -13.164  42.084  1.00 55.29           N  
ATOM   3377  CA  ARG A 222     -44.923 -13.232  42.155  1.00 55.44           C  
ATOM   3378  C   ARG A 222     -45.430 -13.272  43.590  1.00 58.31           C  
ATOM   3379  O   ARG A 222     -46.604 -12.969  43.826  1.00 60.54           O  
ATOM   3380  CB  ARG A 222     -45.425 -14.465  41.404  1.00 59.44           C  
ATOM   3381  CG  ARG A 222     -44.941 -15.773  42.010  1.00 64.22           C  
ATOM   3382  CD  ARG A 222     -45.221 -16.957  41.105  1.00 63.67           C  
ATOM   3383  NE  ARG A 222     -44.228 -18.013  41.282  1.00 64.36           N  
ATOM   3384  CZ  ARG A 222     -44.288 -18.945  42.228  1.00 68.65           C  
ATOM   3385  NH1 ARG A 222     -45.296 -18.954  43.090  1.00 70.23           N  
ATOM   3386  NH2 ARG A 222     -43.338 -19.866  42.315  1.00 66.89           N  
ATOM   3387  HN  ARG A 222     -42.947 -13.984  41.810  1.00  0.00           H  
ATOM   3388  HE  ARG A 222     -43.445 -18.037  40.644  1.00  0.00           H  
ATOM   3389 1HH1 ARG A 222     -45.339 -19.662  43.809  1.00  0.00           H  
ATOM   3390 2HH1 ARG A 222     -46.020 -18.253  43.027  1.00  0.00           H  
ATOM   3391 1HH2 ARG A 222     -43.384 -20.573  43.035  1.00  0.00           H  
ATOM   3392 2HH2 ARG A 222     -42.568 -19.861  41.661  1.00  0.00           H  
ATOM   3393  HA  ARG A 222     -45.332 -12.345  41.671  1.00 62.46           H  
ATOM   3394  HB1 ARG A 222     -46.515 -14.459  41.418  1.00 62.46           H  
ATOM   3395  HB2 ARG A 222     -45.074 -14.410  40.374  1.00 62.46           H  
ATOM   3396  HG1 ARG A 222     -43.866 -15.706  42.179  1.00 62.46           H  
ATOM   3397  HG2 ARG A 222     -45.450 -15.929  42.961  1.00 62.46           H  
ATOM   3398  HD1 ARG A 222     -46.208 -17.356  41.339  1.00 62.46           H  
ATOM   3399  HD2 ARG A 222     -45.201 -16.622  40.068  1.00 62.46           H  
ATOM   3400  N   PHE A 223     -44.577 -13.636  44.545  1.00 55.79           N  
ATOM   3401  CA  PHE A 223     -45.010 -13.794  45.923  1.00 57.06           C  
ATOM   3402  C   PHE A 223     -45.434 -12.459  46.527  1.00 54.34           C  
ATOM   3403  O   PHE A 223     -45.062 -11.379  46.060  1.00 54.33           O  
ATOM   3404  CB  PHE A 223     -43.897 -14.390  46.789  1.00 54.56           C  
ATOM   3405  CG  PHE A 223     -43.201 -15.568  46.175  1.00 61.54           C  
ATOM   3406  CD1 PHE A 223     -43.776 -16.828  46.208  1.00 67.27           C  
ATOM   3407  CD2 PHE A 223     -41.957 -15.421  45.587  1.00 62.61           C  
ATOM   3408  CE1 PHE A 223     -43.128 -17.914  45.650  1.00 63.74           C  
ATOM   3409  CE2 PHE A 223     -41.305 -16.501  45.027  1.00 67.45           C  
ATOM   3410  CZ  PHE A 223     -41.891 -17.750  45.059  1.00 63.58           C  
ATOM   3411  HN  PHE A 223     -43.610 -13.806  44.307  1.00  0.00           H  
ATOM   3412  HA  PHE A 223     -45.864 -14.470  45.943  1.00 60.21           H  
ATOM   3413  HB1 PHE A 223     -43.155 -13.613  46.973  1.00 60.21           H  
ATOM   3414  HB2 PHE A 223     -44.334 -14.707  47.736  1.00 60.21           H  
ATOM   3415  HD1 PHE A 223     -44.750 -16.964  46.679  1.00 60.21           H  
ATOM   3416  HD2 PHE A 223     -41.485 -14.439  45.566  1.00 60.21           H  
ATOM   3417  HE1 PHE A 223     -43.593 -18.899  45.677  1.00 60.21           H  
ATOM   3418  HE2 PHE A 223     -40.329 -16.368  44.560  1.00 60.21           H  
ATOM   3419  HZ  PHE A 223     -41.378 -18.605  44.619  1.00 60.21           H  
ATOM   3420  N   THR A 224     -46.234 -12.555  47.585  1.00 53.15           N  
ATOM   3421  CA  THR A 224     -46.495 -11.455  48.498  1.00 54.87           C  
ATOM   3422  C   THR A 224     -46.470 -12.025  49.909  1.00 57.84           C  
ATOM   3423  O   THR A 224     -46.354 -13.238  50.107  1.00 57.11           O  
ATOM   3424  CB  THR A 224     -47.827 -10.759  48.195  1.00 58.32           C  
ATOM   3425  OG1 THR A 224     -47.906  -9.536  48.940  1.00 55.79           O  
ATOM   3426  CG2 THR A 224     -48.995 -11.653  48.574  1.00 59.49           C  
ATOM   3427  HN  THR A 224     -46.685 -13.441  47.764  1.00  0.00           H  
ATOM   3428  HG1 THR A 224     -47.478  -8.832  48.447  1.00  0.00           H  
ATOM   3429  HA  THR A 224     -45.691 -10.725  48.403  1.00 56.65           H  
ATOM   3430  HB  THR A 224     -47.879 -10.534  47.130  1.00 56.65           H  
ATOM   3431 1HG2 THR A 224     -49.932 -11.142  48.352  1.00 56.65           H  
ATOM   3432 2HG2 THR A 224     -48.949 -11.879  49.639  1.00 56.65           H  
ATOM   3433 3HG2 THR A 224     -48.943 -12.580  48.003  1.00 56.65           H  
ATOM   3434  N   THR A 225     -46.568 -11.146  50.901  1.00 54.55           N  
ATOM   3435  CA  THR A 225     -46.491 -11.579  52.287  1.00 52.09           C  
ATOM   3436  C   THR A 225     -47.276 -10.614  53.160  1.00 52.22           C  
ATOM   3437  O   THR A 225     -47.565  -9.480  52.767  1.00 51.74           O  
ATOM   3438  CB  THR A 225     -45.037 -11.668  52.770  1.00 52.66           C  
ATOM   3439  OG1 THR A 225     -45.002 -12.191  54.104  1.00 57.56           O  
ATOM   3440  CG2 THR A 225     -44.384 -10.294  52.751  1.00 48.22           C  
ATOM   3441  HN  THR A 225     -46.697 -10.167  50.690  1.00  0.00           H  
ATOM   3442  HG1 THR A 225     -45.237 -11.498  54.726  1.00  0.00           H  
ATOM   3443  HA  THR A 225     -46.944 -12.567  52.367  1.00 52.72           H  
ATOM   3444  HB  THR A 225     -44.482 -12.336  52.111  1.00 52.72           H  
ATOM   3445 1HG2 THR A 225     -43.354 -10.376  53.096  1.00 52.72           H  
ATOM   3446 2HG2 THR A 225     -44.934  -9.620  53.408  1.00 52.72           H  
ATOM   3447 3HG2 THR A 225     -44.396  -9.900  51.735  1.00 52.72           H  
ATOM   3448  N   THR A 226     -47.630 -11.086  54.350  1.00 48.89           N  
ATOM   3449  CA  THR A 226     -48.220 -10.218  55.351  1.00 49.18           C  
ATOM   3450  C   THR A 226     -47.131  -9.399  56.035  1.00 47.11           C  
ATOM   3451  O   THR A 226     -45.949  -9.757  56.027  1.00 49.91           O  
ATOM   3452  CB  THR A 226     -48.995 -11.034  56.387  1.00 52.38           C  
ATOM   3453  OG1 THR A 226     -48.089 -11.880  57.105  1.00 53.45           O  
ATOM   3454  CG2 THR A 226     -50.048 -11.896  55.705  1.00 52.43           C  
ATOM   3455  HN  THR A 226     -47.486 -12.063  54.561  1.00  0.00           H  
ATOM   3456  HG1 THR A 226     -48.587 -12.484  57.660  1.00  0.00           H  
ATOM   3457  HA  THR A 226     -48.911  -9.535  54.857  1.00 50.48           H  
ATOM   3458  HB  THR A 226     -49.484 -10.356  57.086  1.00 50.48           H  
ATOM   3459 1HG2 THR A 226     -50.590 -12.470  56.456  1.00 50.48           H  
ATOM   3460 2HG2 THR A 226     -49.563 -12.578  55.007  1.00 50.48           H  
ATOM   3461 3HG2 THR A 226     -50.746 -11.257  55.163  1.00 50.48           H  
ATOM   3462  N   LEU A 227     -47.543  -8.276  56.626  1.00 44.28           N  
ATOM   3463  CA  LEU A 227     -46.585  -7.415  57.310  1.00 46.11           C  
ATOM   3464  C   LEU A 227     -45.959  -8.114  58.510  1.00 48.45           C  
ATOM   3465  O   LEU A 227     -44.781  -7.892  58.814  1.00 47.38           O  
ATOM   3466  CB  LEU A 227     -47.265  -6.116  57.743  1.00 48.35           C  
ATOM   3467  CG  LEU A 227     -46.384  -5.090  58.458  1.00 53.13           C  
ATOM   3468  CD1 LEU A 227     -45.169  -4.753  57.611  1.00 51.92           C  
ATOM   3469  CD2 LEU A 227     -47.177  -3.836  58.787  1.00 50.91           C  
ATOM   3470  HN  LEU A 227     -48.520  -8.022  56.600  1.00  0.00           H  
ATOM   3471  HA  LEU A 227     -45.789  -7.165  56.608  1.00 48.82           H  
ATOM   3472  HB1 LEU A 227     -47.669  -5.640  56.850  1.00 48.82           H  
ATOM   3473  HB2 LEU A 227     -48.081  -6.378  58.416  1.00 48.82           H  
ATOM   3474  HG  LEU A 227     -46.037  -5.530  59.393  1.00 48.82           H  
ATOM   3475 1HD1 LEU A 227     -44.552  -4.022  58.134  1.00 48.82           H  
ATOM   3476 2HD1 LEU A 227     -45.494  -4.338  56.657  1.00 48.82           H  
ATOM   3477 3HD1 LEU A 227     -44.587  -5.657  57.433  1.00 48.82           H  
ATOM   3478 1HD2 LEU A 227     -46.531  -3.120  59.295  1.00 48.82           H  
ATOM   3479 2HD2 LEU A 227     -48.014  -4.094  59.436  1.00 48.82           H  
ATOM   3480 3HD2 LEU A 227     -47.556  -3.393  57.866  1.00 48.82           H  
ATOM   3481  N   ASN A 228     -46.723  -8.969  59.194  1.00 48.68           N  
ATOM   3482  CA  ASN A 228     -46.198  -9.644  60.376  1.00 50.79           C  
ATOM   3483  C   ASN A 228     -45.209 -10.740  60.000  1.00 49.09           C  
ATOM   3484  O   ASN A 228     -44.176 -10.902  60.659  1.00 51.86           O  
ATOM   3485  CB  ASN A 228     -47.347 -10.217  61.205  1.00 52.01           C  
ATOM   3486  CG  ASN A 228     -48.001  -9.176  62.089  1.00 58.59           C  
ATOM   3487  OD1 ASN A 228     -49.181  -8.861  61.930  1.00 63.31           O  
ATOM   3488  ND2 ASN A 228     -47.236  -8.631  63.028  1.00 64.61           N  
ATOM   3489  HN  ASN A 228     -47.670  -9.149  58.891  1.00  0.00           H  
ATOM   3490 1HD2 ASN A 228     -47.618  -7.930  63.647  1.00  0.00           H  
ATOM   3491 2HD2 ASN A 228     -46.272  -8.918  63.123  1.00  0.00           H  
ATOM   3492  HA  ASN A 228     -45.674  -8.907  60.984  1.00 54.87           H  
ATOM   3493  HB1 ASN A 228     -48.099 -10.622  60.527  1.00 54.87           H  
ATOM   3494  HB2 ASN A 228     -46.958 -11.016  61.836  1.00 54.87           H  
ATOM   3495  N   ASP A 229     -45.508 -11.504  58.946  1.00 51.91           N  
ATOM   3496  CA  ASP A 229     -44.587 -12.553  58.521  1.00 54.27           C  
ATOM   3497  C   ASP A 229     -43.296 -11.972  57.962  1.00 50.38           C  
ATOM   3498  O   ASP A 229     -42.241 -12.611  58.052  1.00 48.25           O  
ATOM   3499  CB  ASP A 229     -45.259 -13.460  57.491  1.00 52.46           C  
ATOM   3500  CG  ASP A 229     -46.033 -14.594  58.134  1.00 63.17           C  
ATOM   3501  OD1 ASP A 229     -47.225 -14.397  58.453  1.00 67.92           O  
ATOM   3502  OD2 ASP A 229     -45.449 -15.682  58.325  1.00 71.71           O  
ATOM   3503  HN  ASP A 229     -46.371 -11.356  58.443  1.00  0.00           H  
ATOM   3504  HA  ASP A 229     -44.337 -13.158  59.393  1.00 57.51           H  
ATOM   3505  HB1 ASP A 229     -45.947 -12.861  56.894  1.00 57.51           H  
ATOM   3506  HB2 ASP A 229     -44.491 -13.884  56.844  1.00 57.51           H  
ATOM   3507  N   PHE A 230     -43.355 -10.770  57.384  1.00 45.69           N  
ATOM   3508  CA  PHE A 230     -42.130 -10.100  56.962  1.00 47.77           C  
ATOM   3509  C   PHE A 230     -41.323  -9.630  58.165  1.00 44.56           C  
ATOM   3510  O   PHE A 230     -40.097  -9.789  58.198  1.00 47.05           O  
ATOM   3511  CB  PHE A 230     -42.459  -8.923  56.045  1.00 44.71           C  
ATOM   3512  CG  PHE A 230     -41.269  -8.073  55.703  1.00 46.06           C  
ATOM   3513  CD1 PHE A 230     -40.377  -8.472  54.721  1.00 39.89           C  
ATOM   3514  CD2 PHE A 230     -41.040  -6.877  56.364  1.00 46.70           C  
ATOM   3515  CE1 PHE A 230     -39.280  -7.695  54.405  1.00 44.09           C  
ATOM   3516  CE2 PHE A 230     -39.944  -6.095  56.053  1.00 43.17           C  
ATOM   3517  CZ  PHE A 230     -39.063  -6.504  55.072  1.00 46.40           C  
ATOM   3518  HN  PHE A 230     -44.249 -10.324  57.239  1.00  0.00           H  
ATOM   3519  HA  PHE A 230     -41.525 -10.813  56.401  1.00 45.10           H  
ATOM   3520  HB1 PHE A 230     -42.879  -9.315  55.119  1.00 45.10           H  
ATOM   3521  HB2 PHE A 230     -43.198  -8.295  56.543  1.00 45.10           H  
ATOM   3522  HD1 PHE A 230     -40.543  -9.410  54.192  1.00 45.10           H  
ATOM   3523  HD2 PHE A 230     -41.733  -6.549  57.139  1.00 45.10           H  
ATOM   3524  HE1 PHE A 230     -38.586  -8.021  53.630  1.00 45.10           H  
ATOM   3525  HE2 PHE A 230     -39.775  -5.157  56.581  1.00 45.10           H  
ATOM   3526  HZ  PHE A 230     -38.198  -5.889  54.824  1.00 45.10           H  
ATOM   3527  N   ASN A 231     -41.994  -9.049  59.163  1.00 47.09           N  
ATOM   3528  CA  ASN A 231     -41.304  -8.588  60.362  1.00 48.54           C  
ATOM   3529  C   ASN A 231     -40.692  -9.738  61.151  1.00 46.93           C  
ATOM   3530  O   ASN A 231     -39.744  -9.517  61.913  1.00 51.54           O  
ATOM   3531  CB  ASN A 231     -42.265  -7.794  61.248  1.00 44.45           C  
ATOM   3532  CG  ASN A 231     -42.510  -6.390  60.729  1.00 46.53           C  
ATOM   3533  OD1 ASN A 231     -41.604  -5.743  60.206  1.00 49.46           O  
ATOM   3534  ND2 ASN A 231     -43.741  -5.912  60.872  1.00 48.18           N  
ATOM   3535  HN  ASN A 231     -42.994  -8.927  59.086  1.00  0.00           H  
ATOM   3536 1HD2 ASN A 231     -44.455  -6.478  61.308  1.00  0.00           H  
ATOM   3537 2HD2 ASN A 231     -43.963  -4.983  60.545  1.00  0.00           H  
ATOM   3538  HA  ASN A 231     -40.498  -7.922  60.054  1.00 47.84           H  
ATOM   3539  HB1 ASN A 231     -43.218  -8.322  61.290  1.00 47.84           H  
ATOM   3540  HB2 ASN A 231     -41.841  -7.727  62.250  1.00 47.84           H  
ATOM   3541  N   LEU A 232     -41.212 -10.957  60.990  1.00 49.26           N  
ATOM   3542  CA  LEU A 232     -40.596 -12.111  61.635  1.00 48.59           C  
ATOM   3543  C   LEU A 232     -39.250 -12.439  61.000  1.00 50.95           C  
ATOM   3544  O   LEU A 232     -38.296 -12.796  61.702  1.00 54.89           O  
ATOM   3545  CB  LEU A 232     -41.534 -13.316  61.561  1.00 51.33           C  
ATOM   3546  CG  LEU A 232     -42.569 -13.440  62.681  1.00 54.42           C  
ATOM   3547  CD1 LEU A 232     -43.539 -14.575  62.391  1.00 56.04           C  
ATOM   3548  CD2 LEU A 232     -41.886 -13.644  64.024  1.00 48.57           C  
ATOM   3549  HN  LEU A 232     -42.036 -11.081  60.419  1.00  0.00           H  
ATOM   3550  HA  LEU A 232     -40.430 -11.869  62.685  1.00 51.76           H  
ATOM   3551  HB1 LEU A 232     -42.073 -13.259  60.616  1.00 51.76           H  
ATOM   3552  HB2 LEU A 232     -40.920 -14.216  61.576  1.00 51.76           H  
ATOM   3553  HG  LEU A 232     -43.136 -12.510  62.725  1.00 51.76           H  
ATOM   3554 1HD1 LEU A 232     -44.267 -14.647  63.199  1.00 51.76           H  
ATOM   3555 2HD1 LEU A 232     -42.989 -15.513  62.314  1.00 51.76           H  
ATOM   3556 3HD1 LEU A 232     -44.057 -14.380  61.452  1.00 51.76           H  
ATOM   3557 1HD2 LEU A 232     -42.640 -13.730  64.806  1.00 51.76           H  
ATOM   3558 2HD2 LEU A 232     -41.238 -12.793  64.236  1.00 51.76           H  
ATOM   3559 3HD2 LEU A 232     -41.289 -14.556  63.994  1.00 51.76           H  
ATOM   3560  N   VAL A 233     -39.155 -12.323  59.675  1.00 46.36           N  
ATOM   3561  CA  VAL A 233     -37.884 -12.556  59.000  1.00 48.55           C  
ATOM   3562  C   VAL A 233     -36.952 -11.363  59.172  1.00 48.47           C  
ATOM   3563  O   VAL A 233     -35.728 -11.531  59.241  1.00 48.19           O  
ATOM   3564  CB  VAL A 233     -38.124 -12.874  57.514  1.00 51.22           C  
ATOM   3565  CG1 VAL A 233     -36.822 -13.265  56.829  1.00 47.79           C  
ATOM   3566  CG2 VAL A 233     -39.160 -13.978  57.369  1.00 51.84           C  
ATOM   3567  HN  VAL A 233     -39.970 -12.072  59.135  1.00  0.00           H  
ATOM   3568  HA  VAL A 233     -37.411 -13.424  59.460  1.00 48.92           H  
ATOM   3569  HB  VAL A 233     -38.510 -11.977  57.030  1.00 48.92           H  
ATOM   3570 1HG1 VAL A 233     -37.015 -13.486  55.779  1.00 48.92           H  
ATOM   3571 2HG1 VAL A 233     -36.406 -14.148  57.315  1.00 48.92           H  
ATOM   3572 3HG1 VAL A 233     -36.111 -12.442  56.902  1.00 48.92           H  
ATOM   3573 1HG2 VAL A 233     -39.319 -14.191  56.312  1.00 48.92           H  
ATOM   3574 2HG2 VAL A 233     -40.099 -13.657  57.819  1.00 48.92           H  
ATOM   3575 3HG2 VAL A 233     -38.805 -14.878  57.872  1.00 48.92           H  
ATOM   3576  N   ALA A 234     -37.504 -10.150  59.254  1.00 49.48           N  
ATOM   3577  CA  ALA A 234     -36.671  -8.965  59.431  1.00 48.29           C  
ATOM   3578  C   ALA A 234     -35.930  -9.001  60.762  1.00 47.50           C  
ATOM   3579  O   ALA A 234     -34.783  -8.550  60.855  1.00 46.36           O  
ATOM   3580  CB  ALA A 234     -37.527  -7.703  59.325  1.00 46.76           C  
ATOM   3581  HN  ALA A 234     -38.507 -10.052  59.193  1.00  0.00           H  
ATOM   3582  HA  ALA A 234     -35.932  -8.944  58.630  1.00 47.68           H  
ATOM   3583  HB1 ALA A 234     -36.897  -6.824  59.458  1.00 47.68           H  
ATOM   3584  HB2 ALA A 234     -38.296  -7.719  60.098  1.00 47.68           H  
ATOM   3585  HB3 ALA A 234     -38.000  -7.665  58.343  1.00 47.68           H  
ATOM   3586  N   MET A 235     -36.570  -9.538  61.803  1.00 52.01           N  
ATOM   3587  CA  MET A 235     -35.920  -9.622  63.107  1.00 49.80           C  
ATOM   3588  C   MET A 235     -34.730 -10.573  63.074  1.00 52.99           C  
ATOM   3589  O   MET A 235     -33.694 -10.302  63.693  1.00 54.42           O  
ATOM   3590  CB  MET A 235     -36.929 -10.066  64.166  1.00 54.15           C  
ATOM   3591  CG  MET A 235     -37.574  -8.925  64.933  1.00 63.16           C  
ATOM   3592  SD  MET A 235     -38.598  -9.508  66.297  1.00 89.99           S  
ATOM   3593  CE  MET A 235     -40.140  -8.666  65.948  1.00 71.61           C  
ATOM   3594  HN  MET A 235     -37.510  -9.888  61.688  1.00  0.00           H  
ATOM   3595  HA  MET A 235     -35.558  -8.629  63.374  1.00 61.02           H  
ATOM   3596  HB1 MET A 235     -37.717 -10.632  63.670  1.00 61.02           H  
ATOM   3597  HB2 MET A 235     -36.414 -10.709  64.880  1.00 61.02           H  
ATOM   3598  HG1 MET A 235     -36.788  -8.284  65.334  1.00 61.02           H  
ATOM   3599  HG2 MET A 235     -38.197  -8.351  64.248  1.00 61.02           H  
ATOM   3600  HE1 MET A 235     -40.877  -8.927  66.708  1.00 61.02           H  
ATOM   3601  HE2 MET A 235     -40.507  -8.970  64.967  1.00 61.02           H  
ATOM   3602  HE3 MET A 235     -39.976  -7.588  65.956  1.00 61.02           H  
ATOM   3603  N   LYS A 236     -34.859 -11.692  62.356  1.00 53.54           N  
ATOM   3604  CA  LYS A 236     -33.779 -12.672  62.308  1.00 53.13           C  
ATOM   3605  C   LYS A 236     -32.551 -12.125  61.592  1.00 54.14           C  
ATOM   3606  O   LYS A 236     -31.424 -12.529  61.901  1.00 56.65           O  
ATOM   3607  CB  LYS A 236     -34.269 -13.953  61.630  1.00 52.75           C  
ATOM   3608  CG  LYS A 236     -33.263 -15.094  61.637  1.00 64.88           C  
ATOM   3609  CD  LYS A 236     -33.221 -15.801  60.290  1.00 62.89           C  
ATOM   3610  CE  LYS A 236     -32.220 -16.946  60.292  1.00 68.06           C  
ATOM   3611  NZ  LYS A 236     -30.849 -16.487  59.928  1.00 65.62           N1+
ATOM   3612  HN  LYS A 236     -35.712 -11.861  61.842  1.00  0.00           H  
ATOM   3613  HZ1 LYS A 236     -30.216 -17.274  59.941  1.00  0.00           H  
ATOM   3614  HZ2 LYS A 236     -30.538 -15.794  60.594  1.00  0.00           H  
ATOM   3615  HZ3 LYS A 236     -30.864 -16.082  59.003  1.00  0.00           H  
ATOM   3616  HA  LYS A 236     -33.495 -12.916  63.332  1.00 59.07           H  
ATOM   3617  HB1 LYS A 236     -35.168 -14.289  62.146  1.00 59.07           H  
ATOM   3618  HB2 LYS A 236     -34.511 -13.719  60.593  1.00 59.07           H  
ATOM   3619  HG1 LYS A 236     -32.274 -14.694  61.859  1.00 59.07           H  
ATOM   3620  HG2 LYS A 236     -33.546 -15.812  62.406  1.00 59.07           H  
ATOM   3621  HD1 LYS A 236     -34.212 -16.197  60.067  1.00 59.07           H  
ATOM   3622  HD2 LYS A 236     -32.935 -15.082  59.522  1.00 59.07           H  
ATOM   3623  HE1 LYS A 236     -32.191 -17.387  61.289  1.00 59.07           H  
ATOM   3624  HE2 LYS A 236     -32.543 -17.697  59.571  1.00 59.07           H  
ATOM   3625  N   TYR A 237     -32.741 -11.203  60.647  1.00 51.24           N  
ATOM   3626  CA  TYR A 237     -31.645 -10.635  59.874  1.00 48.39           C  
ATOM   3627  C   TYR A 237     -31.255  -9.239  60.351  1.00 44.17           C  
ATOM   3628  O   TYR A 237     -30.624  -8.489  59.598  1.00 45.24           O  
ATOM   3629  CB  TYR A 237     -32.009 -10.612  58.390  1.00 46.67           C  
ATOM   3630  CG  TYR A 237     -32.051 -11.987  57.763  1.00 47.83           C  
ATOM   3631  CD1 TYR A 237     -33.224 -12.730  57.749  1.00 49.26           C  
ATOM   3632  CD2 TYR A 237     -30.915 -12.545  57.192  1.00 45.38           C  
ATOM   3633  CE1 TYR A 237     -33.266 -13.989  57.180  1.00 52.16           C  
ATOM   3634  CE2 TYR A 237     -30.947 -13.803  56.621  1.00 54.25           C  
ATOM   3635  CZ  TYR A 237     -32.125 -14.520  56.618  1.00 53.00           C  
ATOM   3636  OH  TYR A 237     -32.160 -15.773  56.050  1.00 56.94           O  
ATOM   3637  HN  TYR A 237     -33.682 -10.886  60.460  1.00  0.00           H  
ATOM   3638  HH  TYR A 237     -32.043 -16.438  56.733  1.00  0.00           H  
ATOM   3639  HA  TYR A 237     -30.778 -11.284  59.996  1.00 49.54           H  
ATOM   3640  HB1 TYR A 237     -32.992 -10.153  58.282  1.00 49.54           H  
ATOM   3641  HB2 TYR A 237     -31.267 -10.013  57.861  1.00 49.54           H  
ATOM   3642  HD1 TYR A 237     -34.127 -12.313  58.194  1.00 49.54           H  
ATOM   3643  HD2 TYR A 237     -29.982 -11.981  57.194  1.00 49.54           H  
ATOM   3644  HE1 TYR A 237     -34.196 -14.558  57.176  1.00 49.54           H  
ATOM   3645  HE2 TYR A 237     -30.047 -14.226  56.176  1.00 49.54           H  
ATOM   3646  N   ASN A 238     -31.619  -8.883  61.584  1.00 41.18           N  
ATOM   3647  CA  ASN A 238     -31.241  -7.606  62.194  1.00 43.30           C  
ATOM   3648  C   ASN A 238     -31.773  -6.418  61.394  1.00 42.30           C  
ATOM   3649  O   ASN A 238     -31.087  -5.410  61.210  1.00 39.45           O  
ATOM   3650  CB  ASN A 238     -29.725  -7.504  62.376  1.00 43.06           C  
ATOM   3651  CG  ASN A 238     -29.339  -6.684  63.590  1.00 55.19           C  
ATOM   3652  OD1 ASN A 238     -30.093  -6.598  64.559  1.00 61.37           O  
ATOM   3653  ND2 ASN A 238     -28.160  -6.076  63.544  1.00 54.07           N  
ATOM   3654  HN  ASN A 238     -32.182  -9.525  62.123  1.00  0.00           H  
ATOM   3655 1HD2 ASN A 238     -27.573  -6.174  62.728  1.00  0.00           H  
ATOM   3656 2HD2 ASN A 238     -27.850  -5.515  64.325  1.00  0.00           H  
ATOM   3657  HA  ASN A 238     -31.695  -7.566  63.184  1.00 47.49           H  
ATOM   3658  HB1 ASN A 238     -29.319  -8.509  62.490  1.00 47.49           H  
ATOM   3659  HB2 ASN A 238     -29.297  -7.037  61.489  1.00 47.49           H  
ATOM   3660  N   TYR A 239     -33.005  -6.538  60.914  1.00 38.35           N  
ATOM   3661  CA  TYR A 239     -33.696  -5.443  60.254  1.00 38.80           C  
ATOM   3662  C   TYR A 239     -34.716  -4.833  61.206  1.00 37.82           C  
ATOM   3663  O   TYR A 239     -35.311  -5.527  62.035  1.00 36.96           O  
ATOM   3664  CB  TYR A 239     -34.400  -5.920  58.980  1.00 31.71           C  
ATOM   3665  CG  TYR A 239     -33.530  -5.922  57.744  1.00 32.97           C  
ATOM   3666  CD1 TYR A 239     -32.316  -6.593  57.728  1.00 35.06           C  
ATOM   3667  CD2 TYR A 239     -33.928  -5.258  56.590  1.00 30.21           C  
ATOM   3668  CE1 TYR A 239     -31.519  -6.601  56.600  1.00 32.54           C  
ATOM   3669  CE2 TYR A 239     -33.139  -5.261  55.456  1.00 29.91           C  
ATOM   3670  CZ  TYR A 239     -31.935  -5.934  55.466  1.00 37.95           C  
ATOM   3671  OH  TYR A 239     -31.143  -5.940  54.341  1.00 37.23           O  
ATOM   3672  HN  TYR A 239     -33.480  -7.424  61.011  1.00  0.00           H  
ATOM   3673  HH  TYR A 239     -30.353  -5.420  54.503  1.00  0.00           H  
ATOM   3674  HA  TYR A 239     -32.966  -4.679  59.986  1.00 34.96           H  
ATOM   3675  HB1 TYR A 239     -34.754  -6.937  59.148  1.00 34.96           H  
ATOM   3676  HB2 TYR A 239     -35.251  -5.264  58.796  1.00 34.96           H  
ATOM   3677  HD1 TYR A 239     -31.985  -7.123  58.621  1.00 34.96           H  
ATOM   3678  HD2 TYR A 239     -34.879  -4.726  56.579  1.00 34.96           H  
ATOM   3679  HE1 TYR A 239     -30.567  -7.131  56.606  1.00 34.96           H  
ATOM   3680  HE2 TYR A 239     -33.466  -4.735  54.559  1.00 34.96           H  
ATOM   3681  N   GLU A 240     -34.907  -3.523  61.084  1.00 38.44           N  
ATOM   3682  CA  GLU A 240     -35.923  -2.854  61.876  1.00 42.23           C  
ATOM   3683  C   GLU A 240     -37.312  -3.344  61.467  1.00 40.61           C  
ATOM   3684  O   GLU A 240     -37.544  -3.674  60.302  1.00 44.38           O  
ATOM   3685  CB  GLU A 240     -35.836  -1.342  61.700  1.00 43.45           C  
ATOM   3686  CG  GLU A 240     -34.515  -0.739  62.137  1.00 46.13           C  
ATOM   3687  CD  GLU A 240     -34.532   0.776  62.102  1.00 53.52           C  
ATOM   3688  OE1 GLU A 240     -33.846   1.398  62.939  1.00 59.47           O  
ATOM   3689  OE2 GLU A 240     -35.234   1.346  61.239  1.00 57.69           O  
ATOM   3690  HN  GLU A 240     -34.343  -2.991  60.437  1.00  0.00           H  
ATOM   3691  HA  GLU A 240     -35.762  -3.094  62.927  1.00 47.32           H  
ATOM   3692  HB1 GLU A 240     -35.984  -1.112  60.645  1.00 47.32           H  
ATOM   3693  HB2 GLU A 240     -36.632  -0.884  62.287  1.00 47.32           H  
ATOM   3694  HG1 GLU A 240     -34.302  -1.063  63.156  1.00 47.32           H  
ATOM   3695  HG2 GLU A 240     -33.730  -1.096  61.470  1.00 47.32           H  
ATOM   3696  N   PRO A 241     -38.249  -3.410  62.410  1.00 47.91           N  
ATOM   3697  CA  PRO A 241     -39.607  -3.838  62.060  1.00 45.17           C  
ATOM   3698  C   PRO A 241     -40.286  -2.823  61.155  1.00 44.29           C  
ATOM   3699  O   PRO A 241     -40.181  -1.611  61.358  1.00 49.06           O  
ATOM   3700  CB  PRO A 241     -40.311  -3.939  63.418  1.00 48.34           C  
ATOM   3701  CG  PRO A 241     -39.537  -3.023  64.311  1.00 49.80           C  
ATOM   3702  CD  PRO A 241     -38.112  -3.119  63.848  1.00 43.55           C  
ATOM   3703  HA  PRO A 241     -39.581  -4.815  61.577  1.00 46.87           H  
ATOM   3704  HB1 PRO A 241     -41.348  -3.614  63.339  1.00 46.87           H  
ATOM   3705  HB2 PRO A 241     -40.278  -4.962  63.794  1.00 46.87           H  
ATOM   3706  HG1 PRO A 241     -39.901  -2.000  64.214  1.00 46.87           H  
ATOM   3707  HG2 PRO A 241     -39.622  -3.342  65.350  1.00 46.87           H  
ATOM   3708  HD1 PRO A 241     -37.584  -2.179  64.009  1.00 46.87           H  
ATOM   3709  HD2 PRO A 241     -37.587  -3.924  64.362  1.00 46.87           H  
ATOM   3710  N   LEU A 242     -40.980  -3.330  60.141  1.00 49.39           N  
ATOM   3711  CA  LEU A 242     -41.715  -2.484  59.213  1.00 48.40           C  
ATOM   3712  C   LEU A 242     -43.097  -2.190  59.782  1.00 47.01           C  
ATOM   3713  O   LEU A 242     -43.827  -3.110  60.164  1.00 49.95           O  
ATOM   3714  CB  LEU A 242     -41.834  -3.149  57.842  1.00 47.22           C  
ATOM   3715  CG  LEU A 242     -42.174  -2.196  56.695  1.00 47.45           C  
ATOM   3716  CD1 LEU A 242     -40.953  -1.385  56.295  1.00 40.14           C  
ATOM   3717  CD2 LEU A 242     -42.730  -2.957  55.505  1.00 45.10           C  
ATOM   3718  HN  LEU A 242     -40.998  -4.331  60.011  1.00  0.00           H  
ATOM   3719  HA  LEU A 242     -41.177  -1.543  59.099  1.00 46.83           H  
ATOM   3720  HB1 LEU A 242     -40.882  -3.628  57.614  1.00 46.83           H  
ATOM   3721  HB2 LEU A 242     -42.617  -3.905  57.899  1.00 46.83           H  
ATOM   3722  HG  LEU A 242     -42.941  -1.505  57.044  1.00 46.83           H  
ATOM   3723 1HD1 LEU A 242     -41.214  -0.713  55.478  1.00 46.83           H  
ATOM   3724 2HD1 LEU A 242     -40.159  -2.058  55.971  1.00 46.83           H  
ATOM   3725 3HD1 LEU A 242     -40.608  -0.801  57.149  1.00 46.83           H  
ATOM   3726 1HD2 LEU A 242     -42.964  -2.257  54.703  1.00 46.83           H  
ATOM   3727 2HD2 LEU A 242     -43.636  -3.485  55.802  1.00 46.83           H  
ATOM   3728 3HD2 LEU A 242     -41.989  -3.676  55.155  1.00 46.83           H  
ATOM   3729  N   THR A 243     -43.447  -0.912  59.839  1.00 48.07           N  
ATOM   3730  CA  THR A 243     -44.722  -0.472  60.381  1.00 49.82           C  
ATOM   3731  C   THR A 243     -45.686  -0.117  59.255  1.00 49.20           C  
ATOM   3732  O   THR A 243     -45.311  -0.016  58.084  1.00 48.55           O  
ATOM   3733  CB  THR A 243     -44.526   0.731  61.309  1.00 48.03           C  
ATOM   3734  OG1 THR A 243     -43.999   1.833  60.558  1.00 53.04           O  
ATOM   3735  CG2 THR A 243     -43.562   0.385  62.433  1.00 47.32           C  
ATOM   3736  HN  THR A 243     -42.802  -0.217  59.492  1.00  0.00           H  
ATOM   3737  HG1 THR A 243     -44.148   2.649  61.040  1.00  0.00           H  
ATOM   3738  HA  THR A 243     -45.152  -1.289  60.960  1.00 49.15           H  
ATOM   3739  HB  THR A 243     -45.488   1.015  61.736  1.00 49.15           H  
ATOM   3740 1HG2 THR A 243     -43.435   1.251  63.082  1.00 49.15           H  
ATOM   3741 2HG2 THR A 243     -42.597   0.103  62.011  1.00 49.15           H  
ATOM   3742 3HG2 THR A 243     -43.962  -0.447  63.012  1.00 49.15           H  
ATOM   3743  N   GLN A 244     -46.955   0.068  59.629  1.00 51.96           N  
ATOM   3744  CA  GLN A 244     -47.948   0.513  58.657  1.00 52.08           C  
ATOM   3745  C   GLN A 244     -47.639   1.916  58.154  1.00 51.01           C  
ATOM   3746  O   GLN A 244     -47.957   2.249  57.006  1.00 47.96           O  
ATOM   3747  CB  GLN A 244     -49.347   0.460  59.273  1.00 51.18           C  
ATOM   3748  CG  GLN A 244     -50.475   0.670  58.275  1.00 54.26           C  
ATOM   3749  CD  GLN A 244     -50.549  -0.432  57.237  1.00 54.72           C  
ATOM   3750  OE1 GLN A 244     -50.313  -1.602  57.538  1.00 57.20           O  
ATOM   3751  NE2 GLN A 244     -50.878  -0.062  56.005  1.00 57.47           N  
ATOM   3752  HN  GLN A 244     -47.228  -0.101  60.587  1.00  0.00           H  
ATOM   3753 1HE2 GLN A 244     -50.943  -0.752  55.271  1.00  0.00           H  
ATOM   3754 2HE2 GLN A 244     -51.063   0.910  55.802  1.00  0.00           H  
ATOM   3755  HA  GLN A 244     -47.923  -0.168  57.806  1.00 53.09           H  
ATOM   3756  HB1 GLN A 244     -49.479  -0.517  59.738  1.00 53.09           H  
ATOM   3757  HB2 GLN A 244     -49.415   1.237  60.034  1.00 53.09           H  
ATOM   3758  HG1 GLN A 244     -51.420   0.702  58.818  1.00 53.09           H  
ATOM   3759  HG2 GLN A 244     -50.317   1.620  57.764  1.00 53.09           H  
ATOM   3760  N   ASP A 245     -47.015   2.748  58.993  1.00 45.99           N  
ATOM   3761  CA  ASP A 245     -46.618   4.082  58.558  1.00 47.89           C  
ATOM   3762  C   ASP A 245     -45.512   4.024  57.512  1.00 47.57           C  
ATOM   3763  O   ASP A 245     -45.474   4.865  56.606  1.00 46.82           O  
ATOM   3764  CB  ASP A 245     -46.171   4.915  59.759  1.00 51.97           C  
ATOM   3765  CG  ASP A 245     -45.823   6.340  59.382  1.00 57.42           C  
ATOM   3766  OD1 ASP A 245     -46.503   6.902  58.497  1.00 55.98           O  
ATOM   3767  OD2 ASP A 245     -44.871   6.900  59.966  1.00 65.93           O  
ATOM   3768  HN  ASP A 245     -46.816   2.450  59.937  1.00  0.00           H  
ATOM   3769  HA  ASP A 245     -47.486   4.567  58.110  1.00 52.45           H  
ATOM   3770  HB1 ASP A 245     -46.979   4.935  60.490  1.00 52.45           H  
ATOM   3771  HB2 ASP A 245     -45.292   4.446  60.201  1.00 52.45           H  
ATOM   3772  N   HIS A 246     -44.607   3.048  57.621  1.00 45.42           N  
ATOM   3773  CA  HIS A 246     -43.579   2.876  56.600  1.00 43.93           C  
ATOM   3774  C   HIS A 246     -44.199   2.517  55.255  1.00 48.62           C  
ATOM   3775  O   HIS A 246     -43.751   2.998  54.207  1.00 45.31           O  
ATOM   3776  CB  HIS A 246     -42.583   1.798  57.030  1.00 44.30           C  
ATOM   3777  CG  HIS A 246     -41.765   2.170  58.227  1.00 47.71           C  
ATOM   3778  ND1 HIS A 246     -41.313   1.238  59.137  1.00 46.96           N  
ATOM   3779  CD2 HIS A 246     -41.312   3.370  58.662  1.00 45.28           C  
ATOM   3780  CE1 HIS A 246     -40.619   1.847  60.081  1.00 47.59           C  
ATOM   3781  NE2 HIS A 246     -40.604   3.142  59.817  1.00 49.38           N  
ATOM   3782  HN  HIS A 246     -44.634   2.425  58.415  1.00  0.00           H  
ATOM   3783  HE2 HIS A 246     -40.146   3.849  60.374  1.00  0.00           H  
ATOM   3784  HA  HIS A 246     -43.041   3.818  56.491  1.00 46.45           H  
ATOM   3785  HB1 HIS A 246     -43.140   0.890  57.264  1.00 46.45           H  
ATOM   3786  HB2 HIS A 246     -41.906   1.605  56.198  1.00 46.45           H  
ATOM   3787  HD2 HIS A 246     -41.478   4.336  58.185  1.00 46.45           H  
ATOM   3788  HE1 HIS A 246     -40.140   1.364  60.933  1.00 46.45           H  
ATOM   3789  N   VAL A 247     -45.230   1.670  55.267  1.00 47.35           N  
ATOM   3790  CA  VAL A 247     -45.919   1.311  54.031  1.00 48.04           C  
ATOM   3791  C   VAL A 247     -46.585   2.538  53.421  1.00 47.65           C  
ATOM   3792  O   VAL A 247     -46.571   2.728  52.198  1.00 46.30           O  
ATOM   3793  CB  VAL A 247     -46.935   0.185  54.298  1.00 46.32           C  
ATOM   3794  CG1 VAL A 247     -47.749  -0.111  53.048  1.00 51.18           C  
ATOM   3795  CG2 VAL A 247     -46.221  -1.067  54.786  1.00 48.81           C  
ATOM   3796  HN  VAL A 247     -45.538   1.272  56.143  1.00  0.00           H  
ATOM   3797  HA  VAL A 247     -45.177   0.939  53.324  1.00 47.95           H  
ATOM   3798  HB  VAL A 247     -47.617   0.517  55.080  1.00 47.95           H  
ATOM   3799 1HG1 VAL A 247     -48.461  -0.909  53.258  1.00 47.95           H  
ATOM   3800 2HG1 VAL A 247     -47.082  -0.422  52.244  1.00 47.95           H  
ATOM   3801 3HG1 VAL A 247     -48.289   0.786  52.745  1.00 47.95           H  
ATOM   3802 1HG2 VAL A 247     -46.952  -1.854  54.971  1.00 47.95           H  
ATOM   3803 2HG2 VAL A 247     -45.687  -0.844  55.710  1.00 47.95           H  
ATOM   3804 3HG2 VAL A 247     -45.512  -1.400  54.028  1.00 47.95           H  
ATOM   3805  N   ASP A 248     -47.170   3.393  54.262  1.00 47.34           N  
ATOM   3806  CA  ASP A 248     -47.792   4.615  53.763  1.00 51.44           C  
ATOM   3807  C   ASP A 248     -46.756   5.559  53.164  1.00 50.16           C  
ATOM   3808  O   ASP A 248     -47.027   6.229  52.161  1.00 46.82           O  
ATOM   3809  CB  ASP A 248     -48.562   5.308  54.888  1.00 55.15           C  
ATOM   3810  CG  ASP A 248     -49.762   4.508  55.353  1.00 58.06           C  
ATOM   3811  OD1 ASP A 248     -50.023   3.433  54.774  1.00 59.26           O  
ATOM   3812  OD2 ASP A 248     -50.445   4.954  56.299  1.00 63.30           O  
ATOM   3813  HN  ASP A 248     -47.182   3.193  55.252  1.00  0.00           H  
ATOM   3814  HA  ASP A 248     -48.500   4.343  52.980  1.00 53.94           H  
ATOM   3815  HB1 ASP A 248     -47.890   5.452  55.734  1.00 53.94           H  
ATOM   3816  HB2 ASP A 248     -48.907   6.277  54.529  1.00 53.94           H  
ATOM   3817  N   ILE A 249     -45.566   5.625  53.765  1.00 45.19           N  
ATOM   3818  CA  ILE A 249     -44.513   6.485  53.235  1.00 44.04           C  
ATOM   3819  C   ILE A 249     -44.048   5.981  51.873  1.00 39.55           C  
ATOM   3820  O   ILE A 249     -43.749   6.772  50.971  1.00 41.30           O  
ATOM   3821  CB  ILE A 249     -43.350   6.582  54.240  1.00 46.18           C  
ATOM   3822  CG1 ILE A 249     -43.793   7.338  55.494  1.00 49.70           C  
ATOM   3823  CG2 ILE A 249     -42.148   7.270  53.614  1.00 42.94           C  
ATOM   3824  CD1 ILE A 249     -42.780   7.304  56.619  1.00 50.92           C  
ATOM   3825  HN  ILE A 249     -45.393   5.075  54.594  1.00  0.00           H  
ATOM   3826  HA  ILE A 249     -44.928   7.484  53.102  1.00 44.98           H  
ATOM   3827  HB  ILE A 249     -43.058   5.573  54.530  1.00 44.98           H  
ATOM   3828 1HG1 ILE A 249     -43.970   8.379  55.223  1.00 44.98           H  
ATOM   3829 2HG1 ILE A 249     -44.721   6.893  55.854  1.00 44.98           H  
ATOM   3830 1HG2 ILE A 249     -41.340   7.326  54.344  1.00 44.98           H  
ATOM   3831 2HG2 ILE A 249     -42.426   8.277  53.303  1.00 44.98           H  
ATOM   3832 3HG2 ILE A 249     -41.814   6.701  52.746  1.00 44.98           H  
ATOM   3833 1HD1 ILE A 249     -43.166   7.861  57.473  1.00 44.98           H  
ATOM   3834 2HD1 ILE A 249     -41.847   7.756  56.282  1.00 44.98           H  
ATOM   3835 3HD1 ILE A 249     -42.597   6.270  56.913  1.00 44.98           H  
ATOM   3836  N   LEU A 250     -43.996   4.661  51.697  1.00 42.25           N  
ATOM   3837  CA  LEU A 250     -43.636   4.068  50.415  1.00 39.38           C  
ATOM   3838  C   LEU A 250     -44.776   4.105  49.404  1.00 43.67           C  
ATOM   3839  O   LEU A 250     -44.617   3.573  48.299  1.00 39.75           O  
ATOM   3840  CB  LEU A 250     -43.175   2.623  50.618  1.00 38.35           C  
ATOM   3841  CG  LEU A 250     -41.896   2.426  51.436  1.00 37.43           C  
ATOM   3842  CD1 LEU A 250     -41.737   0.968  51.836  1.00 34.63           C  
ATOM   3843  CD2 LEU A 250     -40.681   2.908  50.659  1.00 33.70           C  
ATOM   3844  HN  LEU A 250     -44.212   4.054  52.475  1.00  0.00           H  
ATOM   3845  HA  LEU A 250     -42.801   4.634  50.003  1.00 38.65           H  
ATOM   3846  HB1 LEU A 250     -43.978   2.087  51.124  1.00 38.65           H  
ATOM   3847  HB2 LEU A 250     -43.009   2.186  49.633  1.00 38.65           H  
ATOM   3848  HG  LEU A 250     -41.978   3.022  52.345  1.00 38.64           H  
ATOM   3849 1HD1 LEU A 250     -40.822   0.848  52.417  1.00 38.64           H  
ATOM   3850 2HD1 LEU A 250     -41.682   0.349  50.941  1.00 38.64           H  
ATOM   3851 3HD1 LEU A 250     -42.592   0.661  52.438  1.00 38.64           H  
ATOM   3852 1HD2 LEU A 250     -39.783   2.759  51.259  1.00 38.65           H  
ATOM   3853 2HD2 LEU A 250     -40.792   3.968  50.430  1.00 38.65           H  
ATOM   3854 3HD2 LEU A 250     -40.595   2.343  49.731  1.00 38.65           H  
ATOM   3855  N   GLY A 251     -45.907   4.714  49.754  1.00 45.30           N  
ATOM   3856  CA  GLY A 251     -47.060   4.795  48.888  1.00 43.60           C  
ATOM   3857  C   GLY A 251     -46.779   5.379  47.516  1.00 44.79           C  
ATOM   3858  O   GLY A 251     -47.056   4.750  46.489  1.00 45.76           O  
ATOM   3859  HN  GLY A 251     -45.961   5.139  50.668  1.00  0.00           H  
ATOM   3860  HA1 GLY A 251     -47.456   3.788  48.754  1.00 44.86           H  
ATOM   3861  HA2 GLY A 251     -47.809   5.419  49.376  1.00 44.86           H  
ATOM   3862  N   PRO A 252     -46.246   6.607  47.468  1.00 41.67           N  
ATOM   3863  CA  PRO A 252     -45.926   7.211  46.161  1.00 42.38           C  
ATOM   3864  C   PRO A 252     -45.035   6.345  45.286  1.00 45.83           C  
ATOM   3865  O   PRO A 252     -45.278   6.240  44.078  1.00 45.57           O  
ATOM   3866  CB  PRO A 252     -45.236   8.524  46.554  1.00 39.06           C  
ATOM   3867  CG  PRO A 252     -45.842   8.874  47.864  1.00 43.74           C  
ATOM   3868  CD  PRO A 252     -46.072   7.568  48.573  1.00 43.29           C  
ATOM   3869  HA  PRO A 252     -46.851   7.433  45.629  1.00 43.08           H  
ATOM   3870  HB1 PRO A 252     -44.160   8.381  46.652  1.00 43.08           H  
ATOM   3871  HB2 PRO A 252     -45.435   9.301  45.816  1.00 43.08           H  
ATOM   3872  HG1 PRO A 252     -45.163   9.503  48.440  1.00 43.08           H  
ATOM   3873  HG2 PRO A 252     -46.787   9.397  47.717  1.00 43.08           H  
ATOM   3874  HD1 PRO A 252     -45.213   7.302  49.190  1.00 43.08           H  
ATOM   3875  HD2 PRO A 252     -46.966   7.614  49.195  1.00 43.08           H  
ATOM   3876  N   LEU A 253     -44.007   5.717  45.862  1.00 43.10           N  
ATOM   3877  CA  LEU A 253     -43.181   4.803  45.081  1.00 42.15           C  
ATOM   3878  C   LEU A 253     -43.956   3.555  44.678  1.00 44.40           C  
ATOM   3879  O   LEU A 253     -43.698   2.984  43.612  1.00 40.00           O  
ATOM   3880  CB  LEU A 253     -41.928   4.420  45.869  1.00 40.83           C  
ATOM   3881  CG  LEU A 253     -40.964   5.563  46.185  1.00 39.67           C  
ATOM   3882  CD1 LEU A 253     -39.773   5.057  46.981  1.00 35.17           C  
ATOM   3883  CD2 LEU A 253     -40.508   6.244  44.904  1.00 41.25           C  
ATOM   3884  HN  LEU A 253     -43.801   5.875  46.838  1.00  0.00           H  
ATOM   3885  HA  LEU A 253     -42.868   5.318  44.173  1.00 40.82           H  
ATOM   3886  HB1 LEU A 253     -42.249   3.983  46.814  1.00 40.82           H  
ATOM   3887  HB2 LEU A 253     -41.384   3.675  45.289  1.00 40.82           H  
ATOM   3888  HG  LEU A 253     -41.493   6.298  46.792  1.00 40.82           H  
ATOM   3889 1HD1 LEU A 253     -39.099   5.887  47.195  1.00 40.82           H  
ATOM   3890 2HD1 LEU A 253     -39.244   4.300  46.402  1.00 40.82           H  
ATOM   3891 3HD1 LEU A 253     -40.120   4.621  47.918  1.00 40.82           H  
ATOM   3892 1HD2 LEU A 253     -39.822   7.055  45.148  1.00 40.82           H  
ATOM   3893 2HD2 LEU A 253     -41.374   6.646  44.378  1.00 40.82           H  
ATOM   3894 3HD2 LEU A 253     -40.001   5.519  44.267  1.00 40.82           H  
ATOM   3895  N   SER A 254     -44.904   3.120  45.510  1.00 44.93           N  
ATOM   3896  CA  SER A 254     -45.713   1.954  45.171  1.00 42.80           C  
ATOM   3897  C   SER A 254     -46.633   2.244  43.992  1.00 44.95           C  
ATOM   3898  O   SER A 254     -46.858   1.374  43.142  1.00 46.98           O  
ATOM   3899  CB  SER A 254     -46.526   1.510  46.386  1.00 42.20           C  
ATOM   3900  OG  SER A 254     -47.106   0.235  46.173  1.00 46.27           O  
ATOM   3901  HN  SER A 254     -45.063   3.602  46.383  1.00  0.00           H  
ATOM   3902  HG  SER A 254     -46.419  -0.436  46.187  1.00  0.00           H  
ATOM   3903  HA  SER A 254     -45.043   1.141  44.891  1.00 44.69           H  
ATOM   3904  HB1 SER A 254     -45.870   1.462  47.255  1.00 44.69           H  
ATOM   3905  HB2 SER A 254     -47.319   2.236  46.568  1.00 44.69           H  
ATOM   3906  N   ALA A 255     -47.174   3.463  43.925  1.00 43.76           N  
ATOM   3907  CA  ALA A 255     -48.091   3.809  42.845  1.00 51.27           C  
ATOM   3908  C   ALA A 255     -47.350   4.013  41.529  1.00 49.66           C  
ATOM   3909  O   ALA A 255     -47.828   3.589  40.471  1.00 55.93           O  
ATOM   3910  CB  ALA A 255     -48.883   5.062  43.216  1.00 41.24           C  
ATOM   3911  HN  ALA A 255     -46.946   4.151  44.628  1.00  0.00           H  
ATOM   3912  HA  ALA A 255     -48.794   2.986  42.717  1.00 48.37           H  
ATOM   3913  HB1 ALA A 255     -49.566   5.314  42.405  1.00 48.37           H  
ATOM   3914  HB2 ALA A 255     -48.195   5.891  43.383  1.00 48.37           H  
ATOM   3915  HB3 ALA A 255     -49.454   4.876  44.126  1.00 48.37           H  
ATOM   3916  N   GLN A 256     -46.183   4.660  41.576  1.00 50.98           N  
ATOM   3917  CA  GLN A 256     -45.441   4.942  40.350  1.00 47.61           C  
ATOM   3918  C   GLN A 256     -44.943   3.662  39.691  1.00 48.35           C  
ATOM   3919  O   GLN A 256     -44.931   3.555  38.459  1.00 54.33           O  
ATOM   3920  CB  GLN A 256     -44.273   5.882  40.652  1.00 48.26           C  
ATOM   3921  CG  GLN A 256     -43.358   6.146  39.465  1.00 51.42           C  
ATOM   3922  CD  GLN A 256     -42.163   7.005  39.830  1.00 59.01           C  
ATOM   3923  OE1 GLN A 256     -42.108   7.582  40.916  1.00 63.84           O  
ATOM   3924  NE2 GLN A 256     -41.197   7.092  38.923  1.00 57.07           N  
ATOM   3925  HN  GLN A 256     -45.810   4.957  42.467  1.00  0.00           H  
ATOM   3926 1HE2 GLN A 256     -40.376   7.649  39.111  1.00  0.00           H  
ATOM   3927 2HE2 GLN A 256     -41.283   6.601  38.045  1.00  0.00           H  
ATOM   3928  HA  GLN A 256     -46.112   5.445  39.654  1.00 53.43           H  
ATOM   3929  HB1 GLN A 256     -44.681   6.836  40.987  1.00 53.43           H  
ATOM   3930  HB2 GLN A 256     -43.677   5.440  41.450  1.00 53.43           H  
ATOM   3931  HG1 GLN A 256     -42.998   5.191  39.083  1.00 53.43           H  
ATOM   3932  HG2 GLN A 256     -43.930   6.655  38.690  1.00 53.43           H  
ATOM   3933  N   THR A 257     -44.534   2.678  40.492  1.00 42.42           N  
ATOM   3934  CA  THR A 257     -43.998   1.433  39.957  1.00 44.98           C  
ATOM   3935  C   THR A 257     -45.061   0.368  39.730  1.00 40.52           C  
ATOM   3936  O   THR A 257     -44.793  -0.612  39.026  1.00 40.68           O  
ATOM   3937  CB  THR A 257     -42.927   0.869  40.895  1.00 43.73           C  
ATOM   3938  OG1 THR A 257     -43.527   0.514  42.147  1.00 41.88           O  
ATOM   3939  CG2 THR A 257     -41.837   1.898  41.137  1.00 44.22           C  
ATOM   3940  HN  THR A 257     -44.597   2.798  41.493  1.00  0.00           H  
ATOM   3941  HG1 THR A 257     -43.923   1.293  42.545  1.00  0.00           H  
ATOM   3942  HA  THR A 257     -43.527   1.651  38.998  1.00 42.63           H  
ATOM   3943  HB  THR A 257     -42.487  -0.020  40.443  1.00 42.63           H  
ATOM   3944 1HG2 THR A 257     -41.084   1.480  41.806  1.00 42.63           H  
ATOM   3945 2HG2 THR A 257     -42.272   2.789  41.591  1.00 42.63           H  
ATOM   3946 3HG2 THR A 257     -41.371   2.165  40.188  1.00 42.63           H  
ATOM   3947  N   GLY A 258     -46.251   0.530  40.303  1.00 41.89           N  
ATOM   3948  CA  GLY A 258     -47.260  -0.503  40.199  1.00 42.08           C  
ATOM   3949  C   GLY A 258     -46.953  -1.753  40.989  1.00 48.21           C  
ATOM   3950  O   GLY A 258     -47.523  -2.810  40.707  1.00 49.12           O  
ATOM   3951  HN  GLY A 258     -46.451   1.378  40.813  1.00  0.00           H  
ATOM   3952  HA1 GLY A 258     -48.204  -0.095  40.559  1.00 45.32           H  
ATOM   3953  HA2 GLY A 258     -47.359  -0.779  39.149  1.00 45.32           H  
ATOM   3954  N   ILE A 259     -46.062  -1.663  41.972  1.00 41.66           N  
ATOM   3955  CA  ILE A 259     -45.675  -2.794  42.807  1.00 43.98           C  
ATOM   3956  C   ILE A 259     -46.094  -2.484  44.235  1.00 46.45           C  
ATOM   3957  O   ILE A 259     -45.639  -1.492  44.819  1.00 42.48           O  
ATOM   3958  CB  ILE A 259     -44.166  -3.073  42.727  1.00 45.86           C  
ATOM   3959  CG1 ILE A 259     -43.769  -3.441  41.297  1.00 45.12           C  
ATOM   3960  CG2 ILE A 259     -43.774  -4.177  43.698  1.00 43.52           C  
ATOM   3961  CD1 ILE A 259     -42.287  -3.351  41.039  1.00 45.86           C  
ATOM   3962  HN  ILE A 259     -45.632  -0.766  42.149  1.00  0.00           H  
ATOM   3963  HA  ILE A 259     -46.213  -3.679  42.469  1.00 44.37           H  
ATOM   3964  HB  ILE A 259     -43.634  -2.164  43.008  1.00 44.37           H  
ATOM   3965 1HG1 ILE A 259     -44.091  -4.464  41.103  1.00 44.37           H  
ATOM   3966 2HG1 ILE A 259     -44.279  -2.763  40.613  1.00 44.37           H  
ATOM   3967 1HG2 ILE A 259     -42.702  -4.360  43.627  1.00 44.37           H  
ATOM   3968 2HG2 ILE A 259     -44.315  -5.090  43.449  1.00 44.37           H  
ATOM   3969 3HG2 ILE A 259     -44.023  -3.873  44.715  1.00 44.37           H  
ATOM   3970 1HD1 ILE A 259     -42.080  -3.626  40.005  1.00 44.37           H  
ATOM   3971 2HD1 ILE A 259     -41.759  -4.031  41.708  1.00 44.37           H  
ATOM   3972 3HD1 ILE A 259     -41.948  -2.331  41.218  1.00 44.37           H  
ATOM   3973  N   ALA A 260     -46.962  -3.325  44.793  1.00 42.04           N  
ATOM   3974  CA  ALA A 260     -47.414  -3.131  46.162  1.00 45.82           C  
ATOM   3975  C   ALA A 260     -46.246  -3.260  47.133  1.00 41.51           C  
ATOM   3976  O   ALA A 260     -45.269  -3.969  46.875  1.00 42.00           O  
ATOM   3977  CB  ALA A 260     -48.506  -4.143  46.512  1.00 45.92           C  
ATOM   3978  HN  ALA A 260     -47.311  -4.108  44.259  1.00  0.00           H  
ATOM   3979  HA  ALA A 260     -47.830  -2.127  46.251  1.00 43.46           H  
ATOM   3980  HB1 ALA A 260     -48.833  -3.984  47.539  1.00 43.46           H  
ATOM   3981  HB2 ALA A 260     -48.112  -5.154  46.409  1.00 43.46           H  
ATOM   3982  HB3 ALA A 260     -49.352  -4.013  45.837  1.00 43.46           H  
ATOM   3983  N   VAL A 261     -46.354  -2.555  48.262  1.00 45.44           N  
ATOM   3984  CA  VAL A 261     -45.277  -2.556  49.249  1.00 40.11           C  
ATOM   3985  C   VAL A 261     -45.039  -3.962  49.781  1.00 40.40           C  
ATOM   3986  O   VAL A 261     -43.893  -4.413  49.896  1.00 40.00           O  
ATOM   3987  CB  VAL A 261     -45.592  -1.565  50.386  1.00 44.87           C  
ATOM   3988  CG1 VAL A 261     -44.536  -1.655  51.477  1.00 37.21           C  
ATOM   3989  CG2 VAL A 261     -45.685  -0.147  49.843  1.00 39.65           C  
ATOM   3990  HN  VAL A 261     -47.190  -2.015  48.435  1.00  0.00           H  
ATOM   3991  HA  VAL A 261     -44.365  -2.223  48.754  1.00 41.10           H  
ATOM   3992  HB  VAL A 261     -46.557  -1.832  50.818  1.00 41.10           H  
ATOM   3993 1HG1 VAL A 261     -44.773  -0.949  52.272  1.00 41.10           H  
ATOM   3994 2HG1 VAL A 261     -43.559  -1.415  51.058  1.00 41.10           H  
ATOM   3995 3HG1 VAL A 261     -44.518  -2.666  51.883  1.00 41.10           H  
ATOM   3996 1HG2 VAL A 261     -45.908   0.541  50.658  1.00 41.10           H  
ATOM   3997 2HG2 VAL A 261     -46.478  -0.094  49.097  1.00 41.10           H  
ATOM   3998 3HG2 VAL A 261     -44.736   0.130  49.384  1.00 41.10           H  
ATOM   3999  N   LEU A 262     -46.116  -4.683  50.102  1.00 41.06           N  
ATOM   4000  CA  LEU A 262     -45.973  -6.045  50.600  1.00 40.25           C  
ATOM   4001  C   LEU A 262     -45.451  -6.998  49.532  1.00 41.73           C  
ATOM   4002  O   LEU A 262     -44.880  -8.039  49.875  1.00 41.71           O  
ATOM   4003  CB  LEU A 262     -47.307  -6.544  51.153  1.00 44.86           C  
ATOM   4004  CG  LEU A 262     -47.781  -5.814  52.413  1.00 45.85           C  
ATOM   4005  CD1 LEU A 262     -49.092  -6.394  52.919  1.00 45.98           C  
ATOM   4006  CD2 LEU A 262     -46.712  -5.864  53.497  1.00 43.73           C  
ATOM   4007  HN  LEU A 262     -47.037  -4.281  49.999  1.00  0.00           H  
ATOM   4008  HA  LEU A 262     -45.254  -6.030  51.419  1.00 43.15           H  
ATOM   4009  HB1 LEU A 262     -48.065  -6.418  50.380  1.00 43.15           H  
ATOM   4010  HB2 LEU A 262     -47.203  -7.603  51.391  1.00 43.15           H  
ATOM   4011  HG  LEU A 262     -47.951  -4.769  52.154  1.00 43.15           H  
ATOM   4012 1HD1 LEU A 262     -49.406  -5.857  53.814  1.00 43.15           H  
ATOM   4013 2HD1 LEU A 262     -48.955  -7.449  53.158  1.00 43.15           H  
ATOM   4014 3HD1 LEU A 262     -49.856  -6.292  52.148  1.00 43.15           H  
ATOM   4015 1HD2 LEU A 262     -47.068  -5.340  54.384  1.00 43.15           H  
ATOM   4016 2HD2 LEU A 262     -45.803  -5.385  53.134  1.00 43.15           H  
ATOM   4017 3HD2 LEU A 262     -46.499  -6.903  53.750  1.00 43.15           H  
ATOM   4018  N   ASP A 263     -45.635  -6.671  48.251  1.00 40.62           N  
ATOM   4019  CA  ASP A 263     -44.984  -7.444  47.199  1.00 42.40           C  
ATOM   4020  C   ASP A 263     -43.481  -7.200  47.198  1.00 41.38           C  
ATOM   4021  O   ASP A 263     -42.693  -8.133  47.001  1.00 38.61           O  
ATOM   4022  CB  ASP A 263     -45.583  -7.096  45.836  1.00 46.15           C  
ATOM   4023  CG  ASP A 263     -47.021  -7.555  45.695  1.00 53.38           C  
ATOM   4024  OD1 ASP A 263     -47.641  -7.900  46.722  1.00 47.26           O  
ATOM   4025  OD2 ASP A 263     -47.531  -7.573  44.555  1.00 56.35           O  
ATOM   4026  HN  ASP A 263     -46.225  -5.888  48.010  1.00  0.00           H  
ATOM   4027  HA  ASP A 263     -45.160  -8.502  47.391  1.00 45.77           H  
ATOM   4028  HB1 ASP A 263     -45.548  -6.014  45.706  1.00 45.77           H  
ATOM   4029  HB2 ASP A 263     -44.986  -7.576  45.060  1.00 45.77           H  
ATOM   4030  N   MET A 264     -43.066  -5.950  47.419  1.00 41.82           N  
ATOM   4031  CA  MET A 264     -41.642  -5.645  47.502  1.00 42.49           C  
ATOM   4032  C   MET A 264     -41.015  -6.244  48.753  1.00 39.15           C  
ATOM   4033  O   MET A 264     -39.842  -6.633  48.732  1.00 39.74           O  
ATOM   4034  CB  MET A 264     -41.427  -4.132  47.466  1.00 38.06           C  
ATOM   4035  CG  MET A 264     -39.986  -3.717  47.231  1.00 44.12           C  
ATOM   4036  SD  MET A 264     -39.393  -4.188  45.594  1.00 43.04           S  
ATOM   4037  CE  MET A 264     -40.049  -2.855  44.595  1.00 39.43           C  
ATOM   4038  HN  MET A 264     -43.744  -5.210  47.530  1.00  0.00           H  
ATOM   4039  HA  MET A 264     -41.149  -6.080  46.632  1.00 40.98           H  
ATOM   4040  HB1 MET A 264     -42.038  -3.718  46.663  1.00 40.98           H  
ATOM   4041  HB2 MET A 264     -41.751  -3.717  48.420  1.00 40.98           H  
ATOM   4042  HG1 MET A 264     -39.913  -2.634  47.331  1.00 40.98           H  
ATOM   4043  HG2 MET A 264     -39.357  -4.195  47.982  1.00 40.98           H  
ATOM   4044  HE1 MET A 264     -39.765  -3.007  43.554  1.00 40.98           H  
ATOM   4045  HE2 MET A 264     -39.646  -1.905  44.946  1.00 40.98           H  
ATOM   4046  HE3 MET A 264     -41.136  -2.841  44.676  1.00 40.98           H  
ATOM   4047  N   CYS A 265     -41.775  -6.325  49.848  1.00 37.07           N  
ATOM   4048  CA  CYS A 265     -41.266  -6.973  51.053  1.00 36.83           C  
ATOM   4049  C   CYS A 265     -41.021  -8.458  50.817  1.00 38.56           C  
ATOM   4050  O   CYS A 265     -40.050  -9.022  51.335  1.00 37.06           O  
ATOM   4051  CB  CYS A 265     -42.240  -6.766  52.212  1.00 40.31           C  
ATOM   4052  SG  CYS A 265     -42.478  -5.039  52.677  1.00 47.47           S  
ATOM   4053  HN  CYS A 265     -42.707  -5.936  49.842  1.00  0.00           H  
ATOM   4054  HG  CYS A 265     -43.236  -4.431  51.760  1.00  0.00           H  
ATOM   4055  HA  CYS A 265     -40.316  -6.507  51.317  1.00 39.55           H  
ATOM   4056  HB1 CYS A 265     -43.207  -7.179  51.924  1.00 39.55           H  
ATOM   4057  HB2 CYS A 265     -41.858  -7.304  53.080  1.00 39.55           H  
ATOM   4058  N   ALA A 266     -41.892  -9.107  50.039  1.00 40.63           N  
ATOM   4059  CA  ALA A 266     -41.666 -10.505  49.688  1.00 41.15           C  
ATOM   4060  C   ALA A 266     -40.402 -10.670  48.857  1.00 39.93           C  
ATOM   4061  O   ALA A 266     -39.728 -11.702  48.951  1.00 47.79           O  
ATOM   4062  CB  ALA A 266     -42.875 -11.062  48.936  1.00 47.71           C  
ATOM   4063  HN  ALA A 266     -42.711  -8.628  49.692  1.00  0.00           H  
ATOM   4064  HA  ALA A 266     -41.545 -11.074  50.610  1.00 43.44           H  
ATOM   4065  HB1 ALA A 266     -42.695 -12.106  48.679  1.00 43.44           H  
ATOM   4066  HB2 ALA A 266     -43.033 -10.486  48.024  1.00 43.44           H  
ATOM   4067  HB3 ALA A 266     -43.761 -10.992  49.568  1.00 43.44           H  
ATOM   4068  N   SER A 267     -40.066  -9.670  48.040  1.00 41.06           N  
ATOM   4069  CA  SER A 267     -38.810  -9.712  47.301  1.00 43.82           C  
ATOM   4070  C   SER A 267     -37.622  -9.502  48.230  1.00 39.34           C  
ATOM   4071  O   SER A 267     -36.579 -10.147  48.070  1.00 40.48           O  
ATOM   4072  CB  SER A 267     -38.817  -8.661  46.191  1.00 38.53           C  
ATOM   4073  OG  SER A 267     -39.821  -8.940  45.232  1.00 48.72           O  
ATOM   4074  HN  SER A 267     -40.685  -8.879  47.933  1.00  0.00           H  
ATOM   4075  HG  SER A 267     -39.449  -9.470  44.523  1.00  0.00           H  
ATOM   4076  HA  SER A 267     -38.716 -10.696  46.841  1.00 41.99           H  
ATOM   4077  HB1 SER A 267     -39.006  -7.681  46.630  1.00 41.99           H  
ATOM   4078  HB2 SER A 267     -37.845  -8.657  45.698  1.00 41.99           H  
ATOM   4079  N   LEU A 268     -37.760  -8.601  49.206  1.00 38.23           N  
ATOM   4080  CA  LEU A 268     -36.692  -8.394  50.178  1.00 35.14           C  
ATOM   4081  C   LEU A 268     -36.489  -9.631  51.043  1.00 37.02           C  
ATOM   4082  O   LEU A 268     -35.353  -9.971  51.394  1.00 38.62           O  
ATOM   4083  CB  LEU A 268     -37.003  -7.174  51.045  1.00 36.68           C  
ATOM   4084  CG  LEU A 268     -36.013  -6.846  52.164  1.00 33.77           C  
ATOM   4085  CD1 LEU A 268     -34.598  -6.756  51.616  1.00 30.10           C  
ATOM   4086  CD2 LEU A 268     -36.402  -5.553  52.864  1.00 31.19           C  
ATOM   4087  HN  LEU A 268     -38.610  -8.059  49.272  1.00  0.00           H  
ATOM   4088  HA  LEU A 268     -35.767  -8.201  49.634  1.00 35.09           H  
ATOM   4089  HB1 LEU A 268     -37.053  -6.307  50.386  1.00 35.09           H  
ATOM   4090  HB2 LEU A 268     -37.977  -7.338  51.506  1.00 35.09           H  
ATOM   4091  HG  LEU A 268     -36.045  -7.653  52.896  1.00 35.09           H  
ATOM   4092 1HD1 LEU A 268     -33.908  -6.522  52.427  1.00 35.09           H  
ATOM   4093 2HD1 LEU A 268     -34.550  -5.972  50.861  1.00 35.09           H  
ATOM   4094 3HD1 LEU A 268     -34.320  -7.710  51.167  1.00 35.09           H  
ATOM   4095 1HD2 LEU A 268     -35.685  -5.338  53.656  1.00 35.09           H  
ATOM   4096 2HD2 LEU A 268     -37.398  -5.658  53.295  1.00 35.09           H  
ATOM   4097 3HD2 LEU A 268     -36.402  -4.735  52.143  1.00 35.09           H  
ATOM   4098  N   LYS A 269     -37.580 -10.317  51.395  1.00 38.58           N  
ATOM   4099  CA  LYS A 269     -37.463 -11.549  52.169  1.00 40.10           C  
ATOM   4100  C   LYS A 269     -36.655 -12.597  51.415  1.00 42.05           C  
ATOM   4101  O   LYS A 269     -35.828 -13.300  52.008  1.00 41.92           O  
ATOM   4102  CB  LYS A 269     -38.852 -12.084  52.513  1.00 46.02           C  
ATOM   4103  CG  LYS A 269     -38.846 -13.426  53.224  1.00 51.23           C  
ATOM   4104  CD  LYS A 269     -40.253 -13.987  53.349  1.00 53.17           C  
ATOM   4105  CE  LYS A 269     -41.180 -13.000  54.039  1.00 51.26           C  
ATOM   4106  NZ  LYS A 269     -42.571 -13.519  54.134  1.00 56.30           N1+
ATOM   4107  HN  LYS A 269     -38.493  -9.981  51.123  1.00  0.00           H  
ATOM   4108  HZ1 LYS A 269     -42.805 -14.011  53.284  1.00  0.00           H  
ATOM   4109  HZ2 LYS A 269     -43.210 -12.748  54.263  1.00  0.00           H  
ATOM   4110  HZ3 LYS A 269     -42.642 -14.151  54.919  1.00  0.00           H  
ATOM   4111  HA  LYS A 269     -36.944 -11.321  53.100  1.00 46.74           H  
ATOM   4112  HB1 LYS A 269     -39.347 -11.358  53.158  1.00 46.74           H  
ATOM   4113  HB2 LYS A 269     -39.416 -12.191  51.586  1.00 46.74           H  
ATOM   4114  HG1 LYS A 269     -38.233 -14.126  52.657  1.00 46.74           H  
ATOM   4115  HG2 LYS A 269     -38.424 -13.298  54.221  1.00 46.74           H  
ATOM   4116  HD1 LYS A 269     -40.640 -14.201  52.353  1.00 46.74           H  
ATOM   4117  HD2 LYS A 269     -40.218 -14.908  53.931  1.00 46.74           H  
ATOM   4118  HE1 LYS A 269     -40.806 -12.809  55.045  1.00 46.74           H  
ATOM   4119  HE2 LYS A 269     -41.189 -12.069  53.472  1.00 46.74           H  
ATOM   4120  N   GLU A 270     -36.877 -12.714  50.104  1.00 43.04           N  
ATOM   4121  CA  GLU A 270     -36.107 -13.665  49.310  1.00 46.48           C  
ATOM   4122  C   GLU A 270     -34.655 -13.222  49.176  1.00 43.84           C  
ATOM   4123  O   GLU A 270     -33.743 -14.057  49.190  1.00 45.21           O  
ATOM   4124  CB  GLU A 270     -36.747 -13.842  47.933  1.00 45.69           C  
ATOM   4125  CG  GLU A 270     -38.113 -14.505  47.972  1.00 51.79           C  
ATOM   4126  CD  GLU A 270     -38.161 -15.683  48.926  1.00 60.94           C  
ATOM   4127  OE1 GLU A 270     -38.830 -15.573  49.975  1.00 63.77           O  
ATOM   4128  OE2 GLU A 270     -37.529 -16.718  48.627  1.00 65.14           O  
ATOM   4129  HN  GLU A 270     -37.581 -12.142  49.660  1.00  0.00           H  
ATOM   4130  HA  GLU A 270     -36.124 -14.628  49.820  1.00 51.77           H  
ATOM   4131  HB1 GLU A 270     -36.856 -12.859  47.476  1.00 51.77           H  
ATOM   4132  HB2 GLU A 270     -36.085 -14.456  47.323  1.00 51.77           H  
ATOM   4133  HG1 GLU A 270     -38.850 -13.768  48.290  1.00 51.77           H  
ATOM   4134  HG2 GLU A 270     -38.359 -14.857  46.970  1.00 51.77           H  
ATOM   4135  N   LEU A 271     -34.419 -11.914  49.046  1.00 45.19           N  
ATOM   4136  CA  LEU A 271     -33.048 -11.415  49.005  1.00 42.45           C  
ATOM   4137  C   LEU A 271     -32.335 -11.666  50.327  1.00 43.35           C  
ATOM   4138  O   LEU A 271     -31.127 -11.929  50.351  1.00 45.28           O  
ATOM   4139  CB  LEU A 271     -33.039  -9.925  48.665  1.00 41.98           C  
ATOM   4140  CG  LEU A 271     -33.507  -9.528  47.264  1.00 41.27           C  
ATOM   4141  CD1 LEU A 271     -33.534  -8.014  47.117  1.00 37.30           C  
ATOM   4142  CD2 LEU A 271     -32.622 -10.159  46.201  1.00 46.99           C  
ATOM   4143  HN  LEU A 271     -35.192 -11.268  48.976  1.00  0.00           H  
ATOM   4144  HA  LEU A 271     -32.512 -11.949  48.220  1.00 42.98           H  
ATOM   4145  HB1 LEU A 271     -33.686  -9.421  49.383  1.00 42.98           H  
ATOM   4146  HB2 LEU A 271     -32.016  -9.567  48.783  1.00 42.98           H  
ATOM   4147  HG  LEU A 271     -34.522  -9.901  47.126  1.00 42.98           H  
ATOM   4148 1HD1 LEU A 271     -33.869  -7.752  46.114  1.00 42.98           H  
ATOM   4149 2HD1 LEU A 271     -32.533  -7.615  47.281  1.00 42.98           H  
ATOM   4150 3HD1 LEU A 271     -34.219  -7.589  47.851  1.00 42.98           H  
ATOM   4151 1HD2 LEU A 271     -32.973  -9.863  45.213  1.00 42.98           H  
ATOM   4152 2HD2 LEU A 271     -32.663 -11.245  46.291  1.00 42.98           H  
ATOM   4153 3HD2 LEU A 271     -31.594  -9.822  46.337  1.00 42.98           H  
ATOM   4154  N   LEU A 272     -33.068 -11.591  51.440  1.00 42.10           N  
ATOM   4155  CA  LEU A 272     -32.461 -11.854  52.740  1.00 42.09           C  
ATOM   4156  C   LEU A 272     -32.172 -13.338  52.926  1.00 48.89           C  
ATOM   4157  O   LEU A 272     -31.127 -13.710  53.472  1.00 53.66           O  
ATOM   4158  CB  LEU A 272     -33.373 -11.343  53.856  1.00 40.00           C  
ATOM   4159  CG  LEU A 272     -33.439  -9.825  54.033  1.00 41.91           C  
ATOM   4160  CD1 LEU A 272     -34.425  -9.451  55.129  1.00 35.76           C  
ATOM   4161  CD2 LEU A 272     -32.058  -9.269  54.332  1.00 44.46           C  
ATOM   4162  HN  LEU A 272     -34.047 -11.351  51.382  1.00  0.00           H  
ATOM   4163  HA  LEU A 272     -31.517 -11.312  52.793  1.00 43.61           H  
ATOM   4164  HB1 LEU A 272     -34.383 -11.698  53.649  1.00 43.61           H  
ATOM   4165  HB2 LEU A 272     -33.022 -11.772  54.795  1.00 43.61           H  
ATOM   4166  HG  LEU A 272     -33.787  -9.388  53.097  1.00 43.61           H  
ATOM   4167 1HD1 LEU A 272     -34.455  -8.367  55.237  1.00 43.61           H  
ATOM   4168 2HD1 LEU A 272     -34.110  -9.901  56.071  1.00 43.61           H  
ATOM   4169 3HD1 LEU A 272     -35.417  -9.817  54.866  1.00 43.61           H  
ATOM   4170 1HD2 LEU A 272     -32.120  -8.188  54.456  1.00 43.61           H  
ATOM   4171 2HD2 LEU A 272     -31.385  -9.502  53.506  1.00 43.61           H  
ATOM   4172 3HD2 LEU A 272     -31.676  -9.718  55.249  1.00 43.61           H  
ATOM   4173  N   GLN A 273     -33.082 -14.202  52.471  1.00 52.50           N  
ATOM   4174  CA  GLN A 273     -32.925 -15.635  52.691  1.00 51.77           C  
ATOM   4175  C   GLN A 273     -31.999 -16.272  51.661  1.00 51.92           C  
ATOM   4176  O   GLN A 273     -31.243 -17.192  51.990  1.00 56.61           O  
ATOM   4177  CB  GLN A 273     -34.292 -16.321  52.672  1.00 49.12           C  
ATOM   4178  CG  GLN A 273     -35.164 -16.003  53.876  1.00 46.31           C  
ATOM   4179  CD  GLN A 273     -36.599 -16.457  53.693  1.00 52.57           C  
ATOM   4180  OE1 GLN A 273     -37.063 -16.649  52.569  1.00 59.44           O  
ATOM   4181  NE2 GLN A 273     -37.311 -16.631  54.800  1.00 57.13           N  
ATOM   4182  HN  GLN A 273     -33.888 -13.859  51.969  1.00  0.00           H  
ATOM   4183 1HE2 GLN A 273     -38.273 -16.933  54.740  1.00  0.00           H  
ATOM   4184 2HE2 GLN A 273     -36.891 -16.462  55.703  1.00  0.00           H  
ATOM   4185  HA  GLN A 273     -32.486 -15.781  53.678  1.00 53.04           H  
ATOM   4186  HB1 GLN A 273     -34.821 -16.004  51.773  1.00 53.04           H  
ATOM   4187  HB2 GLN A 273     -34.133 -17.399  52.640  1.00 53.04           H  
ATOM   4188  HG1 GLN A 273     -34.748 -16.504  54.750  1.00 53.04           H  
ATOM   4189  HG2 GLN A 273     -35.157 -14.925  54.037  1.00 53.04           H  
ATOM   4190  N   ASN A 274     -32.041 -15.799  50.414  1.00 50.67           N  
ATOM   4191  CA  ASN A 274     -31.258 -16.399  49.342  1.00 56.22           C  
ATOM   4192  C   ASN A 274     -29.996 -15.622  48.997  1.00 58.82           C  
ATOM   4193  O   ASN A 274     -29.052 -16.215  48.461  1.00 62.53           O  
ATOM   4194  CB  ASN A 274     -32.108 -16.537  48.071  1.00 54.86           C  
ATOM   4195  CG  ASN A 274     -33.184 -17.594  48.200  1.00 59.96           C  
ATOM   4196  OD1 ASN A 274     -33.065 -18.687  47.647  1.00 71.24           O  
ATOM   4197  ND2 ASN A 274     -34.247 -17.272  48.928  1.00 60.96           N  
ATOM   4198  HN  ASN A 274     -32.630 -15.005  50.208  1.00  0.00           H  
ATOM   4199 1HD2 ASN A 274     -34.305 -16.362  49.363  1.00  0.00           H  
ATOM   4200 2HD2 ASN A 274     -34.998 -17.937  49.047  1.00  0.00           H  
ATOM   4201  HA  ASN A 274     -30.962 -17.399  49.660  1.00 59.41           H  
ATOM   4202  HB1 ASN A 274     -32.584 -15.578  47.864  1.00 59.41           H  
ATOM   4203  HB2 ASN A 274     -31.454 -16.805  47.241  1.00 59.41           H  
ATOM   4204  N   GLY A 275     -29.951 -14.326  49.285  1.00 58.14           N  
ATOM   4205  CA  GLY A 275     -28.851 -13.511  48.817  1.00 56.72           C  
ATOM   4206  C   GLY A 275     -29.093 -13.035  47.395  1.00 56.27           C  
ATOM   4207  O   GLY A 275     -30.207 -13.098  46.864  1.00 59.13           O  
ATOM   4208  HN  GLY A 275     -30.689 -13.907  49.834  1.00  0.00           H  
ATOM   4209  HA1 GLY A 275     -28.747 -12.644  49.470  1.00 57.57           H  
ATOM   4210  HA2 GLY A 275     -27.934 -14.100  48.844  1.00 57.57           H  
ATOM   4211  N   MET A 276     -28.021 -12.553  46.768  1.00 60.37           N  
ATOM   4212  CA  MET A 276     -28.094 -12.061  45.399  1.00 63.91           C  
ATOM   4213  C   MET A 276     -27.532 -13.040  44.377  1.00 67.41           C  
ATOM   4214  O   MET A 276     -27.698 -12.811  43.174  1.00 65.06           O  
ATOM   4215  CB  MET A 276     -27.361 -10.720  45.279  1.00 61.86           C  
ATOM   4216  CG  MET A 276     -27.916  -9.635  46.185  1.00 58.29           C  
ATOM   4217  SD  MET A 276     -27.474  -7.976  45.639  1.00 64.45           S  
ATOM   4218  CE  MET A 276     -28.134  -6.996  46.984  1.00 53.58           C  
ATOM   4219  HN  MET A 276     -27.136 -12.528  47.254  1.00  0.00           H  
ATOM   4220  HA  MET A 276     -29.144 -11.892  45.159  1.00 61.87           H  
ATOM   4221  HB1 MET A 276     -26.313 -10.877  45.534  1.00 61.87           H  
ATOM   4222  HB2 MET A 276     -27.437 -10.378  44.247  1.00 61.87           H  
ATOM   4223  HG1 MET A 276     -29.003  -9.718  46.202  1.00 61.87           H  
ATOM   4224  HG2 MET A 276     -27.524  -9.787  47.191  1.00 61.87           H  
ATOM   4225  HE1 MET A 276     -27.940  -5.940  46.794  1.00 61.87           H  
ATOM   4226  HE2 MET A 276     -27.655  -7.291  47.918  1.00 61.87           H  
ATOM   4227  HE3 MET A 276     -29.209  -7.159  47.060  1.00 61.87           H  
ATOM   4228  N   ASN A 277     -26.874 -14.113  44.825  1.00 70.86           N  
ATOM   4229  CA  ASN A 277     -26.324 -15.145  43.943  1.00 69.91           C  
ATOM   4230  C   ASN A 277     -25.333 -14.571  42.935  1.00 69.73           C  
ATOM   4231  O   ASN A 277     -25.185 -15.093  41.827  1.00 72.21           O  
ATOM   4232  CB  ASN A 277     -27.436 -15.911  43.219  1.00 69.32           C  
ATOM   4233  CG  ASN A 277     -28.562 -16.322  44.148  1.00 71.51           C  
ATOM   4234  OD1 ASN A 277     -29.702 -15.881  43.995  1.00 71.38           O  
ATOM   4235  ND2 ASN A 277     -28.249 -17.174  45.117  1.00 68.46           N  
ATOM   4236  HN  ASN A 277     -26.750 -14.218  45.822  1.00  0.00           H  
ATOM   4237 1HD2 ASN A 277     -28.959 -17.484  45.765  1.00  0.00           H  
ATOM   4238 2HD2 ASN A 277     -27.301 -17.512  45.206  1.00  0.00           H  
ATOM   4239  HA  ASN A 277     -25.784 -15.858  44.566  1.00 70.42           H  
ATOM   4240  HB1 ASN A 277     -27.845 -15.274  42.435  1.00 70.42           H  
ATOM   4241  HB2 ASN A 277     -27.008 -16.808  42.772  1.00 70.42           H  
ATOM   4242  N   GLY A 278     -24.644 -13.492  43.306  1.00 69.46           N  
ATOM   4243  CA  GLY A 278     -23.637 -12.887  42.462  1.00 66.66           C  
ATOM   4244  C   GLY A 278     -24.118 -11.726  41.617  1.00 62.86           C  
ATOM   4245  O   GLY A 278     -23.292 -11.080  40.961  1.00 66.43           O  
ATOM   4246  HN  GLY A 278     -24.832 -13.082  44.210  1.00  0.00           H  
ATOM   4247  HA1 GLY A 278     -22.832 -12.527  43.103  1.00 66.35           H  
ATOM   4248  HA2 GLY A 278     -23.253 -13.656  41.792  1.00 66.35           H  
ATOM   4249  N   ARG A 279     -25.418 -11.444  41.608  1.00 62.00           N  
ATOM   4250  CA  ARG A 279     -25.946 -10.330  40.837  1.00 58.14           C  
ATOM   4251  C   ARG A 279     -25.826  -9.033  41.636  1.00 54.97           C  
ATOM   4252  O   ARG A 279     -25.415  -9.020  42.800  1.00 57.06           O  
ATOM   4253  CB  ARG A 279     -27.394 -10.601  40.435  1.00 58.33           C  
ATOM   4254  CG  ARG A 279     -27.543 -11.605  39.305  1.00 61.48           C  
ATOM   4255  CD  ARG A 279     -28.893 -12.299  39.360  1.00 64.48           C  
ATOM   4256  NE  ARG A 279     -29.126 -12.935  40.653  1.00 68.07           N  
ATOM   4257  CZ  ARG A 279     -30.050 -13.865  40.872  1.00 66.61           C  
ATOM   4258  NH1 ARG A 279     -30.832 -14.271  39.881  1.00 65.70           N  
ATOM   4259  NH2 ARG A 279     -30.192 -14.388  42.081  1.00 64.26           N  
ATOM   4260  HN  ARG A 279     -26.052 -12.016  42.148  1.00  0.00           H  
ATOM   4261  HE  ARG A 279     -28.548 -12.650  41.431  1.00  0.00           H  
ATOM   4262 1HH1 ARG A 279     -30.726 -13.874  38.959  1.00  0.00           H  
ATOM   4263 2HH1 ARG A 279     -31.534 -14.978  40.049  1.00  0.00           H  
ATOM   4264 1HH2 ARG A 279     -29.598 -14.080  42.837  1.00  0.00           H  
ATOM   4265 2HH2 ARG A 279     -30.895 -15.094  42.246  1.00  0.00           H  
ATOM   4266  HA  ARG A 279     -25.351 -10.229  39.929  1.00 61.92           H  
ATOM   4267  HB1 ARG A 279     -27.926 -10.984  41.306  1.00 61.92           H  
ATOM   4268  HB2 ARG A 279     -27.844  -9.660  40.119  1.00 61.92           H  
ATOM   4269  HG1 ARG A 279     -27.450 -11.084  38.352  1.00 61.92           H  
ATOM   4270  HG2 ARG A 279     -26.755 -12.354  39.389  1.00 61.92           H  
ATOM   4271  HD1 ARG A 279     -29.676 -11.561  39.184  1.00 61.92           H  
ATOM   4272  HD2 ARG A 279     -28.929 -13.061  38.581  1.00 61.92           H  
ATOM   4273  N   THR A 280     -26.187  -7.920  41.000  1.00 53.01           N  
ATOM   4274  CA  THR A 280     -26.103  -6.607  41.618  1.00 54.41           C  
ATOM   4275  C   THR A 280     -27.418  -5.863  41.438  1.00 47.56           C  
ATOM   4276  O   THR A 280     -28.215  -6.167  40.546  1.00 47.45           O  
ATOM   4277  CB  THR A 280     -24.955  -5.771  41.030  1.00 51.50           C  
ATOM   4278  OG1 THR A 280     -25.136  -5.632  39.615  1.00 46.19           O  
ATOM   4279  CG2 THR A 280     -23.611  -6.431  41.305  1.00 48.75           C  
ATOM   4280  HN  THR A 280     -26.532  -7.991  40.053  1.00  0.00           H  
ATOM   4281  HG1 THR A 280     -25.983  -5.216  39.440  1.00  0.00           H  
ATOM   4282  HA  THR A 280     -25.924  -6.738  42.685  1.00 49.84           H  
ATOM   4283  HB  THR A 280     -24.965  -4.782  41.488  1.00 49.84           H  
ATOM   4284 1HG2 THR A 280     -22.813  -5.822  40.880  1.00 49.84           H  
ATOM   4285 2HG2 THR A 280     -23.593  -7.422  40.851  1.00 49.84           H  
ATOM   4286 3HG2 THR A 280     -23.464  -6.522  42.381  1.00 49.84           H  
ATOM   4287  N   ILE A 281     -27.634  -4.877  42.305  1.00 44.13           N  
ATOM   4288  CA  ILE A 281     -28.798  -4.001  42.249  1.00 42.36           C  
ATOM   4289  C   ILE A 281     -28.294  -2.566  42.272  1.00 45.61           C  
ATOM   4290  O   ILE A 281     -27.695  -2.133  43.264  1.00 43.79           O  
ATOM   4291  CB  ILE A 281     -29.770  -4.251  43.414  1.00 41.15           C  
ATOM   4292  CG1 ILE A 281     -30.359  -5.660  43.331  1.00 44.80           C  
ATOM   4293  CG2 ILE A 281     -30.877  -3.214  43.410  1.00 43.10           C  
ATOM   4294  CD1 ILE A 281     -31.258  -6.012  44.497  1.00 39.65           C  
ATOM   4295  HN  ILE A 281     -26.957  -4.728  43.039  1.00  0.00           H  
ATOM   4296  HA  ILE A 281     -29.323  -4.174  41.310  1.00 43.07           H  
ATOM   4297  HB  ILE A 281     -29.218  -4.162  44.349  1.00 43.07           H  
ATOM   4298 1HG1 ILE A 281     -30.941  -5.736  42.412  1.00 43.07           H  
ATOM   4299 2HG1 ILE A 281     -29.537  -6.375  43.302  1.00 43.07           H  
ATOM   4300 1HG2 ILE A 281     -31.557  -3.404  44.240  1.00 43.07           H  
ATOM   4301 2HG2 ILE A 281     -31.427  -3.272  42.470  1.00 43.07           H  
ATOM   4302 3HG2 ILE A 281     -30.444  -2.219  43.516  1.00 43.07           H  
ATOM   4303 1HD1 ILE A 281     -31.639  -7.025  44.370  1.00 43.07           H  
ATOM   4304 2HD1 ILE A 281     -32.093  -5.313  44.536  1.00 43.07           H  
ATOM   4305 3HD1 ILE A 281     -30.690  -5.952  45.425  1.00 43.07           H  
ATOM   4306  N   LEU A 282     -28.531  -1.834  41.182  1.00 43.16           N  
ATOM   4307  CA  LEU A 282     -28.071  -0.451  41.038  1.00 45.23           C  
ATOM   4308  C   LEU A 282     -26.561  -0.343  41.244  1.00 47.58           C  
ATOM   4309  O   LEU A 282     -26.058   0.635  41.801  1.00 45.25           O  
ATOM   4310  CB  LEU A 282     -28.821   0.485  41.990  1.00 41.21           C  
ATOM   4311  CG  LEU A 282     -30.264   0.819  41.604  1.00 38.59           C  
ATOM   4312  CD1 LEU A 282     -30.929   1.671  42.675  1.00 39.34           C  
ATOM   4313  CD2 LEU A 282     -30.310   1.518  40.254  1.00 40.02           C  
ATOM   4314  HN  LEU A 282     -29.050  -2.252  40.423  1.00  0.00           H  
ATOM   4315  HA  LEU A 282     -28.290  -0.133  40.019  1.00 42.55           H  
ATOM   4316  HB1 LEU A 282     -28.839   0.016  42.974  1.00 42.55           H  
ATOM   4317  HB2 LEU A 282     -28.265   1.421  42.044  1.00 42.55           H  
ATOM   4318  HG  LEU A 282     -30.818  -0.116  41.521  1.00 42.55           H  
ATOM   4319 1HD1 LEU A 282     -31.953   1.895  42.378  1.00 42.55           H  
ATOM   4320 2HD1 LEU A 282     -30.375   2.602  42.796  1.00 42.55           H  
ATOM   4321 3HD1 LEU A 282     -30.936   1.127  43.620  1.00 42.55           H  
ATOM   4322 1HD2 LEU A 282     -31.344   1.747  39.998  1.00 42.55           H  
ATOM   4323 2HD2 LEU A 282     -29.883   0.866  39.492  1.00 42.55           H  
ATOM   4324 3HD2 LEU A 282     -29.735   2.443  40.303  1.00 42.55           H  
ATOM   4325  N   GLY A 283     -25.832  -1.362  40.794  1.00 47.85           N  
ATOM   4326  CA  GLY A 283     -24.388  -1.368  40.897  1.00 43.98           C  
ATOM   4327  C   GLY A 283     -23.833  -1.782  42.240  1.00 46.91           C  
ATOM   4328  O   GLY A 283     -22.619  -1.676  42.448  1.00 52.36           O  
ATOM   4329  HN  GLY A 283     -26.298  -2.151  40.370  1.00  0.00           H  
ATOM   4330  HA1 GLY A 283     -24.001  -2.058  40.147  1.00 47.78           H  
ATOM   4331  HA2 GLY A 283     -24.032  -0.360  40.683  1.00 47.78           H  
ATOM   4332  N   SER A 284     -24.674  -2.251  43.157  1.00 46.38           N  
ATOM   4333  CA  SER A 284     -24.242  -2.652  44.488  1.00 45.39           C  
ATOM   4334  C   SER A 284     -24.530  -4.131  44.699  1.00 45.33           C  
ATOM   4335  O   SER A 284     -25.546  -4.651  44.224  1.00 44.86           O  
ATOM   4336  CB  SER A 284     -24.939  -1.822  45.570  1.00 46.80           C  
ATOM   4337  OG  SER A 284     -24.953  -2.511  46.809  1.00 52.75           O  
ATOM   4338  HN  SER A 284     -25.653  -2.332  42.920  1.00  0.00           H  
ATOM   4339  HG  SER A 284     -25.583  -3.234  46.766  1.00  0.00           H  
ATOM   4340  HA  SER A 284     -23.167  -2.493  44.567  1.00 46.92           H  
ATOM   4341  HB1 SER A 284     -24.407  -0.878  45.693  1.00 46.92           H  
ATOM   4342  HB2 SER A 284     -25.965  -1.624  45.261  1.00 46.92           H  
ATOM   4343  N   ALA A 285     -23.633  -4.806  45.416  1.00 46.95           N  
ATOM   4344  CA  ALA A 285     -23.763  -6.230  45.690  1.00 49.63           C  
ATOM   4345  C   ALA A 285     -24.365  -6.522  47.058  1.00 46.92           C  
ATOM   4346  O   ALA A 285     -24.538  -7.694  47.404  1.00 46.50           O  
ATOM   4347  CB  ALA A 285     -22.401  -6.918  45.562  1.00 45.38           C  
ATOM   4348  HN  ALA A 285     -22.833  -4.311  45.783  1.00  0.00           H  
ATOM   4349  HA  ALA A 285     -24.425  -6.656  44.936  1.00 47.08           H  
ATOM   4350  HB1 ALA A 285     -22.510  -7.983  45.769  1.00 47.08           H  
ATOM   4351  HB2 ALA A 285     -21.703  -6.479  46.275  1.00 47.08           H  
ATOM   4352  HB3 ALA A 285     -22.019  -6.783  44.550  1.00 47.08           H  
ATOM   4353  N   LEU A 286     -24.680  -5.496  47.844  1.00 43.38           N  
ATOM   4354  CA  LEU A 286     -25.411  -5.663  49.091  1.00 46.74           C  
ATOM   4355  C   LEU A 286     -26.575  -4.681  49.119  1.00 45.35           C  
ATOM   4356  O   LEU A 286     -26.685  -3.785  48.277  1.00 45.40           O  
ATOM   4357  CB  LEU A 286     -24.505  -5.478  50.320  1.00 44.86           C  
ATOM   4358  CG  LEU A 286     -23.537  -4.295  50.403  1.00 50.21           C  
ATOM   4359  CD1 LEU A 286     -24.237  -3.026  50.871  1.00 52.98           C  
ATOM   4360  CD2 LEU A 286     -22.381  -4.638  51.330  1.00 50.75           C  
ATOM   4361  HN  LEU A 286     -24.401  -4.566  47.565  1.00  0.00           H  
ATOM   4362  HA  LEU A 286     -25.817  -6.674  49.116  1.00 47.46           H  
ATOM   4363  HB1 LEU A 286     -25.164  -5.403  51.185  1.00 47.46           H  
ATOM   4364  HB2 LEU A 286     -23.901  -6.382  50.401  1.00 47.46           H  
ATOM   4365  HG  LEU A 286     -23.133  -4.114  49.407  1.00 47.46           H  
ATOM   4366 1HD1 LEU A 286     -23.517  -2.209  50.917  1.00 47.46           H  
ATOM   4367 2HD1 LEU A 286     -24.664  -3.190  51.861  1.00 47.46           H  
ATOM   4368 3HD1 LEU A 286     -25.032  -2.770  50.171  1.00 47.46           H  
ATOM   4369 1HD2 LEU A 286     -21.696  -3.792  51.385  1.00 47.46           H  
ATOM   4370 2HD2 LEU A 286     -21.852  -5.510  50.945  1.00 47.46           H  
ATOM   4371 3HD2 LEU A 286     -22.766  -4.858  52.326  1.00 47.46           H  
ATOM   4372  N   LEU A 287     -27.454  -4.861  50.100  1.00 43.05           N  
ATOM   4373  CA  LEU A 287     -28.671  -4.065  50.194  1.00 40.31           C  
ATOM   4374  C   LEU A 287     -28.367  -2.731  50.866  1.00 40.74           C  
ATOM   4375  O   LEU A 287     -27.907  -2.696  52.013  1.00 40.08           O  
ATOM   4376  CB  LEU A 287     -29.743  -4.836  50.960  1.00 39.07           C  
ATOM   4377  CG  LEU A 287     -30.148  -6.166  50.315  1.00 45.82           C  
ATOM   4378  CD1 LEU A 287     -30.899  -7.046  51.299  1.00 37.38           C  
ATOM   4379  CD2 LEU A 287     -30.980  -5.927  49.065  1.00 39.23           C  
ATOM   4380  HN  LEU A 287     -27.274  -5.568  50.798  1.00  0.00           H  
ATOM   4381  HA  LEU A 287     -29.037  -3.870  49.186  1.00 40.71           H  
ATOM   4382  HB1 LEU A 287     -29.364  -5.044  51.961  1.00 40.71           H  
ATOM   4383  HB2 LEU A 287     -30.630  -4.207  51.030  1.00 40.71           H  
ATOM   4384  HG  LEU A 287     -29.238  -6.689  50.020  1.00 40.71           H  
ATOM   4385 1HD1 LEU A 287     -31.173  -7.982  50.814  1.00 40.71           H  
ATOM   4386 2HD1 LEU A 287     -31.801  -6.532  51.632  1.00 40.71           H  
ATOM   4387 3HD1 LEU A 287     -30.263  -7.256  52.159  1.00 40.71           H  
ATOM   4388 1HD2 LEU A 287     -31.256  -6.884  48.623  1.00 40.71           H  
ATOM   4389 2HD2 LEU A 287     -30.399  -5.350  48.346  1.00 40.71           H  
ATOM   4390 3HD2 LEU A 287     -31.882  -5.375  49.328  1.00 40.71           H  
ATOM   4391  N   GLU A 288     -28.626  -1.637  50.153  1.00 43.94           N  
ATOM   4392  CA  GLU A 288     -28.346  -0.303  50.666  1.00 39.65           C  
ATOM   4393  C   GLU A 288     -29.501   0.199  51.522  1.00 35.61           C  
ATOM   4394  O   GLU A 288     -30.673   0.001  51.187  1.00 33.13           O  
ATOM   4395  CB  GLU A 288     -28.094   0.667  49.512  1.00 40.34           C  
ATOM   4396  CG  GLU A 288     -27.034   0.202  48.527  1.00 43.71           C  
ATOM   4397  CD  GLU A 288     -25.631   0.311  49.088  1.00 54.24           C  
ATOM   4398  OE1 GLU A 288     -25.415   1.147  49.991  1.00 57.11           O  
ATOM   4399  OE2 GLU A 288     -24.744  -0.438  48.627  1.00 55.38           O  
ATOM   4400  HN  GLU A 288     -29.028  -1.735  49.231  1.00  0.00           H  
ATOM   4401  HA  GLU A 288     -27.449  -0.349  51.284  1.00 44.79           H  
ATOM   4402  HB1 GLU A 288     -29.029   0.802  48.969  1.00 44.79           H  
ATOM   4403  HB2 GLU A 288     -27.776   1.621  49.931  1.00 44.79           H  
ATOM   4404  HG1 GLU A 288     -27.228  -0.840  48.271  1.00 44.79           H  
ATOM   4405  HG2 GLU A 288     -27.099   0.815  47.628  1.00 44.79           H  
ATOM   4406  N   ASP A 289     -29.164   0.864  52.632  1.00 34.58           N  
ATOM   4407  CA  ASP A 289     -30.169   1.388  53.551  1.00 31.69           C  
ATOM   4408  C   ASP A 289     -29.940   2.860  53.881  1.00 32.60           C  
ATOM   4409  O   ASP A 289     -30.467   3.352  54.884  1.00 32.84           O  
ATOM   4410  CB  ASP A 289     -30.212   0.557  54.837  1.00 34.39           C  
ATOM   4411  CG  ASP A 289     -29.010   0.794  55.732  1.00 36.52           C  
ATOM   4412  OD1 ASP A 289     -27.932   1.160  55.215  1.00 34.85           O  
ATOM   4413  OD2 ASP A 289     -29.143   0.606  56.960  1.00 37.93           O  
ATOM   4414  HN  ASP A 289     -28.186   1.008  52.840  1.00  0.00           H  
ATOM   4415  HA  ASP A 289     -31.141   1.302  53.066  1.00 34.42           H  
ATOM   4416  HB1 ASP A 289     -31.114   0.818  55.390  1.00 34.42           H  
ATOM   4417  HB2 ASP A 289     -30.243  -0.499  54.568  1.00 34.42           H  
ATOM   4418  N   GLU A 290     -29.171   3.577  53.060  1.00 30.06           N  
ATOM   4419  CA  GLU A 290     -28.884   4.986  53.298  1.00 37.11           C  
ATOM   4420  C   GLU A 290     -29.628   5.902  52.332  1.00 36.71           C  
ATOM   4421  O   GLU A 290     -29.228   7.055  52.144  1.00 36.45           O  
ATOM   4422  CB  GLU A 290     -27.377   5.240  53.224  1.00 42.67           C  
ATOM   4423  CG  GLU A 290     -26.565   4.420  54.218  1.00 39.72           C  
ATOM   4424  CD  GLU A 290     -25.689   5.277  55.113  1.00 49.42           C  
ATOM   4425  OE1 GLU A 290     -25.329   6.400  54.700  1.00 46.04           O  
ATOM   4426  OE2 GLU A 290     -25.366   4.829  56.235  1.00 45.74           O  
ATOM   4427  HN  GLU A 290     -28.774   3.129  52.246  1.00  0.00           H  
ATOM   4428  HA  GLU A 290     -29.214   5.228  54.308  1.00 40.44           H  
ATOM   4429  HB1 GLU A 290     -27.037   4.995  52.218  1.00 40.44           H  
ATOM   4430  HB2 GLU A 290     -27.197   6.297  53.422  1.00 40.44           H  
ATOM   4431  HG1 GLU A 290     -27.253   3.853  54.845  1.00 40.44           H  
ATOM   4432  HG2 GLU A 290     -25.927   3.732  53.663  1.00 40.44           H  
ATOM   4433  N   PHE A 291     -30.701   5.412  51.714  1.00 32.45           N  
ATOM   4434  CA  PHE A 291     -31.556   6.214  50.846  1.00 30.40           C  
ATOM   4435  C   PHE A 291     -32.960   6.229  51.430  1.00 28.93           C  
ATOM   4436  O   PHE A 291     -33.613   5.183  51.508  1.00 33.65           O  
ATOM   4437  CB  PHE A 291     -31.584   5.660  49.419  1.00 35.18           C  
ATOM   4438  CG  PHE A 291     -30.269   5.747  48.702  1.00 35.16           C  
ATOM   4439  CD1 PHE A 291     -29.843   6.943  48.148  1.00 41.40           C  
ATOM   4440  CD2 PHE A 291     -29.464   4.628  48.568  1.00 39.83           C  
ATOM   4441  CE1 PHE A 291     -28.634   7.023  47.481  1.00 40.28           C  
ATOM   4442  CE2 PHE A 291     -28.255   4.701  47.904  1.00 42.31           C  
ATOM   4443  CZ  PHE A 291     -27.839   5.900  47.359  1.00 44.36           C  
ATOM   4444  HN  PHE A 291     -30.934   4.439  51.853  1.00  0.00           H  
ATOM   4445  HA  PHE A 291     -31.174   7.235  50.820  1.00 36.72           H  
ATOM   4446  HB1 PHE A 291     -31.880   4.612  49.465  1.00 36.72           H  
ATOM   4447  HB2 PHE A 291     -32.323   6.222  48.848  1.00 36.72           H  
ATOM   4448  HD1 PHE A 291     -30.468   7.831  48.239  1.00 36.72           H  
ATOM   4449  HD2 PHE A 291     -29.789   3.678  48.992  1.00 36.72           H  
ATOM   4450  HE1 PHE A 291     -28.309   7.971  47.052  1.00 36.72           H  
ATOM   4451  HE2 PHE A 291     -27.630   3.813  47.810  1.00 36.72           H  
ATOM   4452  HZ  PHE A 291     -26.886   5.960  46.834  1.00 36.72           H  
ATOM   4453  N   THR A 292     -33.421   7.405  51.836  1.00 29.18           N  
ATOM   4454  CA  THR A 292     -34.782   7.545  52.324  1.00 32.67           C  
ATOM   4455  C   THR A 292     -35.765   7.531  51.157  1.00 34.56           C  
ATOM   4456  O   THR A 292     -35.377   7.732  50.003  1.00 31.43           O  
ATOM   4457  CB  THR A 292     -34.930   8.843  53.114  1.00 34.07           C  
ATOM   4458  OG1 THR A 292     -34.881   9.960  52.217  1.00 35.62           O  
ATOM   4459  CG2 THR A 292     -33.818   8.973  54.142  1.00 33.60           C  
ATOM   4460  HN  THR A 292     -32.817   8.214  51.805  1.00  0.00           H  
ATOM   4461  HG1 THR A 292     -35.490  10.638  52.518  1.00  0.00           H  
ATOM   4462  HA  THR A 292     -35.007   6.706  52.982  1.00 33.02           H  
ATOM   4463  HB  THR A 292     -35.891   8.840  53.627  1.00 33.02           H  
ATOM   4464 1HG2 THR A 292     -33.941   9.904  54.695  1.00 33.02           H  
ATOM   4465 2HG2 THR A 292     -32.853   8.976  53.635  1.00 33.02           H  
ATOM   4466 3HG2 THR A 292     -33.862   8.132  54.834  1.00 33.02           H  
ATOM   4467  N   PRO A 293     -37.047   7.272  51.428  1.00 31.23           N  
ATOM   4468  CA  PRO A 293     -38.054   7.428  50.366  1.00 33.28           C  
ATOM   4469  C   PRO A 293     -38.059   8.815  49.749  1.00 36.53           C  
ATOM   4470  O   PRO A 293     -38.328   8.948  48.549  1.00 33.40           O  
ATOM   4471  CB  PRO A 293     -39.371   7.119  51.089  1.00 31.22           C  
ATOM   4472  CG  PRO A 293     -38.975   6.190  52.181  1.00 34.10           C  
ATOM   4473  CD  PRO A 293     -37.614   6.646  52.636  1.00 35.28           C  
ATOM   4474  HA  PRO A 293     -37.882   6.684  49.588  1.00 33.58           H  
ATOM   4475  HB1 PRO A 293     -39.812   8.029  51.496  1.00 33.58           H  
ATOM   4476  HB2 PRO A 293     -40.081   6.642  50.413  1.00 33.58           H  
ATOM   4477  HG1 PRO A 293     -39.688   6.246  53.003  1.00 33.58           H  
ATOM   4478  HG2 PRO A 293     -38.927   5.166  51.809  1.00 33.58           H  
ATOM   4479  HD1 PRO A 293     -37.695   7.368  53.449  1.00 33.58           H  
ATOM   4480  HD2 PRO A 293     -37.007   5.801  52.960  1.00 33.58           H  
ATOM   4481  N   PHE A 294     -37.763   9.854  50.535  1.00 37.82           N  
ATOM   4482  CA  PHE A 294     -37.644  11.195  49.974  1.00 37.77           C  
ATOM   4483  C   PHE A 294     -36.470  11.283  49.007  1.00 36.09           C  
ATOM   4484  O   PHE A 294     -36.580  11.898  47.939  1.00 35.93           O  
ATOM   4485  CB  PHE A 294     -37.494  12.222  51.098  1.00 39.53           C  
ATOM   4486  CG  PHE A 294     -37.046  13.579  50.629  1.00 46.89           C  
ATOM   4487  CD1 PHE A 294     -37.962  14.491  50.131  1.00 46.71           C  
ATOM   4488  CD2 PHE A 294     -35.710  13.946  50.694  1.00 46.02           C  
ATOM   4489  CE1 PHE A 294     -37.555  15.740  49.699  1.00 45.80           C  
ATOM   4490  CE2 PHE A 294     -35.297  15.193  50.263  1.00 50.10           C  
ATOM   4491  CZ  PHE A 294     -36.221  16.091  49.766  1.00 49.44           C  
ATOM   4492  HN  PHE A 294     -37.621   9.710  51.524  1.00  0.00           H  
ATOM   4493  HA  PHE A 294     -38.558  11.419  49.425  1.00 42.92           H  
ATOM   4494  HB1 PHE A 294     -38.459  12.332  51.593  1.00 42.92           H  
ATOM   4495  HB2 PHE A 294     -36.760  11.846  51.810  1.00 42.92           H  
ATOM   4496  HD1 PHE A 294     -39.017  14.221  50.079  1.00 42.92           H  
ATOM   4497  HD2 PHE A 294     -34.977  13.243  51.090  1.00 42.92           H  
ATOM   4498  HE1 PHE A 294     -38.286  16.447  49.306  1.00 42.92           H  
ATOM   4499  HE2 PHE A 294     -34.243  15.467  50.315  1.00 42.92           H  
ATOM   4500  HZ  PHE A 294     -35.898  17.075  49.427  1.00 42.92           H  
ATOM   4501  N   ASP A 295     -35.335  10.677  49.366  1.00 35.46           N  
ATOM   4502  CA  ASP A 295     -34.169  10.702  48.488  1.00 36.98           C  
ATOM   4503  C   ASP A 295     -34.461  10.007  47.164  1.00 39.00           C  
ATOM   4504  O   ASP A 295     -33.961  10.422  46.112  1.00 37.31           O  
ATOM   4505  CB  ASP A 295     -32.974  10.046  49.182  1.00 35.68           C  
ATOM   4506  CG  ASP A 295     -32.512  10.817  50.404  1.00 43.97           C  
ATOM   4507  OD1 ASP A 295     -32.531  12.065  50.364  1.00 48.13           O  
ATOM   4508  OD2 ASP A 295     -32.130  10.174  51.406  1.00 36.81           O  
ATOM   4509  HN  ASP A 295     -35.283  10.197  50.253  1.00  0.00           H  
ATOM   4510  HA  ASP A 295     -33.917  11.742  48.281  1.00 39.17           H  
ATOM   4511  HB1 ASP A 295     -33.259   9.040  49.491  1.00 39.17           H  
ATOM   4512  HB2 ASP A 295     -32.148   9.988  48.473  1.00 39.17           H  
ATOM   4513  N   VAL A 296     -35.273   8.949  47.197  1.00 35.51           N  
ATOM   4514  CA  VAL A 296     -35.595   8.217  45.976  1.00 38.02           C  
ATOM   4515  C   VAL A 296     -36.552   9.025  45.107  1.00 40.16           C  
ATOM   4516  O   VAL A 296     -36.359   9.146  43.891  1.00 45.87           O  
ATOM   4517  CB  VAL A 296     -36.174   6.833  46.321  1.00 35.27           C  
ATOM   4518  CG1 VAL A 296     -36.681   6.141  45.066  1.00 39.63           C  
ATOM   4519  CG2 VAL A 296     -35.128   5.982  47.023  1.00 29.11           C  
ATOM   4520  HN  VAL A 296     -35.669   8.651  48.077  1.00  0.00           H  
ATOM   4521  HA  VAL A 296     -34.672   8.068  45.416  1.00 37.65           H  
ATOM   4522  HB  VAL A 296     -37.015   6.972  47.000  1.00 37.65           H  
ATOM   4523 1HG1 VAL A 296     -37.087   5.164  45.328  1.00 37.65           H  
ATOM   4524 2HG1 VAL A 296     -35.858   6.015  44.362  1.00 37.65           H  
ATOM   4525 3HG1 VAL A 296     -37.462   6.747  44.607  1.00 37.65           H  
ATOM   4526 1HG2 VAL A 296     -35.552   5.007  47.261  1.00 37.65           H  
ATOM   4527 2HG2 VAL A 296     -34.815   6.475  47.943  1.00 37.65           H  
ATOM   4528 3HG2 VAL A 296     -34.265   5.853  46.369  1.00 37.65           H  
ATOM   4529  N   VAL A 297     -37.598   9.589  45.718  1.00 38.46           N  
ATOM   4530  CA  VAL A 297     -38.575  10.374  44.966  1.00 45.90           C  
ATOM   4531  C   VAL A 297     -37.904  11.567  44.297  1.00 49.13           C  
ATOM   4532  O   VAL A 297     -38.184  11.887  43.135  1.00 52.12           O  
ATOM   4533  CB  VAL A 297     -39.724  10.819  45.892  1.00 45.77           C  
ATOM   4534  CG1 VAL A 297     -40.575  11.887  45.220  1.00 44.51           C  
ATOM   4535  CG2 VAL A 297     -40.577   9.627  46.294  1.00 44.40           C  
ATOM   4536  HN  VAL A 297     -37.715   9.471  46.714  1.00  0.00           H  
ATOM   4537  HA  VAL A 297     -38.994   9.738  44.186  1.00 45.76           H  
ATOM   4538  HB  VAL A 297     -39.289  11.247  46.795  1.00 45.76           H  
ATOM   4539 1HG1 VAL A 297     -41.380  12.186  45.891  1.00 45.76           H  
ATOM   4540 2HG1 VAL A 297     -41.000  11.487  44.299  1.00 45.76           H  
ATOM   4541 3HG1 VAL A 297     -39.955  12.753  44.988  1.00 45.76           H  
ATOM   4542 1HG2 VAL A 297     -41.383   9.960  46.948  1.00 45.76           H  
ATOM   4543 2HG2 VAL A 297     -39.960   8.899  46.821  1.00 45.76           H  
ATOM   4544 3HG2 VAL A 297     -41.001   9.165  45.402  1.00 45.76           H  
ATOM   4545  N   ARG A 298     -36.998  12.232  45.015  1.00 46.70           N  
ATOM   4546  CA  ARG A 298     -36.320  13.412  44.491  1.00 44.22           C  
ATOM   4547  C   ARG A 298     -35.428  13.088  43.296  1.00 50.73           C  
ATOM   4548  O   ARG A 298     -35.115  13.988  42.508  1.00 54.75           O  
ATOM   4549  CB  ARG A 298     -35.529  14.070  45.631  1.00 51.51           C  
ATOM   4550  CG  ARG A 298     -34.202  14.721  45.273  1.00 49.71           C  
ATOM   4551  CD  ARG A 298     -33.661  15.490  46.472  1.00 57.86           C  
ATOM   4552  NE  ARG A 298     -32.345  16.073  46.226  1.00 54.95           N  
ATOM   4553  CZ  ARG A 298     -31.228  15.674  46.826  1.00 55.85           C  
ATOM   4554  NH1 ARG A 298     -31.264  14.684  47.709  1.00 53.66           N  
ATOM   4555  NH2 ARG A 298     -30.074  16.264  46.545  1.00 43.01           N  
ATOM   4556  HN  ARG A 298     -36.776  11.910  45.946  1.00  0.00           H  
ATOM   4557  HE  ARG A 298     -32.279  16.827  45.558  1.00  0.00           H  
ATOM   4558 1HH1 ARG A 298     -32.141  14.232  47.926  1.00  0.00           H  
ATOM   4559 2HH1 ARG A 298     -30.414  14.382  48.164  1.00  0.00           H  
ATOM   4560 1HH2 ARG A 298     -30.043  17.018  45.874  1.00  0.00           H  
ATOM   4561 2HH2 ARG A 298     -29.227  15.959  47.002  1.00  0.00           H  
ATOM   4562  HA  ARG A 298     -37.082  14.118  44.160  1.00 51.18           H  
ATOM   4563  HB1 ARG A 298     -36.164  14.840  46.068  1.00 51.18           H  
ATOM   4564  HB2 ARG A 298     -35.326  13.300  46.375  1.00 51.18           H  
ATOM   4565  HG1 ARG A 298     -33.487  13.950  44.986  1.00 51.18           H  
ATOM   4566  HG2 ARG A 298     -34.350  15.408  44.440  1.00 51.18           H  
ATOM   4567  HD1 ARG A 298     -34.358  16.293  46.713  1.00 51.18           H  
ATOM   4568  HD2 ARG A 298     -33.586  14.807  47.318  1.00 51.18           H  
ATOM   4569  N   GLN A 299     -35.053  11.819  43.113  1.00 53.74           N  
ATOM   4570  CA  GLN A 299     -34.139  11.428  42.050  1.00 49.75           C  
ATOM   4571  C   GLN A 299     -34.768  10.576  40.954  1.00 52.89           C  
ATOM   4572  O   GLN A 299     -34.167  10.449  39.884  1.00 57.18           O  
ATOM   4573  CB  GLN A 299     -32.947  10.655  42.635  1.00 46.73           C  
ATOM   4574  CG  GLN A 299     -31.643  11.431  42.674  1.00 41.40           C  
ATOM   4575  CD  GLN A 299     -30.438  10.526  42.853  1.00 41.78           C  
ATOM   4576  OE1 GLN A 299     -29.830  10.082  41.879  1.00 37.77           O  
ATOM   4577  NE2 GLN A 299     -30.087  10.248  44.104  1.00 37.06           N  
ATOM   4578  HN  GLN A 299     -35.415  11.108  43.732  1.00  0.00           H  
ATOM   4579 1HE2 GLN A 299     -30.614  10.634  44.874  1.00  0.00           H  
ATOM   4580 2HE2 GLN A 299     -29.293   9.651  44.285  1.00  0.00           H  
ATOM   4581  HA  GLN A 299     -33.754  12.337  41.588  1.00 46.48           H  
ATOM   4582  HB1 GLN A 299     -33.199  10.364  43.655  1.00 46.48           H  
ATOM   4583  HB2 GLN A 299     -32.792   9.762  42.030  1.00 46.48           H  
ATOM   4584  HG1 GLN A 299     -31.533  11.979  41.738  1.00 46.48           H  
ATOM   4585  HG2 GLN A 299     -31.679  12.135  43.506  1.00 46.48           H  
ATOM   4586  N   CYS A 300     -35.950   9.995  41.181  1.00 53.23           N  
ATOM   4587  CA  CYS A 300     -36.463   8.962  40.288  1.00 54.39           C  
ATOM   4588  C   CYS A 300     -37.876   9.184  39.762  1.00 66.24           C  
ATOM   4589  O   CYS A 300     -38.303   8.426  38.886  1.00 64.02           O  
ATOM   4590  CB  CYS A 300     -36.423   7.591  40.983  1.00 55.59           C  
ATOM   4591  SG  CYS A 300     -34.767   7.016  41.416  1.00 58.53           S  
ATOM   4592  HN  CYS A 300     -36.496  10.275  41.983  1.00  0.00           H  
ATOM   4593  HG  CYS A 300     -33.896   7.428  40.490  1.00  0.00           H  
ATOM   4594  HA  CYS A 300     -35.797   8.913  39.427  1.00 58.67           H  
ATOM   4595  HB1 CYS A 300     -37.010   7.657  41.899  1.00 58.67           H  
ATOM   4596  HB2 CYS A 300     -36.873   6.858  40.314  1.00 58.67           H  
ATOM   4597  N   SER A 301     -38.616  10.177  40.253  1.00 63.98           N  
ATOM   4598  CA  SER A 301     -40.000  10.343  39.824  1.00 68.50           C  
ATOM   4599  C   SER A 301     -40.132  10.916  38.418  1.00 66.76           C  
ATOM   4600  O   SER A 301     -41.234  10.888  37.858  1.00 67.80           O  
ATOM   4601  CB  SER A 301     -40.761  11.225  40.816  1.00 66.83           C  
ATOM   4602  OG  SER A 301     -41.110  10.491  41.978  1.00 66.17           O  
ATOM   4603  HN  SER A 301     -38.217  10.817  40.925  1.00  0.00           H  
ATOM   4604  HG  SER A 301     -41.089   9.551  41.782  1.00  0.00           H  
ATOM   4605  HA  SER A 301     -40.469   9.359  39.827  1.00 66.67           H  
ATOM   4606  HB1 SER A 301     -40.131  12.067  41.101  1.00 66.67           H  
ATOM   4607  HB2 SER A 301     -41.670  11.595  40.341  1.00 66.67           H  
ATOM   4608  N   GLY A 302     -39.050  11.428  37.837  1.00 66.59           N  
ATOM   4609  CA  GLY A 302     -39.082  11.879  36.459  1.00 70.74           C  
ATOM   4610  C   GLY A 302     -38.753  10.763  35.488  1.00 70.30           C  
ATOM   4611  O   GLY A 302     -38.308  11.013  34.363  1.00 72.05           O  
ATOM   4612  HN  GLY A 302     -38.192  11.504  38.364  1.00  0.00           H  
ATOM   4613  HA1 GLY A 302     -40.080  12.257  36.236  1.00 69.92           H  
ATOM   4614  HA2 GLY A 302     -38.353  12.680  36.334  1.00 69.92           H  
ATOM   4615  N   VAL A 303     -38.967   9.520  35.922  1.00 70.54           N  
ATOM   4616  CA  VAL A 303     -38.671   8.330  35.137  1.00 70.96           C  
ATOM   4617  C   VAL A 303     -39.919   7.456  35.097  1.00 71.79           C  
ATOM   4618  O   VAL A 303     -40.791   7.537  35.964  1.00 75.15           O  
ATOM   4619  CB  VAL A 303     -37.475   7.536  35.717  1.00 71.23           C  
ATOM   4620  CG1 VAL A 303     -36.869   6.615  34.672  1.00 65.59           C  
ATOM   4621  CG2 VAL A 303     -36.415   8.479  36.278  1.00 67.41           C  
ATOM   4622  HN  VAL A 303     -39.356   9.398  36.846  1.00  0.00           H  
ATOM   4623  HA  VAL A 303     -38.426   8.635  34.120  1.00 70.38           H  
ATOM   4624  HB  VAL A 303     -37.845   6.919  36.536  1.00 70.38           H  
ATOM   4625 1HG1 VAL A 303     -36.032   6.071  35.108  1.00 70.38           H  
ATOM   4626 2HG1 VAL A 303     -36.517   7.206  33.827  1.00 70.38           H  
ATOM   4627 3HG1 VAL A 303     -37.623   5.906  34.330  1.00 70.38           H  
ATOM   4628 1HG2 VAL A 303     -35.586   7.897  36.679  1.00 70.38           H  
ATOM   4629 2HG2 VAL A 303     -36.851   9.085  37.072  1.00 70.38           H  
ATOM   4630 3HG2 VAL A 303     -36.050   9.130  35.484  1.00 70.38           H  
ATOM   4631  N   THR A 304     -40.002   6.614  34.069  1.00 78.33           N  
ATOM   4632  CA  THR A 304     -41.037   5.589  34.051  1.00 83.04           C  
ATOM   4633  C   THR A 304     -40.429   4.204  33.814  1.00 78.65           C  
ATOM   4634  O   THR A 304     -40.511   3.349  34.700  1.00 79.54           O  
ATOM   4635  CB  THR A 304     -42.140   5.955  33.037  1.00 83.63           C  
ATOM   4636  OG1 THR A 304     -43.200   4.988  33.088  1.00 85.88           O  
ATOM   4637  CG2 THR A 304     -41.611   6.143  31.607  1.00 79.08           C  
ATOM   4638  HN  THR A 304     -39.348   6.686  33.303  1.00  0.00           H  
ATOM   4639  HG1 THR A 304     -43.028   4.290  32.451  1.00  0.00           H  
ATOM   4640  HA  THR A 304     -41.497   5.576  35.039  1.00 81.16           H  
ATOM   4641  HB  THR A 304     -42.561   6.910  33.352  1.00 81.16           H  
ATOM   4642 1HG2 THR A 304     -42.437   6.399  30.944  1.00 81.16           H  
ATOM   4643 2HG2 THR A 304     -41.146   5.218  31.267  1.00 81.16           H  
ATOM   4644 3HG2 THR A 304     -40.874   6.946  31.594  1.00 81.16           H  
ATOM   4645  N   PHE A 305     -39.779   3.983  32.668  1.00 77.77           N  
ATOM   4646  CA  PHE A 305     -39.123   2.709  32.349  1.00 80.32           C  
ATOM   4647  C   PHE A 305     -40.037   1.518  32.626  1.00 79.61           C  
ATOM   4648  O   PHE A 305     -39.623   0.503  33.191  1.00 76.29           O  
ATOM   4649  CB  PHE A 305     -37.799   2.567  33.104  1.00 75.88           C  
ATOM   4650  CG  PHE A 305     -36.716   1.894  32.306  1.00 75.68           C  
ATOM   4651  CD1 PHE A 305     -36.485   2.260  30.994  1.00 79.28           C  
ATOM   4652  CD2 PHE A 305     -35.930   0.902  32.865  1.00 71.73           C  
ATOM   4653  CE1 PHE A 305     -35.492   1.649  30.250  1.00 79.40           C  
ATOM   4654  CE2 PHE A 305     -34.931   0.285  32.126  1.00 73.41           C  
ATOM   4655  CZ  PHE A 305     -34.712   0.661  30.818  1.00 75.84           C  
ATOM   4656  HN  PHE A 305     -39.737   4.729  31.988  1.00  0.00           H  
ATOM   4657  HA  PHE A 305     -38.897   2.711  31.283  1.00 76.84           H  
ATOM   4658  HB1 PHE A 305     -37.453   3.563  33.382  1.00 76.84           H  
ATOM   4659  HB2 PHE A 305     -37.978   1.980  34.005  1.00 76.84           H  
ATOM   4660  HD1 PHE A 305     -37.094   3.041  30.539  1.00 76.84           H  
ATOM   4661  HD2 PHE A 305     -36.098   0.601  33.899  1.00 76.84           H  
ATOM   4662  HE1 PHE A 305     -35.325   1.947  29.215  1.00 76.84           H  
ATOM   4663  HE2 PHE A 305     -34.320  -0.496  32.579  1.00 76.84           H  
ATOM   4664  HZ  PHE A 305     -33.927   0.181  30.235  1.00 76.84           H  
ATOM   4665  N   GLN A 306     -41.298   1.653  32.232  1.00 80.67           N  
ATOM   4666  CA  GLN A 306     -42.296   0.612  32.439  1.00 77.22           C  
ATOM   4667  C   GLN A 306     -42.032  -0.599  31.550  1.00 70.87           C  
ATOM   4668  O   GLN A 306     -42.774  -1.581  31.583  1.00 68.39           O  
ATOM   4669  CB  GLN A 306     -43.702   1.159  32.175  1.00 77.17           C  
ATOM   4670  CG  GLN A 306     -44.077   1.275  30.699  1.00 78.18           C  
ATOM   4671  CD  GLN A 306     -43.097   2.109  29.893  1.00 78.00           C  
ATOM   4672  OE1 GLN A 306     -42.557   3.100  30.385  1.00 83.17           O  
ATOM   4673  NE2 GLN A 306     -42.864   1.710  28.648  1.00 71.18           N  
ATOM   4674 1HE2 GLN A 306     -42.221   2.226  28.064  1.00  0.00           H  
ATOM   4675 2HE2 GLN A 306     -43.330   0.891  28.285  1.00  0.00           H  
ATOM   4676  HN  GLN A 306     -41.575   2.508  31.772  1.00  0.00           H  
ATOM   4677  HA  GLN A 306     -42.244   0.290  33.479  1.00 76.09           H  
ATOM   4678  HC  GLN A 306     -41.175  -0.595  30.876  1.00 76.09           H  
ATOM   4679  HB1 GLN A 306     -44.420   0.495  32.656  1.00 76.09           H  
ATOM   4680  HB2 GLN A 306     -43.769   2.151  32.621  1.00 76.09           H  
ATOM   4681  HG1 GLN A 306     -44.112   0.273  30.271  1.00 76.09           H  
ATOM   4682  HG2 GLN A 306     -45.063   1.735  30.628  1.00 76.09           H  
TER    4683      GLN A 306 
ENDMDL
END
