# Supplementary material for: Bioengineered amyloid peptide for rapid screening of inhibitors against main protease of SARS-CoV-2
Source: Nat Commun. 2024 Mar 7;15:2108. doi: 10.1038/s41467-024-46296-7 (PMC10920794; doi:10.1038/s41467-024-46296-7)
Supplement: Supplementary file 3 — Supplementary Data 1 [file 41467_2024_46296_MOESM3_ESM.zip › docking/Ebselen_out.pdbqt]

REMARK  1 active torsions:
REMARK  status: ('A' for Active; 'I' for Inactive)
REMARK    1  A    between atoms: N_3  and  C_11 
ROOT
HETATM    1  SE  UNK N   1     -10.391  15.460  67.736  0.00  0.00    -0.003 SA
HETATM    2  O   UNK N   1     -11.166  17.020  64.314  0.00  0.00    -0.266 OA
HETATM    3  N   UNK N   1     -10.871  15.483  65.984  0.00  0.00    -0.247 N 
HETATM    4  C   UNK N   1     -10.525  17.745  66.360  0.00  0.00     0.051 A 
HETATM    5  C   UNK N   1     -10.236  17.248  67.606  0.00  0.00     0.038 A 
HETATM    6  C   UNK N   1     -10.876  16.762  65.467  0.00  0.00     0.270 A 
HETATM    7  C   UNK N   1     -10.449  19.121  66.104  0.00  0.00     0.018 A 
HETATM    8  C   UNK N   1      -9.859  18.085  68.651  0.00  0.00     0.021 A 
HETATM    9  C   UNK N   1     -10.070  19.982  67.145  0.00  0.00     0.001 A 
HETATM   10  C   UNK N   1      -9.775  19.463  68.419  0.00  0.00     0.001 A 
ENDROOT
BRANCH   3  11
HETATM   11  C   UNK N   1     -11.196  14.240  65.285  0.00  0.00     0.049 A 
HETATM   12  C   UNK N   1     -10.170  13.522  64.621  0.00  0.00     0.030 A 
HETATM   13  C   UNK N   1     -10.442  12.334  63.946  0.00  0.00     0.002 A 
HETATM   14  C   UNK N   1     -11.738  11.829  63.913  0.00  0.00     0.000 A 
HETATM   15  C   UNK N   1     -12.767  12.512  64.557  0.00  0.00     0.002 A 
HETATM   16  C   UNK N   1     -12.508  13.705  65.238  0.00  0.00     0.030 A 
ENDBRANCH   3  11
TORSDOF 1
