# Supplementary material for: Bioengineered amyloid peptide for rapid screening of inhibitors against main protease of SARS-CoV-2
Source: Nat Commun. 2024 Mar 7;15:2108. doi: 10.1038/s41467-024-46296-7 (PMC10920794; doi:10.1038/s41467-024-46296-7)
Supplement: Supplementary file 3 — Supplementary Data 1 [file 41467_2024_46296_MOESM3_ESM.zip › docking/Hesperetin.pdbqt]

REMARK  5 active torsions:
REMARK  status: ('A' for Active; 'I' for Inactive)
REMARK    1  A    between atoms: O_3  and  C_15 
REMARK    2  A    between atoms: O_4  and  C_21 
REMARK    3  A    between atoms: O_5  and  C_17 
REMARK    4  A    between atoms: O_6  and  C_19 
REMARK    5  A    between atoms: C_7  and  C_9 
ROOT
HETATM    1  O   UNK N   1       5.544  -0.141   0.000  0.00  0.00    -0.340 OA
HETATM    2  O   UNK N   1       5.553   3.874   0.000  0.00  0.00    -0.292 OA
HETATM    3  C   UNK N   1       6.858   0.326   0.000  0.00  0.00     0.169 A 
HETATM    4  C   UNK N   1       6.836   1.888  -0.000  0.00  0.00     0.121 A 
HETATM    5  C   UNK N   1       4.272   1.902   0.000  0.00  0.00     0.076 A 
HETATM    6  C   UNK N   1       5.541   2.652  -0.000  0.00  0.00     0.167 A 
HETATM    7  C   UNK N   1       4.350   0.507   0.000  0.00  0.00     0.089 A 
HETATM    8  C   UNK N   1       3.000   2.525   0.000  0.00  0.00     0.085 A 
HETATM    9  C   UNK N   1       3.189  -0.268   0.000  0.00  0.00     0.074 A 
HETATM   10  C   UNK N   1       1.837   1.731   0.000  0.00  0.00     0.074 A 
HETATM   11  C   UNK N   1       1.935   0.334  -0.000  0.00  0.00     0.071 A 
ENDROOT
BRANCH   3  12
HETATM   12  C   UNK N   1       8.235  -0.472   0.000  0.00  0.00    -0.026 A 
HETATM   13  C   UNK N   1       8.295  -1.912   0.000  0.00  0.00     0.049 A 
HETATM   14  C   UNK N   1       9.503  -2.605  -0.000  0.00  0.00     0.099 A 
HETATM   15  C   UNK N   1      10.714  -1.918  -0.000  0.00  0.00     0.101 A 
HETATM   16  C   UNK N   1      10.696  -0.506  -0.000  0.00  0.00     0.040 A 
HETATM   17  C   UNK N   1       9.481   0.201   0.000  0.00  0.00     0.012 A 
BRANCH  14  18
HETATM   18  O   UNK N   1       9.503  -3.956  -0.000  0.00  0.00    -0.358 OA
HETATM   19  H   UNK N   1       8.680  -4.467   0.000  0.00  0.00     0.218 HD
ENDBRANCH  14  18
BRANCH  15  20
HETATM   20  O   UNK N   1      11.855  -2.666  -0.000  0.00  0.00    -0.353 OA
HETATM   21  C   UNK N   1      13.180  -2.273   0.000  0.00  0.00     0.210 C 
ENDBRANCH  15  20
ENDBRANCH   3  12
BRANCH   8  22
HETATM   22  O   UNK N   1       2.892   3.870   0.000  0.00  0.00    -0.360 OA
HETATM   23  H   UNK N   1       2.030   4.310  -0.000  0.00  0.00     0.217 HD
ENDBRANCH   8  22
BRANCH  11  24
HETATM   24  O   UNK N   1       0.831  -0.441  -0.000  0.00  0.00    -0.361 OA
HETATM   25  H   UNK N   1      -0.059  -0.064  -0.000  0.00  0.00     0.217 HD
ENDBRANCH  11  24
TORSDOF 5
