# Supplementary material for: Bioengineered amyloid peptide for rapid screening of inhibitors against main protease of SARS-CoV-2
Source: Nat Commun. 2024 Mar 7;15:2108. doi: 10.1038/s41467-024-46296-7 (PMC10920794; doi:10.1038/s41467-024-46296-7)
Supplement: Supplementary file 3 — Supplementary Data 1 [file 41467_2024_46296_MOESM3_ESM.zip › docking/Hesperetin_out.pdbqt]

REMARK  5 active torsions:
REMARK  status: ('A' for Active; 'I' for Inactive)
REMARK    1  A    between atoms: C_3  and  C_12 
REMARK    2  A    between atoms: C_8  and  O_22 
REMARK    3  A    between atoms: C_11  and  O_24 
REMARK    4  A    between atoms: C_14  and  O_18 
REMARK    5  A    between atoms: C_15  and  O_20 
ROOT
HETATM    1  O   UNK N   1     -11.268  12.324  67.816  0.00  0.00    -0.313 OA
HETATM    2  O   UNK N   1     -11.967  14.471  64.496  0.00  0.00    -0.292 OA
HETATM    3  C   UNK N   1     -11.817  13.558  68.161  0.00  0.00     0.071 A 
HETATM    4  C   UNK N   1     -12.080  14.375  66.855  0.00  0.00     0.150 A 
HETATM    5  C   UNK N   1     -11.169  12.459  65.415  0.00  0.00     0.077 A 
HETATM    6  C   UNK N   1     -11.751  13.810  65.501  0.00  0.00     0.171 A 
HETATM    7  C   UNK N   1     -10.956  11.774  66.614  0.00  0.00     0.095 A 
HETATM    8  C   UNK N   1     -10.824  11.837  64.190  0.00  0.00     0.085 A 
HETATM    9  C   UNK N   1     -10.408  10.490  66.609  0.00  0.00     0.075 A 
HETATM   10  C   UNK N   1     -10.273  10.541  64.200  0.00  0.00     0.074 A 
HETATM   11  C   UNK N   1     -10.066   9.870  65.411  0.00  0.00     0.071 A 
ENDROOT
BRANCH   3  12
HETATM   12  C   UNK N   1     -12.169  14.166  69.590  0.00  0.00    -0.003 A 
HETATM   13  C   UNK N   1     -12.984  13.465  70.549  0.00  0.00     0.053 A 
HETATM   14  C   UNK N   1     -13.289  14.001  71.798  0.00  0.00     0.099 A 
HETATM   15  C   UNK N   1     -12.808  15.255  72.167  0.00  0.00     0.101 A 
HETATM   16  C   UNK N   1     -12.006  15.973  71.253  0.00  0.00     0.040 A 
HETATM   17  C   UNK N   1     -11.694  15.438  69.991  0.00  0.00     0.017 A 
BRANCH  14  18
HETATM   18  O   UNK N   1     -14.058  13.302  72.661  0.00  0.00    -0.358 OA
HETATM   19  H   UNK N   1     -13.734  12.501  73.100  0.00  0.00     0.218 HD
ENDBRANCH  14  18
BRANCH  15  20
HETATM   20  O   UNK N   1     -13.150  15.714  73.406  0.00  0.00    -0.353 OA
HETATM   21  C   UNK N   1     -12.396  15.811  74.560  0.00  0.00     0.210 C 
ENDBRANCH  15  20
ENDBRANCH   3  12
BRANCH   8  22
HETATM   22  O   UNK N   1     -11.019  12.472  63.016  0.00  0.00    -0.360 OA
HETATM   23  H   UNK N   1     -10.347  12.468  62.319  0.00  0.00     0.217 HD
ENDBRANCH   8  22
BRANCH  11  24
HETATM   24  O   UNK N   1      -9.538   8.629  65.438  0.00  0.00    -0.361 OA
HETATM   25  H   UNK N   1      -8.584   8.478  65.439  0.00  0.00     0.217 HD
ENDBRANCH  11  24
TORSDOF 5
