# Supplementary material for: Bioengineered amyloid peptide for rapid screening of inhibitors against main protease of SARS-CoV-2
Source: Nat Commun. 2024 Mar 7;15:2108. doi: 10.1038/s41467-024-46296-7 (PMC10920794; doi:10.1038/s41467-024-46296-7)
Supplement: Supplementary file 3 — Supplementary Data 1 [file 41467_2024_46296_MOESM3_ESM.zip › docking/Leupeptin.pdbqt]

REMARK  14 active torsions:
REMARK  status: ('A' for Active; 'I' for Inactive)
REMARK    1  A    between atoms: C_12  and  N_5 
REMARK       I    between atoms: N_5  and  C_18 
REMARK       I    between atoms: N_6  and  C_19 
REMARK    2  A    between atoms: C_22  and  N_6 
REMARK    3  A    between atoms: C_15  and  N_7 
REMARK       I    between atoms: N_7  and  C_27 
REMARK    4  A    between atoms: N_8  and  C_29 
REMARK       I    between atoms: N_10  and  C_31 
REMARK       I    between atoms: N_11  and  C_31 
REMARK    5  A    between atoms: C_12  and  C_13 
REMARK    6  A    between atoms: C_12  and  C_19 
REMARK    7  A    between atoms: C_13  and  C_14 
REMARK    8  A    between atoms: C_15  and  C_16 
REMARK    9  A    between atoms: C_15  and  C_18 
REMARK   10  A    between atoms: C_16  and  C_17 
REMARK   11  A    between atoms: C_22  and  C_25 
REMARK   12  A    between atoms: C_22  and  C_28 
REMARK   13  A    between atoms: C_25  and  C_26 
REMARK   14  A    between atoms: C_26  and  C_29 
ROOT
HETATM    1  C   UNK N   1       6.511  -2.389  -0.063  0.00  0.00     0.177 C 
ENDROOT
BRANCH   1   2
HETATM    2  N   UNK N   1       5.473  -1.376   0.020  0.00  0.00    -0.346 N 
HETATM    3  C   UNK N   1       5.458  -0.274  -0.796  0.00  0.00     0.241 C 
HETATM    4  O   UNK N   1       6.378  -0.092  -1.584  0.00  0.00    -0.271 OA
HETATM    5  H   UNK N   1       4.735  -1.513   0.715  0.00  0.00     0.163 HD
BRANCH   3   6
HETATM    6  C   UNK N   1       4.281   0.719  -0.813  0.00  0.00     0.177 C 
BRANCH   6   7
HETATM    7  N   UNK N   1       4.624   2.082  -0.370  0.00  0.00    -0.348 N 
HETATM    8  C   UNK N   1       5.813   2.492   0.180  0.00  0.00     0.214 C 
HETATM    9  O   UNK N   1       6.724   1.708   0.392  0.00  0.00    -0.274 OA
HETATM   10  C   UNK N   1       6.021   3.938   0.538  0.00  0.00     0.117 C 
HETATM   11  H   UNK N   1       3.911   2.805  -0.499  0.00  0.00     0.163 HD
ENDBRANCH   6   7
BRANCH   6  12
HETATM   12  C   UNK N   1       3.032   0.157  -0.071  0.00  0.00     0.038 C 
BRANCH  12  13
HETATM   13  C   UNK N   1       1.609   0.603  -0.503  0.00  0.00    -0.020 C 
HETATM   14  C   UNK N   1       0.581  -0.294   0.216  0.00  0.00     0.009 C 
HETATM   15  C   UNK N   1       1.263   2.068  -0.233  0.00  0.00     0.009 C 
ENDBRANCH  12  13
ENDBRANCH   6  12
ENDBRANCH   3   6
ENDBRANCH   1   2
BRANCH   1  16
HETATM   16  C   UNK N   1       6.074  -3.756   0.531  0.00  0.00     0.038 C 
BRANCH  16  17
HETATM   17  C   UNK N   1       4.862  -4.433  -0.184  0.00  0.00    -0.020 C 
HETATM   18  C   UNK N   1       4.976  -5.960  -0.084  0.00  0.00     0.009 C 
HETATM   19  C   UNK N   1       3.500  -4.026   0.410  0.00  0.00     0.009 C 
ENDBRANCH  16  17
ENDBRANCH   1  16
BRANCH   1  20
HETATM   20  C   UNK N   1       7.754  -1.901   0.645  0.00  0.00     0.241 C 
HETATM   21  O   UNK N   1       7.659  -1.488   1.794  0.00  0.00    -0.271 OA
HETATM   22  N   UNK N   1       8.971  -1.964   0.035  0.00  0.00    -0.349 N 
HETATM   23  H   UNK N   1       9.039  -2.388  -0.903  0.00  0.00     0.163 HD
BRANCH  22  24
HETATM   24  C   UNK N   1      10.187  -1.502   0.694  0.00  0.00     0.146 C 
BRANCH  24  25
HETATM   25  C   UNK N   1      10.261   0.043   0.640  0.00  0.00     0.034 C 
BRANCH  25  26
HETATM   26  C   UNK N   1      10.236   0.605  -0.800  0.00  0.00     0.022 C 
BRANCH  26  27
HETATM   27  C   UNK N   1      10.135   2.131  -0.801  0.00  0.00     0.138 C 
BRANCH  27  28
HETATM   28  N   UNK N   1      11.324   2.725  -0.229  0.00  0.00    -0.227 N 
HETATM   29  C   UNK N   1      11.453   3.990   0.025  0.00  0.00     0.665 C 
HETATM   30  N   UNK N   1      12.684   4.465   0.540  0.00  0.00    -0.235 N 
HETATM   31  N   UNK N   1      10.384   4.908  -0.186  0.00  0.00    -0.235 N 
HETATM   32  H   UNK N   1      12.806   5.466   0.754  0.00  0.00     0.174 HD
HETATM   33  H   UNK N   1      13.475   3.821   0.682  0.00  0.00     0.174 HD
HETATM   34  H   UNK N   1      10.510   5.903   0.054  0.00  0.00     0.174 HD
HETATM   35  H   UNK N   1       9.470   4.612  -0.551  0.00  0.00     0.174 HD
ATOM     36  HN  UNK N   1      12.109   2.111  -0.013  1.00  0.00     0.177 HD
ENDBRANCH  27  28
ENDBRANCH  26  27
ENDBRANCH  25  26
ENDBRANCH  24  25
BRANCH  24  37
HETATM   37  C   UNK N   1      11.393  -2.209   0.121  0.00  0.00     0.256 C 
HETATM   38  O   UNK N   1      12.344  -1.593  -0.332  0.00  0.00    -0.305 OA
ENDBRANCH  24  37
ENDBRANCH  22  24
ENDBRANCH   1  20
TORSDOF 14
