# Supplementary material for: Bioengineered amyloid peptide for rapid screening of inhibitors against main protease of SARS-CoV-2
Source: Nat Commun. 2024 Mar 7;15:2108. doi: 10.1038/s41467-024-46296-7 (PMC10920794; doi:10.1038/s41467-024-46296-7)
Supplement: Supplementary file 3 — Supplementary Data 1 [file 41467_2024_46296_MOESM3_ESM.zip › docking/Leupeptin_out.pdbqt]

REMARK  14 active torsions:
REMARK  status: ('A' for Active; 'I' for Inactive)
REMARK    1  A    between atoms: C_1  and  N_2 
REMARK    2  A    between atoms: C_1  and  C_16 
REMARK    3  A    between atoms: C_1  and  C_20 
REMARK       I    between atoms: N_2  and  C_3 
REMARK    4  A    between atoms: C_3  and  C_6 
REMARK    5  A    between atoms: C_6  and  N_7 
REMARK    6  A    between atoms: C_6  and  C_12 
REMARK       I    between atoms: N_7  and  C_8 
REMARK    7  A    between atoms: C_12  and  C_13 
REMARK    8  A    between atoms: C_16  and  C_17 
REMARK       I    between atoms: C_20  and  N_22 
REMARK    9  A    between atoms: N_22  and  C_24 
REMARK   10  A    between atoms: C_24  and  C_25 
REMARK   11  A    between atoms: C_24  and  C_37 
REMARK   12  A    between atoms: C_25  and  C_26 
REMARK   13  A    between atoms: C_26  and  C_27 
REMARK   14  A    between atoms: C_27  and  N_28 
REMARK       I    between atoms: C_29  and  N_30 
REMARK       I    between atoms: C_29  and  N_31 
ROOT
HETATM    1  C   UNK N   1     -12.260  13.591  70.737  0.00  0.00     0.177 C 
ENDROOT
BRANCH   1   2
HETATM    2  N   UNK N   1     -11.158  14.430  70.276  0.00  0.00    -0.346 N 
HETATM    3  C   UNK N   1     -11.234  15.123  69.100  0.00  0.00     0.241 C 
HETATM    4  O   UNK N   1     -12.224  15.014  68.388  0.00  0.00    -0.271 OA
HETATM    5  H   UNK N   1     -10.338  14.564  70.886  0.00  0.00     0.163 HD
BRANCH   3   6
HETATM    6  C   UNK N   1     -10.148  16.094  68.677  0.00  0.00     0.177 C 
BRANCH   6   7
HETATM    7  N   UNK N   1     -10.685  17.302  68.056  0.00  0.00    -0.348 N 
HETATM    8  C   UNK N   1     -10.008  18.488  68.073  0.00  0.00     0.214 C 
HETATM    9  O   UNK N   1      -8.966  18.601  68.702  0.00  0.00    -0.274 OA
HETATM   10  C   UNK N   1     -10.516  19.671  67.299  0.00  0.00     0.117 C 
HETATM   11  H   UNK N   1     -11.574  17.248  67.539  0.00  0.00     0.163 HD
ENDBRANCH   6   7
BRANCH   6  12
HETATM   12  C   UNK N   1      -9.146  15.345  67.762  0.00  0.00     0.038 C 
BRANCH  12  13
HETATM   13  C   UNK N   1      -8.081  14.472  68.468  0.00  0.00    -0.020 C 
HETATM   14  C   UNK N   1      -7.195  15.381  69.334  0.00  0.00     0.009 C 
HETATM   15  C   UNK N   1      -7.207  13.695  67.475  0.00  0.00     0.009 C 
ENDBRANCH  12  13
ENDBRANCH   6  12
ENDBRANCH   3   6
ENDBRANCH   1   2
BRANCH   1  16
HETATM   16  C   UNK N   1     -12.533  13.796  72.248  0.00  0.00     0.038 C 
BRANCH  16  17
HETATM   17  C   UNK N   1     -13.715  14.752  72.577  0.00  0.00    -0.020 C 
HETATM   18  C   UNK N   1     -14.445  15.125  71.280  0.00  0.00     0.009 C 
HETATM   19  C   UNK N   1     -13.296  16.035  73.315  0.00  0.00     0.009 C 
ENDBRANCH  16  17
ENDBRANCH   1  16
BRANCH   1  20
HETATM   20  C   UNK N   1     -11.994  12.159  70.300  0.00  0.00     0.241 C 
HETATM   21  O   UNK N   1     -12.737  11.286  70.727  0.00  0.00    -0.271 OA
HETATM   22  N   UNK N   1     -10.994  11.827  69.424  0.00  0.00    -0.349 N 
HETATM   23  H   UNK N   1     -10.323  12.543  69.111  0.00  0.00     0.163 HD
BRANCH  22  24
HETATM   24  C   UNK N   1     -10.898  10.490  68.846  0.00  0.00     0.146 C 
BRANCH  24  25
HETATM   25  C   UNK N   1     -10.760  10.641  67.303  0.00  0.00     0.034 C 
BRANCH  25  26
HETATM   26  C   UNK N   1     -10.679  12.077  66.777  0.00  0.00     0.022 C 
BRANCH  26  27
HETATM   27  C   UNK N   1     -11.991  12.423  66.066  0.00  0.00     0.138 C 
BRANCH  27  28
HETATM   28  N   UNK N   1     -11.943  13.777  65.561  0.00  0.00    -0.227 N 
HETATM   29  C   UNK N   1     -11.984  14.096  64.311  0.00  0.00     0.665 C 
HETATM   30  N   UNK N   1     -12.060  15.465  63.955  0.00  0.00    -0.235 N 
HETATM   31  N   UNK N   1     -11.959  13.112  63.276  0.00  0.00    -0.235 N 
HETATM   32  H   UNK N   1     -12.110  15.747  62.967  0.00  0.00     0.174 HD
HETATM   33  H   UNK N   1     -12.126  16.187  64.690  0.00  0.00     0.174 HD
HETATM   34  H   UNK N   1     -11.967  13.407  62.292  0.00  0.00     0.174 HD
HETATM   35  H   UNK N   1     -11.882  12.106  63.479  0.00  0.00     0.174 HD
HETATM   36  HN  UNK N   1     -11.870  14.533  66.241  1.00  0.00     0.177 HD
ENDBRANCH  27  28
ENDBRANCH  26  27
ENDBRANCH  25  26
ENDBRANCH  24  25
BRANCH  24  37
HETATM   37  C   UNK N   1      -9.747   9.746  69.490  0.00  0.00     0.256 C 
HETATM   38  O   UNK N   1      -9.702   9.544  70.693  0.00  0.00    -0.305 OA
ENDBRANCH  24  37
ENDBRANCH  22  24
ENDBRANCH   1  20
TORSDOF 14
