# Supplementary material for: Bioengineered amyloid peptide for rapid screening of inhibitors against main protease of SARS-CoV-2
Source: Nat Commun. 2024 Mar 7;15:2108. doi: 10.1038/s41467-024-46296-7 (PMC10920794; doi:10.1038/s41467-024-46296-7)
Supplement: Supplementary file 3 — Supplementary Data 1 [file 41467_2024_46296_MOESM3_ESM.zip › docking/Lopinavir.pdbqt]

REMARK  16 active torsions:
REMARK  status: ('A' for Active; 'I' for Inactive)
REMARK    1  A    between atoms: C_13  and  O_1 
REMARK    2  A    between atoms: O_5  and  C_32 
REMARK    3  A    between atoms: O_5  and  C_39 
REMARK    4  A    between atoms: N_6  and  C_11 
REMARK    5  A    between atoms: C_10  and  N_7 
REMARK       I    between atoms: N_7  and  C_17 
REMARK    6  A    between atoms: C_15  and  N_8 
REMARK       I    between atoms: N_8  and  C_27 
REMARK    7  A    between atoms: C_10  and  C_12 
REMARK    8  A    between atoms: C_10  and  C_16 
REMARK    9  A    between atoms: C_11  and  C_14 
REMARK   10  A    between atoms: C_11  and  C_17 
REMARK   11  A    between atoms: C_12  and  C_13 
REMARK   12  A    between atoms: C_13  and  C_15 
REMARK   13  A    between atoms: C_15  and  C_20 
REMARK   14  A    between atoms: C_16  and  C_25 
REMARK   15  A    between atoms: C_20  and  C_26 
REMARK   16  A    between atoms: C_27  and  C_32 
ROOT
HETATM    1  C   UNK N   1       4.595  -0.308   0.807  0.00  0.00     0.059 C 
ENDROOT
BRANCH   1   2
HETATM    2  C   UNK N   1       4.506   1.053   0.044  0.00  0.00     0.091 C 
BRANCH   2   3
HETATM    3  N   UNK N   1       5.653   1.886   0.444  0.00  0.00    -0.354 N 
HETATM    4  C   UNK N   1       6.609   2.380  -0.415  0.00  0.00     0.241 C 
HETATM    5  O   UNK N   1       6.513   2.204  -1.620  0.00  0.00    -0.271 OA
HETATM    6  H   UNK N   1       5.750   2.096   1.449  0.00  0.00     0.162 HD
BRANCH   4   7
HETATM    7  C   UNK N   1       7.791   3.202   0.143  0.00  0.00     0.184 C 
BRANCH   7   8
HETATM    8  N   UNK N   1       7.521   4.650  -0.065  0.00  0.00    -0.320 N 
HETATM    9  C   UNK N   1       6.283   5.168   0.544  0.00  0.00     0.130 C 
HETATM   10  C   UNK N   1       5.901   6.570   0.053  0.00  0.00     0.040 C 
HETATM   11  C   UNK N   1       7.127   7.434   0.177  0.00  0.00     0.126 C 
HETATM   12  N   UNK N   1       8.141   6.873  -0.686  0.00  0.00    -0.343 N 
HETATM   13  C   UNK N   1       8.353   5.525  -0.750  0.00  0.00     0.319 C 
HETATM   14  H   UNK N   1       8.726   7.512  -1.247  0.00  0.00     0.164 HD
HETATM   15  O   UNK N   1       9.279   5.118  -1.430  0.00  0.00    -0.247 OA
ENDBRANCH   7   8
BRANCH   7  16
HETATM   16  C   UNK N   1       9.212   2.637  -0.280  0.00  0.00     0.010 C 
HETATM   17  C   UNK N   1       9.308   1.123  -0.045  0.00  0.00     0.012 C 
HETATM   18  C   UNK N   1      10.383   3.268   0.520  0.00  0.00     0.012 C 
ENDBRANCH   7  16
ENDBRANCH   4   7
ENDBRANCH   2   3
BRANCH   2  19
HETATM   19  C   UNK N   1       3.170   1.764   0.363  0.00  0.00     0.063 C 
BRANCH  19  20
HETATM   20  C   UNK N   1       1.884   1.011  -0.013  0.00  0.00    -0.056 A 
HETATM   21  C   UNK N   1       1.867  -0.227  -0.708  0.00  0.00     0.007 A 
HETATM   22  C   UNK N   1       0.667  -0.904  -0.933  0.00  0.00     0.001 A 
HETATM   23  C   UNK N   1      -0.539  -0.348  -0.515  0.00  0.00     0.000 A 
HETATM   24  C   UNK N   1      -0.549   0.894   0.122  0.00  0.00     0.001 A 
HETATM   25  C   UNK N   1       0.652   1.568   0.376  0.00  0.00     0.007 A 
ENDBRANCH  19  20
ENDBRANCH   2  19
ENDBRANCH   1   2
BRANCH   1  26
HETATM   26  C   UNK N   1       5.710  -1.146   0.193  0.00  0.00     0.143 C 
BRANCH  26  27
HETATM   27  O   UNK N   1       6.918  -0.483   0.438  0.00  0.00    -0.393 OA
HETATM   28  H   UNK N   1       7.072  -0.474   1.417  0.00  0.00     0.210 HD
ENDBRANCH  26  27
BRANCH  26  29
HETATM   29  C   UNK N   1       5.748  -2.642   0.660  0.00  0.00     0.117 C 
BRANCH  29  30
HETATM   30  N   UNK N   1       7.130  -2.991   0.944  0.00  0.00    -0.352 N 
HETATM   31  C   UNK N   1       8.142  -2.848   0.047  0.00  0.00     0.242 C 
HETATM   32  O   UNK N   1       7.918  -2.711  -1.148  0.00  0.00    -0.271 OA
HETATM   33  H   UNK N   1       7.375  -3.132   1.937  0.00  0.00     0.163 HD
BRANCH  31  34
HETATM   34  C   UNK N   1       9.522  -2.661   0.590  0.00  0.00     0.278 C 
BRANCH  34  35
HETATM   35  O   UNK N   1      10.457  -2.447  -0.399  0.00  0.00    -0.341 OA
BRANCH  35  36
HETATM   36  C   UNK N   1      11.638  -3.101  -0.397  0.00  0.00     0.081 A 
HETATM   37  C   UNK N   1      11.704  -4.516  -0.480  0.00  0.00    -0.028 A 
HETATM   38  C   UNK N   1      12.955  -5.144  -0.402  0.00  0.00     0.009 A 
HETATM   39  C   UNK N   1      10.465  -5.360  -0.679  0.00  0.00     0.051 C 
HETATM   40  C   UNK N   1      14.120  -4.391  -0.255  0.00  0.00     0.001 A 
HETATM   41  C   UNK N   1      14.058  -2.999  -0.204  0.00  0.00     0.009 A 
HETATM   42  C   UNK N   1      12.823  -2.345  -0.280  0.00  0.00    -0.028 A 
HETATM   43  C   UNK N   1      12.763  -0.842  -0.213  0.00  0.00     0.051 C 
ENDBRANCH  35  36
ENDBRANCH  34  35
ENDBRANCH  31  34
ENDBRANCH  29  30
BRANCH  29  44
HETATM   44  C   UNK N   1       5.005  -3.559  -0.356  0.00  0.00     0.066 C 
BRANCH  44  45
HETATM   45  C   UNK N   1       5.039  -5.042  -0.067  0.00  0.00    -0.056 A 
HETATM   46  C   UNK N   1       6.228  -5.772  -0.242  0.00  0.00     0.007 A 
HETATM   47  C   UNK N   1       6.246  -7.154  -0.038  0.00  0.00     0.001 A 
HETATM   48  C   UNK N   1       5.081  -7.821   0.348  0.00  0.00     0.000 A 
HETATM   49  C   UNK N   1       3.894  -7.106   0.526  0.00  0.00     0.001 A 
HETATM   50  C   UNK N   1       3.868  -5.723   0.314  0.00  0.00     0.007 A 
ENDBRANCH  44  45
ENDBRANCH  29  44
ENDBRANCH  26  29
ENDBRANCH   1  26
TORSDOF 16
