# Supplementary material for: Bioengineered amyloid peptide for rapid screening of inhibitors against main protease of SARS-CoV-2
Source: Nat Commun. 2024 Mar 7;15:2108. doi: 10.1038/s41467-024-46296-7 (PMC10920794; doi:10.1038/s41467-024-46296-7)
Supplement: Supplementary file 3 — Supplementary Data 1 [file 41467_2024_46296_MOESM3_ESM.zip › docking/Lopinavir_out.pdbqt]

REMARK  16 active torsions:
REMARK  status: ('A' for Active; 'I' for Inactive)
REMARK    1  A    between atoms: C_1  and  C_2 
REMARK    2  A    between atoms: C_1  and  C_26 
REMARK    3  A    between atoms: C_2  and  N_3 
REMARK    4  A    between atoms: C_2  and  C_19 
REMARK       I    between atoms: N_3  and  C_4 
REMARK    5  A    between atoms: C_4  and  C_7 
REMARK    6  A    between atoms: C_7  and  N_8 
REMARK    7  A    between atoms: C_7  and  C_16 
REMARK    8  A    between atoms: C_19  and  C_20 
REMARK    9  A    between atoms: C_26  and  O_27 
REMARK   10  A    between atoms: C_26  and  C_29 
REMARK   11  A    between atoms: C_29  and  N_30 
REMARK   12  A    between atoms: C_29  and  C_44 
REMARK       I    between atoms: N_30  and  C_31 
REMARK   13  A    between atoms: C_31  and  C_34 
REMARK   14  A    between atoms: C_34  and  O_35 
REMARK   15  A    between atoms: O_35  and  C_36 
REMARK   16  A    between atoms: C_44  and  C_45 
ROOT
HETATM    1  C   UNK N   1     -11.907  13.331  68.500  0.00  0.00     0.059 C 
ENDROOT
BRANCH   1   2
HETATM    2  C   UNK N   1     -11.318  14.769  68.363  0.00  0.00     0.091 C 
BRANCH   2   3
HETATM    3  N   UNK N   1     -11.110  15.036  66.947  0.00  0.00    -0.351 N 
HETATM    4  C   UNK N   1      -9.973  15.597  66.376  0.00  0.00     0.265 C 
HETATM    5  O   UNK N   1      -9.916  15.608  65.153  0.00  0.00    -0.266 OA
HETATM    6  H   UNK N   1     -11.823  14.663  66.301  0.00  0.00     0.163 HD
BRANCH   4   7
HETATM    7  C   UNK N   1      -8.738  16.238  67.121  0.00  0.00     0.087 C 
BRANCH   7   8
HETATM    8  N   UNK N   1      -8.909  17.710  67.292  0.00  0.00    -0.298 N 
HETATM    9  C   UNK N   1      -9.854  18.211  68.297  0.00  0.00     0.135 C 
HETATM   10  C   UNK N   1      -9.767  19.724  68.528  0.00  0.00     0.040 C 
HETATM   11  C   UNK N   1      -9.800  20.406  67.188  0.00  0.00     0.126 C 
HETATM   12  N   UNK N   1      -8.693  19.924  66.399  0.00  0.00    -0.343 N 
HETATM   13  C   UNK N   1      -8.353  18.603  66.384  0.00  0.00     0.322 C 
HETATM   14  H   UNK N   1      -8.223  20.580  65.756  0.00  0.00     0.164 HD
HETATM   15  O   UNK N   1      -7.577  18.219  65.527  0.00  0.00    -0.247 OA
ENDBRANCH   7   8
BRANCH   7  16
HETATM   16  C   UNK N   1      -8.128  15.430  68.356  0.00  0.00     0.033 C 
HETATM   17  C   UNK N   1      -7.701  14.022  67.908  0.00  0.00     0.016 C 
HETATM   18  C   UNK N   1      -6.911  16.059  69.057  0.00  0.00     0.016 C 
ENDBRANCH   7  16
ENDBRANCH   4   7
ENDBRANCH   2   3
BRANCH   2  19
HETATM   19  C   UNK N   1     -12.194  15.818  69.117  0.00  0.00     0.063 C 
BRANCH  19  20
HETATM   20  C   UNK N   1     -12.474  15.502  70.571  0.00  0.00    -0.056 A 
HETATM   21  C   UNK N   1     -13.784  15.162  70.963  0.00  0.00     0.007 A 
HETATM   22  C   UNK N   1     -14.075  14.894  72.300  0.00  0.00     0.001 A 
HETATM   23  C   UNK N   1     -13.063  14.940  73.257  0.00  0.00     0.000 A 
HETATM   24  C   UNK N   1     -11.755  15.263  72.878  0.00  0.00     0.001 A 
HETATM   25  C   UNK N   1     -11.459  15.552  71.539  0.00  0.00     0.007 A 
ENDBRANCH  19  20
ENDBRANCH   2  19
ENDBRANCH   1   2
BRANCH   1  26
HETATM   26  C   UNK N   1     -11.007  12.382  69.292  0.00  0.00     0.143 C 
BRANCH  26  27
HETATM   27  O   UNK N   1     -11.660  11.834  70.407  0.00  0.00    -0.393 OA
HETATM   28  H   UNK N   1     -11.293  10.920  70.542  0.00  0.00     0.210 HD
ENDBRANCH  26  27
BRANCH  26  29
HETATM   29  C   UNK N   1     -10.367  11.273  68.417  0.00  0.00     0.117 C 
BRANCH  29  30
HETATM   30  N   UNK N   1     -10.066  10.187  69.333  0.00  0.00    -0.352 N 
HETATM   31  C   UNK N   1      -8.767   9.835  69.567  0.00  0.00     0.242 C 
HETATM   32  O   UNK N   1      -7.865  10.269  68.860  0.00  0.00    -0.271 OA
HETATM   33  H   UNK N   1     -10.799   9.859  69.981  0.00  0.00     0.163 HD
BRANCH  31  34
HETATM   34  C   UNK N   1      -8.417   9.006  70.760  0.00  0.00     0.278 C 
BRANCH  34  35
HETATM   35  O   UNK N   1      -9.515   8.888  71.594  0.00  0.00    -0.341 OA
BRANCH  35  36
HETATM   36  C   UNK N   1      -9.921   7.745  72.195  0.00  0.00     0.081 A 
HETATM   37  C   UNK N   1     -10.895   6.873  71.628  0.00  0.00    -0.028 A 
HETATM   38  C   UNK N   1     -11.317   5.753  72.361  0.00  0.00     0.009 A 
HETATM   39  C   UNK N   1     -11.477   7.061  70.249  0.00  0.00     0.051 C 
HETATM   40  C   UNK N   1     -10.776   5.477  73.615  0.00  0.00     0.001 A 
HETATM   41  C   UNK N   1      -9.792   6.301  74.152  0.00  0.00     0.009 A 
HETATM   42  C   UNK N   1      -9.352   7.430  73.451  0.00  0.00    -0.028 A 
HETATM   43  C   UNK N   1      -8.282   8.296  74.067  0.00  0.00     0.051 C 
ENDBRANCH  35  36
ENDBRANCH  34  35
ENDBRANCH  31  34
ENDBRANCH  29  30
BRANCH  29  44
HETATM   44  C   UNK N   1     -11.258  10.869  67.211  0.00  0.00     0.066 C 
BRANCH  44  45
HETATM   45  C   UNK N   1     -10.679  10.952  65.806  0.00  0.00    -0.056 A 
HETATM   46  C   UNK N   1      -9.762  10.016  65.282  0.00  0.00     0.007 A 
HETATM   47  C   UNK N   1      -9.284  10.152  63.973  0.00  0.00     0.001 A 
HETATM   48  C   UNK N   1      -9.694  11.226  63.181  0.00  0.00     0.000 A 
HETATM   49  C   UNK N   1     -10.592  12.163  63.691  0.00  0.00     0.001 A 
HETATM   50  C   UNK N   1     -11.089  12.024  64.991  0.00  0.00     0.007 A 
ENDBRANCH  44  45
ENDBRANCH  29  44
ENDBRANCH  26  29
ENDBRANCH   1  26
TORSDOF 16
