# Supplementary material for: Bioengineered amyloid peptide for rapid screening of inhibitors against main protease of SARS-CoV-2
Source: Nat Commun. 2024 Mar 7;15:2108. doi: 10.1038/s41467-024-46296-7 (PMC10920794; doi:10.1038/s41467-024-46296-7)
Supplement: Supplementary file 6 — Source Data [file 41467_2024_46296_MOESM6_ESM.xlsx]

## Sheet: Fig. 1
	Fig. 1a - Schematic illustration									Fig. 1d - Circular dichroism spectra of the MCAP solution								Fig. 1e - The cross-section height of MCAP fibril in AFM image						Fig. 1f - The cross-section height of Mpro treated MCAP fibril in AFM image
	Fig. 1b - Schematic illustration									Wavelength (nm)	12h	24h	36h	48h	60h	96h		Distance (μm)	Height (nm)					Distance (μm)	Height (nm)
										300	0.533035	0.609586	0.644692	0.706209	0.689513	-0.33029		0	0.217652					0	0.625023
	Fig. 1c - ThT flueorscence intensity of MCAP and repeated Mpro cleavage sequence									299	0.811923	0.912571	0.697611	0.697929	0.810833	-0.45014		0.0098	-0.06508					0.0098	0.559136
										298	0.868787	0.772551	0.688963	0.926419	0.640534	-0.52266		0.0195	-0.06576					0.0195	0.579661
	Time (h)	MCAP			Repeated Mpro cleavage sequence					297	0.631843	0.597757	0.609377	0.851926	0.44525	-0.3082		0.0293	0.056644					0.0293	0.517376
	0	328.667	323.667	379.667	2727.67	1968.67	3384.67			296	0.44027	0.638103	0.678067	0.988028	0.596477	-0.46035		0.0391	0.460923					0.0391	0.437683
	0.5	271	298	296	2288	1485	2747			295	0.380711	0.540888	0.665948	0.878252	0.396292	-0.62552		0.0488	1.79619					0.0488	0.441533
	1	372.333	394.333	352.333	2194.33	1362.33	2522.33			294	0.780073	0.578963	0.612436	0.826385	0.516702	-0.05259		0.0586	3.43603					0.0586	0.53167
	1.5	335	292	343	2067	1338	2418			293	0.872582	0.800378	0.486767	0.882627	0.6835	0.193024		0.0684	4.06336					0.0684	0.800126
	2	331.667	270.667	299.667	1807.67	1217.67	2246.67			292	0.795077	0.882013	0.430794	0.729087	0.612513	0.090325		0.0781	4.21415					0.0781	1.04671
	2.5	366	292	380	1646	1173	2145			291	0.54449	0.702399	0.481502	0.548557	0.414145	-0.20903		0.0879	4.62956					0.0879	0.903607
	3	242.667	283.667	335.667	1600.67	1045.67	2380.67			290	0.593057	0.400264	0.564225	0.578466	0.491256	-0.39648		0.0977	4.59584					0.0977	0.591576
	3.5	316.667	355.667	330.667	2043.67	1661.67	2354.67			289	0.675193	0.59222	0.755923	0.817034	0.885693	-0.22243		0.1074	3.19956					0.1074	0.445291
	4	296	334	383	2476	2192	2531			288	0.583303	0.874586	0.517777	0.84686	0.646651	-0.21497		0.1172	1.28992					0.1172	0.477863
	4.5	342.667	341.667	329.667	2057.67	2223.67	2277.67			287	0.693447	0.903855	0.686102	0.927597	0.605393	-0.31338		0.127	0.24585					0.127	0.495617
	5	336.667	359.667	378.667	2307.67	2235.67	2478.67			286	0.962134	0.534067	1.03877	0.875181	0.475955	-0.49832		0.1367	0.085672					0.1367	0.409005
	5.5	286.333	349.333	323.333	1961.33	2148.33	2170.33			285	0.923633	0.756498	1.07428	0.995447	0.36649	-0.2828		0.1465	0.071992					0.1465	0.355808
	6	348.667	404.667	369.667	2241.67	2122.67	2345.67			284	0.946508	0.809069	0.937531	0.893944	0.679044	-0.2683		0.1562	0.076112					0.1562	0.425166
	6.5	277	341	357	1966	2031	2201			283	0.9642	0.541235	1.0114	0.874197	0.815061	-0.1616		0.166	-0.0016					0.166	0.549624
	7	312	312	396	2521	2054	2065			282	0.936498	0.974303	1.02512	1.17526	0.93306	-0.26728		0.1758	-0.04397					0.1758	0.527934
	7.5	345.333	395.333	414.333	2460.33	2059.33	2042.33			281	0.823917	1.48253	1.26398	1.3513	1.26397	0.188347		0.1855	-0.00425					0.1855	0.463178
	8	278	336	352	2678	1981	2914			280	1.11532	1.33832	1.13853	1.0106	1.07405	0.41522		0.1953	0.04547					0.1953	0.657676
	8.5	369.667	250.667	399.667	2852.67	2092.67	2894.67			279	0.887149	0.81013	0.885482	0.611081	0.742253	0.309716		0.2051	0.095879					0.2051	0.955522
	9	329.667	311.667	492.667	2833.67	2044.67	2954.67			278	0.648726	0.797856	0.97572	0.473561	0.465834	0.201835		0.2148	0.390216					0.2148	0.946627
	9.5	342.667	397.667	395.667	2742.67	2002.67	2863.67			277	0.828134	0.996099	1.19954	0.796789	0.844	-0.03706		0.2246	1.48374					0.2246	0.683748
	10	270	274	363	2642	1949	2722			276	0.880194	0.903506	0.658638	0.783837	1.05985	-0.17216		0.2344	2.90551					0.2344	0.546123
	10.5	253	288	366	3110	1945	2819			275	0.855217	0.820247	0.644485	0.9105	0.835529	-0.38584		0.2441	3.54948					0.2441	0.539807
	11	316.333	321.333	396.333	2998.33	2309.33	2886.33			274	0.887221	0.96383	0.869383	1.01562	0.525746	0.13609		0.2539	3.2528					0.2539	0.51255
	11.5	307.333	353.333	345.333	3059.33	2255.33	2880.33			273	0.79338	0.666354	0.503701	0.697005	0.4019	0.557011		0.2637	2.0182					0.2637	0.510398
	12	296.333	299.333	392.333	3214.33	2416.33	2778.33			272	0.928246	0.495513	0.382323	0.476946	0.403885	0.518466		0.2734	0.786283					0.2734	0.496224
	12.5	252.667	313.667	345.667	2960.67	2570.67	2787.67			271	0.765197	0.517739	0.537001	0.51396	0.266694	0.151416		0.2832	0.363334					0.2832	0.48411
	13	299.333	348.333	371.333	2960.33	2789.33	2815.33			270	0.522012	0.659511	0.772175	0.659078	0.416799	-0.17504		0.293	0.309807					0.293	0.606695
	13.5	274	333	358	3058	2726	2819			269	0.770157	0.742899	0.961488	0.963126	0.672396	0.204405		0.3027	0.234758					0.3027	0.838049
	14	257.667	322.667	350.667	3033.67	2896.67	2921.67			268	0.515581	0.698154	0.793174	0.560485	0.31191	0.303321		0.3125	0.256273					0.3125	0.960468
	14.5	336.667	320.667	332.667	2947.67	2789.67	2809.67			267	0.472337	0.609329	0.400571	0.350668	0.025842	0.185065		0.3223	0.21257					0.3223	0.848792
	15	334.333	353.333	377.333	3042.33	2855.33	2937.33			266	0.575006	0.509564	0.713786	0.506786	0.18177	-0.10774		0.332	0.249822					0.332	0.67626
	15.5	327	347	361	3105	2909	2881			265	0.503524	0.572863	0.771405	0.54301	0.566942	-0.37462		0.3418	0.243788					0.3418	0.615595
	16	279.333	331.333	381.333	3171.33	2803.33	2925.33			264	0.80436	0.716897	0.799815	0.785586	0.618602	-0.47285		0.3516	0.13933					0.3516	0.642818
	16.5	246.667	366.667	351.667	3017.67	2752.67	2893.67			263	0.937247	0.673423	0.423411	0.697257	0.437289	-0.30404		0.3613	0.196231					0.3613	0.825573
	17	279.333	303.333	326.333	3067.33	2875.33	2957.33			262	1.126	0.744744	0.418077	0.625619	0.604343	-0.3365		0.3711	0.940203					0.3711	1.36277
	17.5	255.667	286.667	357.667	3124.67	2835.67	3060.67			261	0.730912	0.72227	0.414021	0.396666	0.337641	-0.21768		0.3809	2.53903					0.3809	1.75718
	18	343	395	355	3072	3053	3166			260	0.336415	0.709093	0.496609	0.471166	-0.11368	-0.43031		0.3906	3.68676					0.3906	1.60531
	18.5	281.333	289.333	360.333	3191.33	2887.33	3146.33			259	0.387613	0.357785	0.475174	0.666635	0.143976	-0.73471		0.4004	4.03333					0.4004	1.69184
	19	330	314	342	3139	2840	3375			258	0.793077	0.33483	0.436075	0.728537	0.656367	-1.21883		0.4102	3.97993					0.4102	2.60313
	19.5	314	322	320	3128	3014	3340			257	0.754908	0.799587	0.37698	0.536211	0.477225	-0.88795		0.4199	3.52928					0.4199	3.67433
	20	303.333	341.333	362.333	3125.33	3062.33	3435.33			256	0.813283	0.434779	0.670609	0.611282	0.481307	-0.18547		0.4297	2.13754					0.4297	4.1274
	20.5	315.667	350.667	359.667	3206.67	3049.67	3453.67			255	0.748867	0.491894	0.715021	0.922916	0.569374	-0.55683		0.4395	0.757707					0.4395	3.79684
	21	305.667	363.667	426.667	3327.67	3322.67	3387.67			254	0.597975	0.65625	0.201359	0.506756	0.044883	-1.00416		0.4492	0.277223					0.4492	2.71986
	21.5	329	337	374	3482	2948	3357			253	0.676881	0.597742	0.200724	0.325761	0.139963	-0.95782		0.459	0.098436					0.459	1.37011
	22	340	332	409	3552	3064	3363			252	0.836152	0.518669	0.291799	0.088342	0.289666	-0.93641		0.4687	0.016376					0.4687	0.561186
	22.5	339	358	388	3597	3052	3345			251	0.699757	0.637075	0.466194	0.418801	0.179203	-0.75983		0.4785	0.003476					0.4785	0.369585
	23	276.667	306.667	419.667	3598.67	2997.67	3333.67			250	0.856939	0.815573	1.00015	0.929388	0.660976	-1.05235		0.4883	-0.0358					0.4883	0.369211
	23.5	295	296	375	3537	2937	3248			249	0.827447	0.413679	0.738076	0.698937	0.675929	-0.79316		0.498	0.157666					0.498	0.386507
	24	311.333	329.333	414.333	3601.33	3003.33	3211.33			248	0.66373	0.401174	0.41278	0.325936	0.286661	-0.79206		0.5078	1.00424					0.5078	0.381151
	24.5	322.333	324.333	351.333	3657.33	2937.33	3229.33			247	0.918465	0.890054	0.365623	0.669391	0.431201	-1.13434		0.5176	3.2569					0.5176	0.457115
	25	297.667	333.667	320.667	3606.67	2918.67	3202.67			246	1.01721	1.03979	0.393826	0.762302	0.250716	-1.1063		0.5273	5.94672					0.5273	0.790144
	25.5	289.667	346.667	370.667	3599.67	2905.67	3210.67			245	0.758264	0.367539	0.414412	0.441991	0.296923	-1.46546		0.5371	8.10544					0.5371	1.48411
	26	345.667	353.667	376.667	3651.67	2951.67	3159.67			244	0.456936	0.195164	0.37532	0.416355	0.353545	-1.48627		0.5469	9.6778					0.5469	2.0279
	26.5	271.667	317.667	385.667	3543.67	2828.67	3171.67			243	0.47131	0.510988	0.114444	0.411395	-0.04882	-2.27583		0.5566	10.6197					0.5566	1.81323
	27	320	348	377	3606	2881	3253			242	0.022282	0.368678	-0.29347	0.250818	-0.79411	-3.25659		0.5664	10.8939					0.5664	1.1634
	27.5	339	318	419	3582	2949	3225			241	-0.40565	-0.27254	-0.6728	-0.31345	-1.01372	-3.10657		0.5762	11.9326					0.5762	0.735661
	28	294.667	306.667	358.667	3561.67	2893.67	3349.67			240	-0.55069	-0.61774	-0.7353	-0.45231	-0.81027	-3.3406		0.5859	13.653					0.5859	0.597102
	28.5	342.333	355.333	377.333	3548.33	2770.33	3175.33			239	-0.40052	-0.50408	-0.77362	-0.14975	-1.09759	-4.33787		0.5957	14.8309					0.5957	0.509788
	29	332.667	346.667	384.667	3451.67	2875.67	3064.67			238	-0.92074	-0.65621	-1.12056	-0.64004	-1.51046	-5.67581		0.6055	15.7361					0.6055	0.470993
	29.5	347	341	350	3510	2844	3153			237	-1.27173	-1.00198	-1.16283	-0.92857	-1.73746	-6.33215		0.6152	15.6908					0.6152	0.437798
	30	279	308	324	3449	2826	3220			236	-1.04587	-1.21143	-1.21142	-0.68488	-2.12502	-7.01064		0.625	14.4345					0.625	0.405011
	30.5	307.667	325.667	320.667	3433.67	2874.67	3193.67			235	-1.46419	-1.82576	-1.55882	-1.27475	-2.69901	-7.77001		0.6348	12.8177					0.6348	0.494988
	31	300.333	312.333	352.333	3447.33	2866.33	2965.33			234	-2.25507	-2.41245	-2.63289	-2.25748	-3.54585	-8.52431		0.6445	12.2095					0.6445	0.624229
	31.5	272	319	391	3531	2859	2989			233	-2.31464	-2.59486	-3.23831	-2.36808	-4.52394	-9.36108		0.6543	11.9447					0.6543	0.740666
	32	325	351	363	3449	2891	3021			232	-2.12792	-2.33467	-2.98833	-2.07526	-4.40368	-10.7367		0.6641	11.8849					0.6641	0.83904
	32.5	308	278	345	3490	2919	3060			231	-2.59644	-2.38733	-2.8574	-2.39978	-4.64752	-12.3849		0.6738	12.0774					0.6738	0.822356
	33	351	329	427	3485	2816	3027			230	-2.73689	-2.71673	-3.20035	-2.83099	-4.69761	-13.7284		0.6836	12.0603					0.6836	0.760115
	33.5	293	297	331	3432	2820	3025			229	-2.50074	-2.89034	-4.14995	-2.83361	-4.76116	-14.5891		0.6934	11.3977					0.6934	0.805023
	34	250.667	307.667	288.667	3408.67	2658.67	3045.67			228	-2.97951	-3.24122	-4.73082	-3.35085	-6.33206	-14.8835		0.7031	10.3884					0.7031	0.763764
	34.5	281.333	358.333	334.333	3364.33	2744.33	3005.33			227	-3.87497	-3.67382	-4.69288	-3.59703	-7.33947	-16.3123		0.7129	10.2259					0.7129	0.579898
	35	312.667	329.667	403.667	3289.67	2685.67	3067.67			226	-4.29479	-4.31806	-5.38401	-3.84637	-7.50393	-16.8345		0.7227	10.4602					0.7227	0.578856
	35.5	303.333	354.333	357.333	3354.33	2694.33	3135.33			225	-3.97816	-4.32468	-5.79372	-3.86749	-8.06902	-17.3875		0.7324	10.3491					0.7324	0.904612
	36	256.667	286.667	341.667	3402.67	2640.67	3112.67			224	-4.83114	-5.20265	-6.45924	-5.20761	-8.55614	-18.4801		0.7422	9.7163					0.7422	1.51906
	36.5	333.667	355.667	365.667	3404.67	2743.67	3137.67			223	-5.13199	-4.97375	-6.65922	-6.20482	-8.92532	-18.0598		0.752	8.72274					0.752	1.85431
	37	380.333	382.333	360.333	3418.33	2743.33	3046.33			222	-5.21774	-4.65461	-5.76343	-5.52228	-9.09123	-17.8351		0.7617	7.67238					0.7617	1.41024
	37.5	346	293	359	3297	2689	3109			221	-6.10822	-4.96856	-6.06736	-6.52245	-9.38024	-18.3978		0.7715	6.2658					0.7715	0.74022
	38	314.333	353.333	373.333	3341.33	2747.33	3080.33			220	-6.06617	-5.66351	-7.20142	-6.84348	-9.6441	-18.1114		0.7812	4.74716					0.7812	0.457498
	38.5	313.333	381.333	348.333	3379.33	2775.33	3055.33			219	-5.68477	-5.82111	-7.32323	-6.45055	-9.76164	-17.7959		0.791	3.99186					0.791	0.434674
	39	289.667	383.667	366.667	3361.67	2818.67	3239.67			218	-5.74862	-6.17333	-7.20438	-6.27976	-9.18363	-16.768		0.8008	3.63248					0.8008	0.406187
	39.5	371.667	379.667	387.667	3346.67	2830.67	3142.67			217	-5.49005	-5.83354	-7.20648	-6.27087	-8.91095	-15.4457		0.8105	2.77492					0.8105	0.397819
	40	337.333	346.333	379.333	3308.33	2773.33	3245.33			216	-5.25911	-4.92012	-7.28192	-6.46833	-8.80829	-12.1616		0.8203	1.16297					0.8203	0.463398
	40.5	292.667	381.667	362.667	3356.67	2876.67	3278.67			215	-4.85813	-5.06405	-7.2117	-7.13233	-8.58477	-8.47813		0.8301	0.211631					0.8301	0.510882
	41	289.667	319.667	353.667	3287.67	2911.67	3482.67			214	-4.6051	-4.59448	-6.26452	-5.6773	-7.63863	-6.07893		0.8398	0.216186					0.8398	0.512047
	41.5	337.667	340.667	356.667	3238.67	3035.67	3593.67			213	-5.08314	-4.22784	-5.95723	-5.83636	-6.68404	-4.11905		0.8496	0.156688					0.8496	0.425844
	42	362	314	377	3307	3240	3917			212	-5.06426	-4.97868	-6.28044	-5.64254	-5.41348	-1.67678		0.8594	0.115544					0.8594	0.239241
	42.5	280.667	281.667	347.667	3297.67	3502.67	4193.67			211	-4.3043	-4.32526	-5.61043	-5.36568	-4.65922	1.54492		0.8691	0.061046					0.8691	0.169487
	43	305.667	364.667	360.667	3247.67	3743.67	4542.67			210	-3.87403	-4.44561	-4.75688	-5.78654	-3.49275	6.83529		0.8789	0.028632					0.8789	0.323574
	43.5	279	353	358	3341	4050	4722			209	-4.67507	-4.27347	-4.59916	-5.03626	-2.30042	9.86223		0.8887	0.024944					0.8887	0.510469
	44	297.333	340.333	365.333	3352.33	4134.33	5011.33			208	-4.70328	-3.34174	-4.70701	-4.56925	-1.38172	13.4028		0.8984	0.083006					0.8984	0.564625
	44.5	298.667	305.667	326.667	3326.67	4454.67	5205.67			207	-4.22641	-3.97359	-4.05963	-6.15121	-0.63998	15.5665		0.9082	0.063331					0.9082	0.569649
	45	319.667	294.667	396.667	3356.67	4810.67	5460.67			206	-4.5712	-4.96229	-4.40801	-6.4175	-0.85821	16.7102		0.918	0.061734					0.918	0.545257
	45.5	321.333	313.333	344.333	3332.33	5014.33	5604.33			205	-5.66541	-6.49862	-5.01693	-6.36148	0.072792	18.1093		0.9277	0.139204					0.9277	0.49289
	46	329.333	348.333	363.333	3438.33	5328.33	6037.33			204	-3.5973	-6.03575	-3.89342	-6.55577	0.664942	19.6039		0.9375	0.200298					0.9375	0.489415
	46.5	337	356	345	3458	5565	6065			203	-4.60541	-7.56279	-4.96883	-8.0441	-0.39912	19.0081		0.9473	0.241627					0.9473	0.710148
	47	293.667	316.667	343.667	3615.67	5882.67	6448.67			202	-7.10068	-7.99595	-6.42803	-8.32412	-1.66524	22.1255		0.957	0.155907					0.957	1.55607
	47.5	306	342	382	3660	6153	6732			201	-7.07256	-6.7455	-7.15054	-8.72834	-0.72809	19.4042		0.9668	0.125507					0.9668	2.78548
	48	279.667	303.667	321.667	3884.67	6378.67	7029.67			200	-7.25122	-7.4018	-7.82745	-8.6041	-0.14834	15.4129		0.9766	0.115868					0.9766	3.60126
	48.5	319.333	309.333	352.333	4240.33	6595.33	7338.33			199	-7.75518	-7.08666	-7.3417	-7.66954	-1.86673	15.2795		0.9863	0.288763					0.9863	3.7656
	49	343	317	313	4620	6950	7705			198	-8.79764	-7.01323	-6.21651	-6.47502	-3.62799	13.3232		0.9961	0.545261					0.9961	3.41512
	49.5	315.667	340.667	312.667	4763.67	7045.67	7884.67			197	-5.69182	-6.97318	-2.29285	-6.19802	-2.64437	14.23		1.0059	0.678412					1.0059	2.71083
	50	339	338	370	4985	7327	8067			196	-2.78793	-7.79893	-2.39422	-2.73338	-4.43262	8.12804		1.0156	0.979361					1.0156	1.61239
	50.5	322	346	352	5297	7648	8240			195	-2.20853	-1.48432	-5.52415	-0.77862	-5.57765	4.86497		1.0254	2.0484					1.0254	0.732764
	51	290.333	312.333	393.333	5462.33	7889.33	8471.33			194	-1.79969	-2.14125	-5.0034	-2.62477	-2.66776	1.64739		1.0352	3.25892					1.0352	0.509602
	51.5	353.667	332.667	350.667	5715.67	8210.67	8778.67			193	-3.07801	-3.66121	-4.21409	-4.45044	-3.22812	-		1.0449	3.92061					1.0449	0.549297
	52	335	315	378	5826	8358	9022			192	-2.95128	-4.67577	-4.53755	-3.30491	-1.76626	-		1.0547	3.61271					1.0547	0.601111
	52.5	339.333	356.333	381.333	6056.33	8707.33	9309.33			191	0.02958	-4.52898	-4.87118	-1.83081	-2.69711	-		1.0645	2.28804					1.0645	0.506217
	53	327	349	359	6356	8955	9673			190	1.21824	-5.50162	-6.25375	-3.53	-4.18981	-		1.0742	0.738303					1.0742	0.456506
	53.5	314.333	376.333	385.333	6630.33	9354.33	9957.33											1.084	0.21502					1.084	0.43362
	54	362.667	360.667	351.667	6768.67	9577.67	10243.7											1.0937	0.01399					1.0937	0.386133
	54.5	293	348	310	7004	9622	10497											1.1035	0.022897					1.1035	0.445744
	55	273.667	336.667	350.667	7322.67	10164.7	10700.7											1.1133	0.011961					1.1133	0.512684
	55.5	308	354	371	7504	10396	11051											1.123	0.321385					1.123	0.633269
	56	332	313	380	7777	10659	11206											1.1328	1.34955					1.1328	0.786528
	56.5	376.667	373.667	359.667	7988.67	10900.7	11558.7											1.1426	2.74082					1.1426	0.806494
	57	389.333	311.333	348.333	8402.33	10988.3	11783.3											1.1523	3.1729					1.1523	0.905293
	57.5	322.333	322.333	328.333	8523.33	11497.3	12281.3											1.1621	2.4702					1.1621	1.12569
	58	349	321	395	8875	11768	12527											1.1719	1.15449					1.1719	1.11254
	58.5	327.667	355.667	345.667	8948.67	12094.7	12601.7											1.1816	0.588407					1.1816	0.826502
	59	341.333	352.333	375.333	9370.33	12232.3	12958.3											1.1914	1.07012					1.1914	0.767953
	59.5	290.333	354.333	357.333	9562.33	12732.3	13338.3											1.2012	2.3764					1.2012	0.92405
	60	302.333	292.333	344.333	10078.3	13082.3	13436.3											1.2109	3.28144					1.2109	0.893271
	60.5	328.333	316.333	348.333	10313.3	13429.3	13789.3											1.2207	2.86458					1.2207	1.00879
	61	300.333	368.333	334.333	10443.3	13521.3	14011.3											1.2305	1.4998					1.2305	1.45437
	61.5	379.333	321.333	399.333	10919.3	13758.3	14224.3											1.2402	0.137894					1.2402	1.51656
	62	303.333	334.333	361.333	11164.3	14088.3	14546.3											1.25	0.064761					1.25	1.0011
	62.5	343.333	381.333	359.333	11436.3	14265.3	14505.3											1.2598	0.051872					1.2598	0.519043
	63	300	378	331	11525	14866	14790											1.2695	0.05968					1.2695	0.332297
	63.5	363	401	389	11762	14838	15184											1.2793	0.100777					1.2793	0.354171
	64	315	303	343	12101	15117	15184											1.2891	0.071463					1.2891	0.453816
	64.5	313	357	360	12517	15353	15731											1.2988	0.137415					1.2988	0.53063
	65	303.333	335.333	379.333	12588.3	15348.3	15736.3											1.3086	0.204328					1.3086	0.507784
	65.5	318.667	347.667	363.667	13137.7	15600.7	16227.7											1.3184	0.248275					1.3184	0.381058
	66	351.667	345.667	356.667	13261.7	16004.7	16482.7											1.3281	0.401748					1.3281	0.279515
	66.5	370.667	348.667	374.667	13973.7	16360.7	16569.7											1.3379	0.463819					1.3379	0.24194
	67	320.333	308.333	386.333	14050.3	16373.3	16901.3											1.3477	0.219626					1.3477	0.259792
	67.5	328	338	319	14248	16689	16968											1.3574	0.236386					1.3574	0.339427
	68	320	344	392	14675	16609	17115											1.3672	0.563119					1.3672	0.423145
	68.5	353	388	423	14736	17141	17445											1.377	1.61344					1.377	0.594424
	69	354.333	336.333	353.333	14811.3	17239.3	17406.3											1.3867	2.80614					1.3867	0.912488
	69.5	335	331	377	15123	17539	17746											1.3965	3.03666					1.3965	0.988077
	70	309.333	334.333	407.333	15591.3	17674.3	17738.3											1.4062	2.1104					1.4062	0.705171
	70.5	354.667	330.667	382.667	15824.7	18047.7	17850.7											1.416	0.779625					1.416	0.444424
	71	343	360	392	16058	18041	18077											1.4258	0.604802					1.4258	0.369943
	71.5	341	337	353	16049	18248	18130											1.4355	1.06982					1.4355	0.475071
	72	312	333	384	16614	18571	18494											1.4453	1.86212					1.4453	0.532364
	72.5	304.333	328.333	334.333	16770.3	18541.3	18417.3											1.4551	2.3715					1.4551	0.419698
	73	349.667	323.667	359.667	17191.7	18549.7	18396.7											1.4648	2.25666					1.4648	0.340774
	73.5	344	311	382	17376	19175	19009											1.4746	1.21208					1.4746	0.308885
	74	351.333	311.333	364.333	17778.3	19258.3	18845.3											1.4844	0.185962					1.4844	0.459316
	74.5	315.333	310.333	365.333	17887.3	19645.3	19245.3											1.4941	0.093794					1.4941	1.17559
	75	344.333	342.333	369.333	18160.3	19566.3	19124.3											1.5039	0.173723					1.5039	2.16169
	75.5	289	302	323	18377	19569	19055											1.5137	0.106037					1.5137	2.72495
	76	319	321	390	18621	19602	19301											1.5234	0.118889					1.5234	2.58613
	76.5	300	287	345	18896	19718	19503											1.5332	0.147621					1.5332	1.79274
	77	331	359	358	18934	19777	19799											1.543	0.262333					1.543	0.880389
	77.5	318.667	313.667	351.667	19262.7	20155.7	19789.7											1.5527	0.958341					1.5527	0.366346
	78	312	352	337	19525	20706	19895											1.5625	2.34345					1.5625	0.203804
	78.5	302	326	331	19905	20491	19778											1.5723	3.41785					1.5723	0.263461
	79	318.667	317.667	323.667	20078.7	20544.7	20067.7											1.582	3.51945					1.582	0.542994
	79.5	271.333	332.333	353.333	20212.3	20618.3	20069.3											1.5918	2.59656					1.5918	0.727979
	80	296.667	351.667	377.667	20408.7	20735.7	20584.7											1.6016	0.983803					1.6016	0.514047
	80.5	372.333	329.333	336.333	20826.3	20898.3	20615.3											1.6113	0.270788					1.6113	0.337906
	81	318	335	353	21271	20933	19625											1.6211	0.083537					1.6211	0.374854
	81.5	303.667	327.667	363.667	21185.7	21217.7	20159.7											1.6309	-0.04426					1.6309	0.383689
	82	350	356	357	21583	20969	19988											1.6406	0.000749					1.6406	0.384152
	82.5	355.667	358.667	369.667	21664.7	21441.7	20152.7											1.6504	0.113393					1.6504	0.407191
	83	298.667	321.667	323.667	21948.7	21121.7	20114.7											1.6602	0.220426					1.6602	0.419882
	83.5	325.333	309.333	362.333	22088.3	21619.3	20413.3											1.6699	0.229265					1.6699	0.419224
	84	315.333	356.333	392.333	22439.3	21681.3	20275.3											1.6797	0.263103					1.6797	0.457616
	84.5	342	341	366	22711	21662	20459											1.6895	0.282206					1.6895	0.4991
	85	375.667	356.667	398.667	22553.7	21981.7	20416.7											1.6992	0.132139					1.6992	0.490988
	85.5	312.667	333.667	385.667	23070.7	22056.7	20679.7											1.709	0.021273					1.709	0.442789
	86	362.333	314.333	325.333	23503.3	22036.3	20528.3											1.7187	-0.06038					1.7187	0.43852
	86.5	316	329	334	23552	22010	20815											1.7285	-0.05466					1.7285	0.555296
	87	340	394	404	23847	22720	20758											1.7383	0.075898					1.7383	0.699834
	87.5	326	290	367	23671	22185	20556											1.748	0.194593					1.748	0.794746
	88	335.333	306.333	359.333	23994.3	21923.3	20759.3											1.7578	0.232584					1.7578	1.02779
	88.5	302.333	268.333	369.333	24282.3	22177.3	20892.3											1.7676	0.727606					1.7676	1.35123
	89	336	297	372	24608	22299	21012											1.7773	2.39066					1.7773	1.2575
	89.5	371.667	335.667	387.667	24764.7	22408.7	20921.7											1.7871	4.37982					1.7871	0.819055
	90	349.667	406.667	351.667	24439.7	22872.7	20756.7											1.7969	5.62135					1.7969	0.487805
	90.5	343.667	340.667	311.667	24876.7	22528.7	21178.7											1.8066	6.65596					1.8066	0.520532
	91	298	342	353	25030	22516	20806											1.8164	6.78374					1.8164	0.951353
	91.5	346	302	354	25794	22553	21317											1.8262	5.87846					1.8262	1.27434
	92	353.667	342.667	329.667	25477.7	22553.7	21210.7											1.8359	5.01914					1.8359	1.37438
	92.5	355.333	330.333	319.333	25367.3	22730.3	20899.3											1.8457	3.85252					1.8457	1.42043
	93	310	339	396	26058	22389	21147											1.8555	2.39164					1.8555	1.22222
	93.5	329	313	313	26220	23091	21166											1.8652	0.937885					1.8652	0.983174
	94	351	329	384	26484	22635	21254											1.875	0.371786					1.875	0.769284
	94.5	332.333	317.333	323.333	26098.3	22357.3	21090.3											1.8848	0.220535					1.8848	0.375682
	95	308.333	372.333	357.333	26571.3	23507.3	21238.3											1.8945	0.07491					1.8945	0.146795
	95.5	334.333	344.333	389.333	26764.3	22966.3	21408.3											1.9043	0.177681					1.9043	0.291495
	96	296.667	353.667	336.667	26913.7	23063.7	21125.7											1.9141	0.177019					1.9141	0.756977
	96.5	274.667	380.667	338.667	27042.7	22944.7	20817.7											1.9238	0.108258					1.9238	1.22956
	97	335	292	383	27152	22852	21254											1.9336	0.196835					1.9336	1.13403
	97.5	356.333	371.333	399.333	27511.3	23495.3	21400.3											1.9434	0.35281					1.9434	0.702075
	98	384.667	316.667	394.667	27718.7	23365.7	21165.7											1.9531	0.286806					1.9531	0.508293
	98.5	316	305	361	27576	22821	21176											1.9629	0.199135					1.9629	0.7923
	99	317.667	338.667	324.667	27807.7	22902.7	21063.7											1.9727	0.273353					1.9727	1.54395
																		1.9824	0.385798					1.9824	2.01325
																		1.9922	0.322933					1.9922	1.57131
																		2.002	0.267844					2.002	0.677941
																		2.0117	0.16261					2.0117	0.148003
																		2.0215	0.119252					2.0215	0.094851
																		2.0312	0.383402					2.0312	0.185552
																		2.041	0.846475					2.041	0.412397
																		2.0508	0.947087					2.0508	0.69313
																		2.0605	0.34008					2.0605	0.629715
																		2.0703	0.011764					2.0703	0.244237
																		2.0801	0.109311					2.0801	0.10933
																		2.0898	0.093864					2.0898	0.49069
																		2.0996	0.083004					2.0996	0.917399
																		2.1094	0.058222					2.1094	0.78132
																		2.1191	0.137232					2.1191	0.402149
																		2.1289	0.121105					2.1289	0.441967
																		2.1387	0.144516					2.1387	1.12156
																		2.1484	0.149489					2.1484	1.92306
																		2.1582	0.222417					2.1582	2.01026
																		2.168	0.226713					2.168	1.36586
																		2.1777	0.223918					2.1777	0.956183
																		2.1875	0.309012					2.1875	1.10357
																		2.1973	0.327024					2.1973	0.944849
																		2.207	0.181956					2.207	0.479808
																		2.2168	0.105862					2.2168	0.339645
																		2.2266	0.042691					2.2266	0.602805
																		2.2363	-0.00223					2.2363	1.04168
																		2.2461	0.212857					2.2461	1.06989
																		2.2559	0.346354					2.2559	0.569786
																		2.2656	0.292046					2.2656	0.191522
																		2.2754	0.194975					2.2754	0.106334
																		2.2852	0.241759					2.2852	0.112828
																		2.2949	0.280087					2.2949	0.184823
																		2.3047	0.35951					2.3047	0.276685
																		2.3145	0.348276					2.3145	0.455318
																		2.3242	0.312735					2.3242	1.06905
																		2.334	0.50717					2.334	1.9787
																		2.3437	0.754356					2.3437	2.23509
																		2.3535	0.475342					2.3535	1.47961
																		2.3633	0.290106					2.3633	0.512455
																		2.373	0.236805					2.373	0.127847
																		2.3828	0.022874					2.3828	0.115124
																		2.3926	-0.07849					2.3926	0.155829
																		2.4023	-0.02357					2.4023	0.46657
																		2.4121	0.107542					2.4121	1.08047
																		2.4219	0.333791					2.4219	1.38006
																		2.4316	0.473304					2.4316	1.02829
																		2.4414	0.292101					2.4414	0.513422
																		2.4512	0.100913					2.4512	0.187549
																		2.4609	0.072018					2.4609	0.111624
																		2.4707	0.132736					2.4707	0.118848
																		2.4805	0.162682					2.4805	0.07587
																		2.4902	0.193762					2.4902	0.00143
																		2.5	0.217343					2.5	0.032249
																		2.5098	0.298717					2.5098	0.331409
																		2.5195	0.346483					2.5195	0.72036
																		2.5293	0.328796					2.5293	0.785157
																		2.5391	0.386686					2.5391	0.440518
																		2.5488	0.386494					2.5488	0.184058
																		2.5586	0.285766					2.5586	0.177096
																		2.5684	0.225927					2.5684	0.270232
																		2.5781	0.419439					2.5781	0.487846
																		2.5879	0.592347					2.5879	0.547245
																		2.5977	0.403611					2.5977	0.350344
																		2.6074	0.230237					2.6074	0.194627
																		2.6172	0.444203					2.6172	0.225025
																		2.627	0.345479					2.627	0.348175
																		2.6367	0.275461					2.6367	0.345843
																		2.6465	0.445661					2.6465	0.200427
																		2.6562	0.520165					2.6562	0.10006
																		2.666	0.63729					2.666	0.133711
																		2.6758	1.94064					2.6758	0.21351
																		2.6855	4.24401					2.6855	0.285293
																		2.6953	5.67152					2.6953	0.478067
																		2.7051	5.76722					2.7051	0.619559
																		2.7148	4.87869					2.7148	0.476977
																		2.7246	2.87824					2.7246	0.378272
																		2.7344	0.984568					2.7344	0.60295
																		2.7441	0.412983					2.7441	0.873724
																		2.7539	0.220467					2.7539	0.735952
																		2.7637	0.171819					2.7637	0.549432
																		2.7734	0.143989					2.7734	0.613795
																		2.7832	0.214956					2.7832	0.427345
																		2.793	0.823025					2.793	0.107965
																		2.8027	1.6449					2.8027	0.001134
																		2.8125	1.63075					2.8125	-0.00328
																		2.8223	0.960968					2.8223	0.036039
																		2.832	0.807555					2.832	0.393825
																		2.8418	1.26668					2.8418	1.21522
																		2.8516	0.949818					2.8516	2.01325
																		2.8613	0.435937					2.8613	2.34547
																		2.8711	0.203324					2.8711	2.12037
																		2.8809	0.061287					2.8809	1.38811
																		2.8906	0.010913					2.8906	0.652994
																		2.9004	0.231325					2.9004	0.397999
																		2.9102	0.370852					2.9102	0.599334
																		2.9199	0.327511					2.9199	0.771924
																		2.9297	0.33074					2.9297	0.5233
																		2.9395	0.268666					2.9395	0.230954
																		2.9492	0.250898					2.9492	0.276954
																		2.959	0.493162					2.959	0.352445
																		2.9687	1.4276					2.9687	0.278805
																		2.9785	2.51843					2.9785	0.291379
																		2.9883	2.49371					2.9883	0.324914
																		2.998	2.03941					2.998	0.369031
																		3.0078	1.8108					3.0078	0.992194
																		3.0176	0.942209					3.0176	2.42005
																		3.0273	0.330515					3.0273	3.87327
																		3.0371	0.335882					3.0371	4.73252
																		3.0469	0.254997					3.0469	4.91833
																		3.0566	0.207554					3.0566	4.2865
																		3.0664	0.192845					3.0664	3.11883
																		3.0762	0.211326					3.0762	2.57641
																		3.0859	0.294307					3.0859	2.65313
																		3.0957	0.283123					3.0957	2.21063
																		3.1055	0.176031					3.1055	1.31367
																		3.1152	0.085773					3.1152	0.829701
																		3.125	0.099692					3.125	0.767351
																		3.1348	0.220261					3.1348	0.679432
																		3.1445	0.195985					3.1445	0.499315
																		3.1543	0.264259					3.1543	0.19666
																		3.1641	0.319028					3.1641	-0.03513
																		3.1738	0.217501					3.1738	-0.05606
																		3.1836	0.127548					3.1836	0.002348
																		3.1934	0.054659					3.1934	-0.01
																		3.2031	0.058628					3.2031	-0.03359
																		3.2129	0.079976					3.2129	-0.02726
																		3.2227	0.030981					3.2227	0.191433
																		3.2324	0.186449					3.2324	0.859576
																		3.2422	0.46833					3.2422	1.72074
																		3.252	0.443105					3.252	1.90605
																		3.2617	0.182113					3.2617	1.14182
																		3.2715	0.16832					3.2715	0.304373
																		3.2812	0.191425					3.2812	0.022393
																		3.291	0.238384					3.291	0.126279
																		3.3008	0.278841					3.3008	0.239009
																		3.3105	0.176619					3.3105	0.230314
																		3.3203	0.028722					3.3203	0.165311
																		3.3301	0.261938					3.3301	0.135018
																		3.3398	0.829852					3.3398	0.153352
																		3.3496	1.74989					3.3496	0.236996
																		3.3594	2.72205					3.3594	0.293514
																		3.3691	2.97142					3.3691	0.259202
																		3.3789	2.60241					3.3789	0.307153
																		3.3887	2.21157					3.3887	0.363453
																		3.3984	1.79542					3.3984	0.233881
																		3.4082	0.761156					3.4082	0.032583
																		3.418	0.336838					3.418	-0.09102
																		3.4277	0.328009					3.4277	-0.04199
																		3.4375	0.31999					3.4375	0.10311
																		3.4473	0.299456					3.4473	0.156062
																		3.457	0.340189					3.457	0.156431
																		3.4668	0.279866					3.4668	0.06549
																		3.4766	0.23187					3.4766	-0.02555
																		3.4863	0.162847					3.4863	0.015139
																		3.4961	0.208419					3.4961	0.093039
																		3.5059	0.209705					3.5059	0.071869
																		3.5156	0.265814					3.5156	-0.02591
																		3.5254	0.310634					3.5254	0.133787
																		3.5352	0.227895					3.5352	0.696453
																		3.5449	0.233102					3.5449	1.13183
																		3.5547	0.274498					3.5547	0.869036
																		3.5645	0.334038					3.5645	0.252424
																		3.5742	0.363191					3.5742	-0.04593
																		3.584	0.427313					3.584	-0.07757
																		3.5937	0.37337					3.5937	-0.06098
																		3.6035	0.221512					3.6035	0.035134
																		3.6133	0.273193					3.6133	0.263814
																		3.623	0.364949					3.623	0.842321
																		3.6328	0.324468					3.6328	1.72573
																		3.6426	0.250482					3.6426	2.49947
																		3.6523	0.20301					3.6523	2.8655
																		3.6621	0.2275					3.6621	2.48493
																		3.6719	0.243063					3.6719	1.37575
																		3.6816	0.252733					3.6816	0.816115
																		3.6914	0.223826					3.6914	0.781409
																		3.7012	0.275789					3.7012	0.632941
																		3.7109	0.237277					3.7109	0.598587
																		3.7207	0.302602					3.7207	0.645951
																		3.7305	0.35775					3.7305	0.732774
																		3.7402	0.313497					3.7402	0.83721
																		3.75	0.197962					3.75	0.957034
																		3.7598	0.142229					3.7598	1.01056
																		3.7695	0.183443					3.7695	1.23628
																		3.7793	0.298221					3.7793	1.30701
																		3.7891	0.391904					3.7891	0.854684
																		3.7988	0.534994					3.7988	0.500067
																		3.8086	0.571995					3.8086	0.403367
																		3.8184	0.410501					3.8184	0.252069
																		3.8281	0.153358					3.8281	0.205066
																		3.8379	0.230604					3.8379	0.339644
																		3.8477	0.327986					3.8477	0.477886
																		3.8574	0.31392					3.8574	0.496672
																		3.8672	0.238134					3.8672	0.480005
																		3.877	0.197841					3.877	0.893567
																		3.8867	0.233965					3.8867	1.30099
																		3.8965	0.315096					3.8965	0.868646
																		3.9062	0.353874					3.9062	0.314595
																		3.916	0.436498					3.916	0.147724
																		3.9258	0.340855					3.9258	0.069794
																		3.9355	0.172967					3.9355	0.041838
																		3.9453	0.09978					3.9453	0.02226
																		3.9551	0.074779					3.9551	0.071838
																		3.9648	0.266346					3.9648	0.137449
																		3.9746	0.265465					3.9746	0.111422
																		3.9844	0.228094					3.9844	0.209859
																		3.9941	0.32352					3.9941	0.467019
																		4.0039	0.384688					4.0039	0.454987
																		4.0137	0.40244					4.0137	0.176544
																		4.0234	0.284506					4.0234	0.001943
																		4.0332	0.209907					4.0332	0.009188
																		4.043	0.160995					4.043	0.058484
																		4.0527	0.18168					4.0527	-0.00025
																		4.0625	0.29818					4.0625	-0.0143
																		4.0723	0.277829					4.0723	0.211183
																		4.082	0.117728					4.082	0.3981
																		4.0918	0.199088					4.0918	0.257395
																		4.1016	0.213567					4.1016	0.068203
																		4.1113	0.251195					4.1113	0.013978
																		4.1211	0.181465					4.1211	0.115269
																		4.1309	0.211494					4.1309	0.258369
																		4.1406	0.301322					4.1406	0.398298
																		4.1504	0.389127					4.1504	0.754847
																		4.1602	0.385966					4.1602	1.07661
																		4.1699	0.399241					4.1699	0.996542
																		4.1797	0.380755					4.1797	0.543251
																		4.1895	0.356856					4.1895	0.231509
																		4.1992	0.331088					4.1992	0.237123
																		4.209	0.363828					4.209	0.295412
																		4.2187	0.513449					4.2187	0.316336
																		4.2285	0.848502					4.2285	0.330458
																		4.2383	0.984537					4.2383	0.282394
																		4.248	0.767934					4.248	0.097031
																		4.2578	0.640619					4.2578	-0.00581
																		4.2676	0.554357					4.2676	0.071949
																		4.2773	0.53192					4.2773	0.101233
																		4.2871	0.778582					4.2871	0.096292
																		4.2969	1.54194					4.2969	0.164913
																		4.3066	2.88083					4.3066	0.09335
																		4.3164	3.75119					4.3164	-0.04063
																		4.3262	3.85826					4.3262	-0.07066
																		4.3359	2.80019					4.3359	0.065459
																		4.3457	1.17217					4.3457	0.50585
																		4.3555	0.522808					4.3555	0.931601
																		4.3652	0.484386					4.3652	0.891648
																		4.375	0.408632					4.375	0.744292
																		4.3848	0.392077					4.3848	0.942977
																		4.3945	0.356774					4.3945	1.03316
																		4.4043	0.295501					4.4043	0.524328
																		4.4141	0.492878					4.4141	-0.02071
																		4.4238	0.946912					4.4238	-0.09085
																		4.4336	1.63621					4.4336	0.048622
																		4.4434	2.25816					4.4434	0.305968
																		4.4531	2.40908					4.4531	0.903375
																		4.4629	2.3155					4.4629	1.39552
																		4.4727	2.16034					4.4727	1.11952
																		4.4824	2.01249					4.4824	0.585787
																		4.4922	1.82238					4.4922	0.358724
																		4.502	1.71647					4.502	0.125055
																		4.5117	1.54355					4.5117	-0.11302
																		4.5215	1.22856					4.5215	-0.19218
																		4.5312	0.886044					4.5312	-0.1826
																		4.541	0.624116					4.541	-0.11054
																		4.5508	0.414387					4.5508	-0.07625
																		4.5605	0.326675					4.5605	-0.15
																		4.5703	0.436629					4.5703	-0.18404
																		4.5801	0.523501					4.5801	0.217034
																		4.5898	0.722716					4.5898	0.725983
																		4.5996	0.878145					4.5996	0.642802
																		4.6094	0.990119					4.6094	0.183336
																		4.6191	1.24268					4.6191	-0.03711
																		4.6289	1.79779					4.6289	0.086998
																		4.6387	2.01175					4.6387	0.17595
																		4.6484	1.93083					4.6484	0.126487
																		4.6582	2.03587					4.6582	0.300623
																		4.668	1.84779					4.668	0.862129
																		4.6777	1.30907					4.6777	1.07208
																		4.6875	0.731983					4.6875	0.657889
																		4.6973	0.351742					4.6973	0.361358
																		4.707	0.176511					4.707	0.274868
																		4.7168	0.109853					4.7168	0.205029
																		4.7266	0.201729					4.7266	0.097707
																		4.7363	0.354571					4.7363	0.039678
																		4.7461	0.311935					4.7461	0.351796
																		4.7559	0.251634					4.7559	0.893626
																		4.7656	0.213716					4.7656	1.04529
																		4.7754	0.180044					4.7754	0.56024
																		4.7852	0.731085					4.7852	0.084371
																		4.7949	2.05133					4.7949	0.123754
																		4.8047	3.3699					4.8047	0.233325
																		4.8145	3.73441					4.8145	0.153985
																		4.8242	2.80211					4.8242	-0.0157
																		4.834	1.43561					4.834	-0.11074
																		4.8437	0.841748					4.8437	-0.07406
																		4.8535	0.584569					4.8535	-0.10338
																		4.8633	0.500868					4.8633	-0.06385
																		4.873	0.485927					4.873	0.323523
																		4.8828	0.402641					4.8828	0.690454
																		4.8926	0.427399					4.8926	0.475405
																		4.9023	0.523659					4.9023	0.010691
																		4.9121	0.643932					4.9121	-0.19318
																		4.9219	0.649103					4.9219	-0.14921
																		4.9316	0.705017					4.9316	0.001808
																		4.9414	0.920607					4.9414	0.120948
																		4.9512	1.08433					4.9512	0.130892
																		4.9609	1.0959					4.9609	0.309468
																		4.9707	1.04328					4.9707	0.885351
																		4.9805	1.0229					4.9805	1.27531
																		4.9902	0.995682					4.9902	0.837105
																		5	0.874792					5	0.141231
																		5.0098	0.781535					5.0098	-0.13599
																		5.0195	0.776116					5.0195	-0.11783
																		5.0293	0.57633					5.0293	0.022141
																		5.0391	0.419206					5.0391	0.079823
																		5.0488	0.334747					5.0488	0.133596
																		5.0586	0.391237					5.0586	0.358153
																		5.0684	0.453775					5.0684	0.388704
																		5.0781	0.46411					5.0781	0.03979
																		5.0879	0.572105					5.0879	-0.13579
																		5.0977	0.978784					5.0977	-0.01703
																		5.1074	2.1132					5.1074	0.022183
																		5.1172	3.48604					5.1172	0.018856
																		5.127	3.92154					5.127	-0.06127
																		5.1367	3.32314					5.1367	-0.16791
																		5.1465	2.21565					5.1465	-0.17387
																		5.1562	1.46048					5.1562	-0.04586
																		5.166	0.742719					5.166	0.325724
																		5.1758	0.449216					5.1758	0.950624
																		5.1855	0.439542					5.1855	1.40901
																		5.1953	0.216349					5.1953	1.26681
																		5.2051	0.084286					5.2051	0.838394
																		5.2148	0.123691					5.2148	0.525261
																		5.2246	0.212521					5.2246	0.364172
																		5.2344	0.383022					5.2344	0.223184
																		5.2441	0.773402					5.2441	0.129501
																		5.2539	1.77933					5.2539	0.165801
																		5.2637	3.18825					5.2637	0.416666
																		5.2734	3.93193					5.2734	0.697043
																		5.2832	4.1664					5.2832	0.496446
																		5.293	4.30573					5.293	0.139522
																		5.3027	4.26157					5.3027	0.057971
																		5.3125	4.50785					5.3125	0.060946
																		5.3223	4.56057					5.3223	0.066649
																		5.332	4.45464					5.332	0.195125
																		5.3418	4.2853					5.3418	0.435779
																		5.3516	4.13563					5.3516	0.39758
																		5.3613	4.21773					5.3613	0.031775
																		5.3711	4.32673					5.3711	-0.19669
																		5.3809	4.44149					5.3809	-0.20341
																		5.3906	4.3594					5.3906	-0.05058
																		5.4004	3.57757					5.4004	0.085895
																		5.4102	2.42063					5.4102	-0.04254
																		5.4199	1.32372					5.4199	-0.15691
																		5.4297	1.89548					5.4297	-0.12683
																		5.4395	3.45432					5.4395	-0.12213
																		5.4492	4.0968					5.4492	-0.1071
																		5.459	4.10774					5.459	0.03662
																		5.4687	3.47072					5.4687	0.643569
																		5.4785	2.08554					5.4785	1.75013
																		5.4883	0.865027					5.4883	2.57382
																		5.498	0.617336					5.498	3.92921
																		5.5078	0.649871					5.5078	6.54993
																		5.5176	1.31347					5.5176	9.0158
																		5.5273	2.6206					5.5273	10.6417
																		5.5371	3.69807					5.5371	11.6258
																		5.5469	4.17643					5.5469	11.9503
																		5.5566	4.08262					5.5566	11.8603
																		5.5664	3.28718					5.5664	11.815
																		5.5762	1.83585					5.5762	11.7782
																		5.5859	0.87889					5.5859	11.5316
																		5.5957	0.622104					5.5957	10.9323
																		5.6055	0.396087					5.6055	9.85846
																		5.6152	0.339323					5.6152	8.79533
																		5.625	0.318302					5.625	7.42937
																		5.6348	0.322072					5.6348	5.54525
																		5.6445	0.405406					5.6445	3.46741
																		5.6543	0.473281					5.6543	1.84179
																		5.6641	0.441408					5.6641	1.19473
																		5.6738	0.405309					5.6738	0.750793
																		5.6836	0.716395					5.6836	0.141054
																		5.6934	1.27813					5.6934	-0.26733
																		5.7031	1.5408					5.7031	-0.30158
																		5.7129	1.01324					5.7129	-0.26439
																		5.7227	0.405812					5.7227	-0.15885
																		5.7324	0.28023					5.7324	-0.01556
																		5.7422	0.258109					5.7422	-0.04743
																		5.752	0.237605					5.752	-0.09601
																		5.7617	0.245057					5.7617	0.352559
																		5.7715	0.333021					5.7715	1.82935
																		5.7812	0.270894					5.7812	3.58106
																		5.791	0.214486					5.791	4.59588
																		5.8008	0.324266					5.8008	4.75572
																		5.8105	0.882958					5.8105	4.13087
																		5.8203	2.23107					5.8203	2.87854
																		5.8301	3.97961					5.8301	1.67028
																		5.8398	5.21157					5.8398	1.20596
																		5.8496	6.27018					5.8496	1.04374
																		5.8594	6.47409					5.8594	0.753262
																		5.8691	5.78565					5.8691	0.373876
																		5.8789	4.39545					5.8789	0.200144
																		5.8887	3.23111					5.8887	0.502105
																		5.8984	2.78568					5.8984	0.972445
																		5.9082	2.27199					5.9082	0.931767
																		5.918	1.16732					5.918	0.558063
																		5.9277	0.490131					5.9277	0.615849
																		5.9375	0.255318					5.9375	0.911755
																		5.9473	0.266381					5.9473	0.713947
																		5.957	0.414958					5.957	0.365143
																		5.9668	0.476796					5.9668	0.521184
																		5.9766	0.532473					5.9766	0.897063
																		5.9863	0.602713					5.9863	1.24077
																		5.9961	1.03174					5.9961	1.31175
																		6.0059	2.04365					6.0059	0.941623
																		6.0156	3.14519					6.0156	0.855739
																		6.0254	3.58741					6.0254	1.25173
																		6.0352	3.50577					6.0352	1.35326
																		6.0449	2.73379					6.0449	0.870999
																		6.0547	1.25443					6.0547	0.396691
																		6.0645	0.240626					6.0645	0.66672
																		6.0742	0.365274					6.0742	1.17053
																		6.084	0.490166					6.084	0.932564
																		6.0937	0.963468					6.0937	0.397407
																		6.1035	2.31235					6.1035	0.120208
																		6.1133	4.45458					6.1133	-0.01975
																		6.123	6.43582					6.123	-0.0119
																		6.1328	7.65221					6.1328	-0.03194
																		6.1426	8.04537					6.1426	-0.1624
																		6.1523	7.51433					6.1523	-0.1666
																		6.1621	6.00023					6.1621	-0.0129
																		6.1719	4.01191					6.1719	0.117143
																		6.1816	3.30237					6.1816	0.156162
																		6.1914	3.94926					6.1914	0.059205
																		6.2012	4.08851					6.2012	-0.08072
																		6.2109	3.54516					6.2109	-0.11401
																		6.2207	2.61157					6.2207	-0.14512
																		6.2305	1.55661					6.2305	-0.24638
																		6.2402	0.860062					6.2402	-0.2712
																		6.25	1.20233					6.25	-0.15009
																		6.2598	2.45792					6.2598	0.028416
																		6.2695	3.6839					6.2695	0.068764
																		6.2793	3.98211					6.2793	0.035532
																		6.2891	3.50473					6.2891	0.176333
																		6.2988	2.56205					6.2988	0.371073
																		6.3086	1.90454					6.3086	0.268356
																		6.3184	2.42267					6.3184	-0.07569
																		6.3281	2.3312					6.3281	-0.27879
																		6.3379	1.44977					6.3379	-0.32406
																		6.3477	0.653973					6.3477	-0.34712
																		6.3574	0.700018					6.3574	-0.33665
																		6.3672	0.737309					6.3672	-0.15578
																		6.377	1.16054					6.377	0.247285
																		6.3867	1.65365					6.3867	0.526264
																		6.3965	1.40858					6.3965	0.413009
																		6.4062	0.592214					6.4062	0.120785
																		6.416	0.283507					6.416	-0.09571
																		6.4258	0.384027					6.4258	-0.12589
																		6.4355	0.397217					6.4355	0.198107
																		6.4453	0.520152					6.4453	1.01503
																		6.4551	0.842083					6.4551	1.42607
																		6.4648	1.13046					6.4648	0.73715
																		6.4746	1.49485					6.4746	0.033127
																		6.4844	1.74079					6.4844	-0.05854
																		6.4941	1.61114					6.4941	0.024453
																		6.5039	1.05463					6.5039	0.009405
																		6.5137	0.656094					6.5137	-0.05531
																		6.5234	0.509237					6.5234	0.11258
																		6.5332	0.297845					6.5332	0.283807
																		6.543	0.169202					6.543	0.223151
																		6.5527	0.207038					6.5527	0.100218
																		6.5625	0.212166					6.5625	-0.0064
																		6.5723	0.197324					6.5723	-0.04104
																		6.582	0.201981					6.582	-0.02462
																		6.5918	0.453298					6.5918	0.285989
																		6.6016	1.10248					6.6016	0.887345
																		6.6113	2.44791					6.6113	0.992668
																		6.6211	3.96795					6.6211	0.429061
																		6.6309	4.48837					6.6309	-0.03127
																		6.6406	4.42935					6.6406	-0.08011
																		6.6504	4.40536					6.6504	0.102778
																		6.6602	5.05398					6.6602	0.576088
																		6.6699	5.62327					6.6699	1.10861
																		6.6797	5.50348					6.6797	1.11613
																		6.6895	4.42698					6.6895	0.475799
																		6.6992	2.77745					6.6992	-0.02587
																		6.709	1.42212					6.709	-0.09588
																		6.7187	0.767122					6.7187	-0.10835
																		6.7285	0.444119					6.7285	0.010978
																		6.7383	0.410848					6.7383	0.101693
																		6.748	0.373976					6.748	0.060324
																		6.7578	0.513363					6.7578	0.099727
																		6.7676	0.378039					6.7676	0.532834
																		6.7773	0.172016					6.7773	1.42903
																		6.7871	0.159532					6.7871	2.39023
																		6.7969	0.182118					6.7969	2.90055
																		6.8066	0.128334					6.8066	2.4768
																		6.8164	0.215309					6.8164	1.24701
																		6.8262	0.438573					6.8262	0.246476
																		6.8359	0.581283					6.8359	0.053041
																		6.8457	0.607778					6.8457	0.117051
																		6.8555	0.367453					6.8555	0.0484
																		6.8652	0.258841					6.8652	-0.0662
																		6.875	0.253555					6.875	-0.04379
																		6.8848	0.309483					6.8848	0.164281
																		6.8945	0.278764					6.8945	0.259618
																		6.9043	0.258012					6.9043	0.091727
																		6.9141	0.53799					6.9141	-0.11607
																		6.9238	1.41499					6.9238	-0.09724
																		6.9336	2.64986					6.9336	0.240834
																		6.9434	3.6796					6.9434	0.793289
																		6.9531	4.01019					6.9531	0.94272
																		6.9629	3.75408					6.9629	0.539047
																		6.9727	2.83853					6.9727	0.31778
																		6.9824	1.71071					6.9824	0.281384
																		6.9922	1.06384					6.9922	0.437787
																		7.002	1.06186					7.002	1.73674
																		7.0117	1.5548					7.0117	2.87056
																		7.0215	2.48151					7.0215	3.0931
																		7.0312	3.03465					7.0312	3.11066
																		7.041	3.27916					7.041	2.4685
																		7.0508	3.937					7.0508	1.65543
																		7.0605	4.43223					7.0605	1.51579
																		7.0703	4.04874					7.0703	1.61619
																		7.0801	2.71022					7.0801	1.08
																		7.0898	1.19994					7.0898	0.44053
																		7.0996	0.496751					7.0996	0.302461
																		7.1094	0.171537					7.1094	0.26586
																		7.1191	0.105599					7.1191	0.079808
																		7.1289	0.194202					7.1289	-0.07844
																		7.1387	0.361257					7.1387	-0.07618
																		7.1484	0.539497					7.1484	0.036438
																		7.1582	0.560323					7.1582	0.087119
																		7.168	0.500302					7.168	0.07626
																		7.1777	0.369246					7.1777	0.144169
																		7.1875	0.251015					7.1875	0.241625
																		7.1973	0.14582					7.1973	0.280205
																		7.207	0.25436					7.207	0.35433
																		7.2168	0.272077					7.2168	0.436349
																		7.2266	0.219882					7.2266	0.625015
																		7.2363	0.251082					7.2363	0.944338
																		7.2461	0.290588					7.2461	0.999013
																		7.2559	0.32976					7.2559	0.755606
																		7.2656	0.236423					7.2656	0.771482
																		7.2754	0.180377					7.2754	1.09935
																		7.2852	0.082502					7.2852	0.978892
																		7.2949	0.193865					7.2949	0.417675
																		7.3047	0.252004					7.3047	0.125206
																		7.3145	0.144876					7.3145	0.231286
																		7.3242	0.144453					7.3242	0.427103
																		7.334	0.221607					7.334	0.487264
																		7.3437	0.398344					7.3437	0.697093
																		7.3535	0.623515					7.3535	1.01321
																		7.3633	1.36012					7.3633	0.888264
																		7.373	2.36476					7.373	0.448922
																		7.3828	3.03456					7.3828	0.253106
																		7.3926	3.3991					7.3926	0.477219
																		7.4023	3.65459					7.4023	0.830158
																		7.4121	3.47287					7.4121	0.716294
																		7.4219	2.57155					7.4219	0.262111
																		7.4316	1.4651					7.4316	0.13356
																		7.4414	1.41614					7.4414	0.325155
																		7.4512	2.33209					7.4512	0.619153
																		7.4609	3.72158					7.4609	0.742688
																		7.4707	4.14485					7.4707	0.584161
																		7.4805	3.6419					7.4805	0.673758
																		7.4902	2.6043					7.4902	1.20925
																		7.5	2.19301					7.5	1.36302
																		7.5098	2.61236					7.5098	1.08341
																		7.5195	3.34348					7.5195	1.28287
																		7.5293	3.74157					7.5293	1.57777
																		7.5391	3.17771					7.5391	1.16172
																		7.5488	1.99116					7.5488	0.705715
																		7.5586	1.14142					7.5586	0.675024
																		7.5684	0.73492					7.5684	0.568728
																		7.5781	0.481971					7.5781	0.342401
																		7.5879	0.397075					7.5879	0.204008
																		7.5977	0.483532					7.5977	0.121208
																		7.6074	0.464649					7.6074	0.016492
																		7.6172	0.449585					7.6172	-0.05519
																		7.627	0.495885					7.627	0.065681
																		7.6367	0.478057					7.6367	0.349126
																		7.6465	0.446014					7.6465	0.632422
																		7.6562	0.455522					7.6562	0.732897
																		7.666	0.471049					7.666	0.82645
																		7.6758	0.446144					7.6758	1.31921
																		7.6855	0.344119					7.6855	1.69826
																		7.6953	0.285789					7.6953	1.42843
																		7.7051	0.282407					7.7051	1.00318
																		7.7148	0.240422					7.7148	0.74507
																		7.7246	0.338609					7.7246	0.549723
																		7.7344	0.407476					7.7344	0.344679
																		7.7441	0.449698					7.7441	0.168066
																		7.7539	0.680801					7.7539	0.101442
																		7.7637	1.62973					7.7637	0.201335
																		7.7734	2.95603					7.7734	0.461722
																		7.7832	3.40986					7.7832	0.774066
																		7.793	2.58857					7.793	0.941174
																		7.8027	1.33947					7.8027	0.799714
																		7.8125	0.590502					7.8125	0.560115
																		7.8223	0.394532					7.8223	0.357323
																		7.832	0.389502					7.832	0.135301
																		7.8418	0.383818					7.8418	0.00497
																		7.8516	0.283268					7.8516	0.109338
																		7.8613	0.055908					7.8613	0.324216
																		7.8711	0.019321					7.8711	0.349644
																		7.8809	0.159661					7.8809	0.275133
																		7.8906	0.169657					7.8906	0.475261
																		7.9004	0.146738					7.9004	1.00493
																		7.9102	0.180007					7.9102	1.42013
																		7.9199	0.173393					7.9199	1.32672
																		7.9297	0.082685					7.9297	1.12241
																		7.9395	0.234984					7.9395	1.01212
																		7.9492	0.365058					7.9492	0.959612
																		7.959	0.321445					7.959	0.998681
																		7.9687	0.349034					7.9687	0.765512
																		7.9785	0.389117					7.9785	0.365114
																		7.9883	0.437512					7.9883	0.324484

## Sheet: Fig. 2
	Fig. 2a - Schematic illustration						Fig. 2d - XPS analysis of MCAP-AuNPs and bare AuNPs				Fig. 2e - ζ-potential of the bare AuNPs, the MCAP-AuNPs, and the MCAP fibrils
	Fig. 2b - TEM images						Binding energy (eV)	Bare AuNP	MCAP-AuNP		Bare AuNP	MCAP AuNP	MCAP fibril
							1350.08	759391	146659		-60.26	-31.5	-29.47
	Fig. 2c - UV-vis spectra of MCAP-AuNPs and bare AuNPs						1349.08	757475	142594		-45.25	-35.61	-29.82
							1348.08	762111	142454		-56.24	-36.38	-31.08
	Wavelength(nm)	Bare AuNP	MCAP AuNP				1347.08	761348	141287		-	-36.54	-33.48
	400	0.605069	0.605478				1346.08	752291	140891		n=3	n=4	n=4
	401	0.600875	0.602981				1345.08	747357	141945		Fig. 2f - The hydrodynamic diameter of bare AuNPs and MCAP-AuNPs
	402	0.598705	0.601475				1344.08	741574	142237					Phtot images
	403	0.597239	0.60039				1343.08	743553	146272		Bare AuNP	MCAP-AuNP		Bare AuNP	MCAP-AuNP
	404	0.59591	0.599437				1342.08	749748	140050		18.28	23.52
	405	0.594735	0.598533				1341.08	754236	137303		18.76	23.2
	406	0.593456	0.59727				1340.08	749313	137614		19.49	22.81
	407	0.592394	0.59639				1339.08	744584	135111		19.54	-
	408	0.59145	0.595331				1338.08	748094	130956		n=4	n=3
	409	0.59046	0.594183				1337.08	743922	133509		Fig. 2g - The hydrodynamic diameter of bare AuNPs and MCAP-AuNPs after freeze-thaw
	410	0.589351	0.59328				1336.08	737377	128750					Phtot images
	411	0.588849	0.592691				1335.08	742461	131640		Bare AuNP	MCAP-AuNP		Bare AuNP	MCAP-AuNP
	412	0.58781	0.591752				1334.08	737368	134254		N.S.	24.21
	413	0.587085	0.591073				1333.08	741853	129967			25.65
	414	0.586442	0.590536				1332.08	734073	130539			25.86
	415	0.585568	0.589882				1331.08	734891	131695			-
	416	0.584703	0.588963				1330.08	730708	128620			n=3
	417	0.584087	0.588515				1329.08	739113	125914
	418	0.583403	0.588015				1328.08	737641	129470
	419	0.582865	0.587418				1327.08	729543	126665
	420	0.58254	0.586779				1326.08	731491	128234
	421	0.582066	0.586248				1325.08	728187	124818
	422	0.581701	0.585787				1324.08	730314	124269
	423	0.58143	0.585472				1323.08	731268	124839
	424	0.581119	0.585066				1322.08	725697	122589
	425	0.580735	0.584597				1321.08	724258	122862
	426	0.580391	0.58447				1320.08	724906	121829
	427	0.580439	0.584217				1319.08	724419	120005
	428	0.580279	0.584109				1318.08	727203	115779
	429	0.580157	0.583922				1317.08	724724	117282
	430	0.5801	0.583724				1316.08	720282	117455
	431	0.57994	0.583845				1315.08	732094	114107
	432	0.58022	0.58403				1314.08	719076	115100
	433	0.580225	0.583992				1313.08	721148	111388
	434	0.580268	0.584055				1312.08	719914	119169
	435	0.580487	0.584271				1311.08	715708	119287
	436	0.58088	0.584513				1310.08	717759	112532
	437	0.58118	0.58455				1309.08	718719	116665
	438	0.581337	0.58476				1308.08	721274	114977
	439	0.581711	0.585172				1307.08	716796	115617
	440	0.582253	0.58572				1306.08	717444	115678
	441	0.582795	0.586286				1305.08	719368	116893
	442	0.583496	0.586708				1304.08	713880	110042
	443	0.583923	0.587237				1303.08	717717	113352
	444	0.58451	0.587728				1302.08	715343	102744
	445	0.58525	0.588341				1301.08	712274	108507
	446	0.586021	0.589188				1300.08	708375	105347
	447	0.586749	0.58989				1299.08	714553	102523
	448	0.587876	0.590834				1298.08	714750	102719
	449	0.588858	0.591825				1297.08	716196	102311
	450	0.589874	0.592871				1296.08	714973	106896
	451	0.591118	0.594004				1295.08	711136	104699
	452	0.592521	0.595255				1294.08	707103	103405
	453	0.593886	0.596749				1293.08	713071	103829
	454	0.595499	0.598177				1292.08	712739	98940
	455	0.597154	0.599691				1291.08	710299	100531
	456	0.598544	0.601529				1290.08	703429	94334
	457	0.600511	0.603155				1289.08	703427	96701
	458	0.602489	0.605063				1288.08	706888	97209
	459	0.604521	0.607072				1287.08	704914	97032
	460	0.606649	0.609116				1286.08	706075	97488
	461	0.60896	0.611313				1285.08	710832	97459
	462	0.611343	0.61362				1284.08	705933	96829
	463	0.613884	0.616083				1283.08	707793	96021
	464	0.616498	0.618657				1282.08	710279	101256
	465	0.61907	0.621277				1281.08	711285	97616
	466	0.622149	0.624185				1280.08	706302	94735
	467	0.625202	0.627238				1279.08	709593	97721
	468	0.628503	0.630434				1278.08	705533	98549
	469	0.632111	0.633787				1277.08	707799	97015
	470	0.63579	0.637309				1276.08	700653	95157
	471	0.639622	0.641025				1275.08	711742	95161
	472	0.643775	0.645006				1274.08	707657	93198
	473	0.648075	0.649066				1273.08	707887	97763
	474	0.652528	0.653253				1272.08	708426	97392
	475	0.657227	0.657703				1271.08	705857	94694
	476	0.662232	0.662284				1270.08	706935	91430
	477	0.667221	0.666961				1269.08	708221	98286
	478	0.67252	0.671994				1268.08	707645	96108
	479	0.678188	0.677276				1267.08	710217	98690
	480	0.684139	0.682643				1266.08	708984	94656
	481	0.690113	0.68802				1265.08	704863	99663
	482	0.696792	0.694495				1264.08	705865	94248
	483	0.70403	0.701263				1263.08	705684	97611
	484	0.711698	0.708432				1262.08	711571	94968
	485	0.719777	0.716005				1261.08	708732	95563
	486	0.728351	0.723833				1260.08	706600	99438
	487	0.737152	0.732266				1259.08	714873	97067
	488	0.746295	0.741021				1258.08	707273	92852
	489	0.75576	0.749831				1257.08	704733	92694
	490	0.76548	0.758711				1256.08	707719	94986
	491	0.775344	0.767921				1255.08	707636	98649
	492	0.785559	0.777422				1254.08	705186	100109
	493	0.795811	0.787072				1253.08	708518	94468
	494	0.806228	0.796945				1252.08	710327	94487
	495	0.816861	0.807022				1251.08	708262	98430
	496	0.827688	0.817195				1250.08	713745	100733
	497	0.839027	0.827642				1249.08	711207	96366
	498	0.850218	0.838212				1248.08	710300	101486
	499	0.861372	0.848882				1247.08	715206	104550
	500	0.87247	0.859535				1246.08	715984	100981
	501	0.883356	0.869948				1245.08	715026	98858
	502	0.894264	0.880418				1244.08	714426	106830
	503	0.904976	0.890707				1243.08	712706	103807
	504	0.915394	0.900848				1242.08	719395	100557
	505	0.925515	0.910757				1241.08	717685	101603
	506	0.935438	0.920197				1240.08	713602	105300
	507	0.94457	0.929393				1239.08	715026	102377
	508	0.953409	0.938312				1238.08	711808	101766
	509	0.96185	0.946945				1237.08	711060	96510
	510	0.969762	0.955202				1236.08	711149	96385
	511	0.976967	0.962869				1235.08	710922	99095
	512	0.983375	0.970013				1234.08	709486	101873
	513	0.989409	0.976697				1233.08	715630	103218
	514	0.994858	0.983031				1232.08	715705	101256
	515	0.999591	0.988966				1231.08	719948	102106
	516	1.00357	0.9942				1230.08	722275	101774
	517	1.00656	0.998858				1229.08	724639	111535
	518	1.00862	1.00275				1228.08	731125	110139
	519	1.00979	1.00583				1227.08	722814	108351
	520	1.01	1.00811				1226.08	728234	103719
	521	1.0089	1.0097				1225.08	726153	112621
	522	1.00633	1.01				1224.08	724888	110308
	523	1.00282	1.00929				1223.08	721463	108017
	524	0.998339	1.00759				1222.08	714023	105248
	525	0.992858	1.00504				1221.08	716921	103099
	526	0.986333	1.00186				1220.08	714453	96818
	527	0.978482	0.997555				1219.08	702717	94365
	528	0.969745	0.992063				1218.08	704783	96528
	529	0.960052	0.985653				1217.08	699460	92064
	530	0.949416	0.978572				1216.08	699091	90575
	531	0.937971	0.970933				1215.08	694976	88069
	532	0.92537	0.961979				1214.08	684867	87712
	533	0.912235	0.952356				1213.08	686744	81049
	534	0.898474	0.942157				1212.08	683588	79614
	535	0.884079	0.931468				1211.08	679341	82211
	536	0.869239	0.920396				1210.08	676309	85246
	537	0.853919	0.908478				1209.08	680580	79848
	538	0.838226	0.896111				1208.08	673645	82841
	539	0.822235	0.883327				1207.08	676527	83194
	540	0.806036	0.870181				1206.08	677246	76702
	541	0.789727	0.856786				1205.08	672432	79396
	542	0.772836	0.842655				1204.08	672623	75809
	543	0.756168	0.828707				1203.08	683706	78291
	544	0.739425	0.814462				1202.08	671648	79997
	545	0.722563	0.79982				1201.08	669762	79190
	546	0.70608	0.785438				1200.08	673726	80163
	547	0.689173	0.770512				1199.08	676036	81370
	548	0.672216	0.755449				1198.08	675866	78684
	549	0.654757	0.739854				1197.08	677174	80773
	550	0.636762	0.723732				1196.08	678006	78951
	551	0.618826	0.707691				1195.08	676141	79878
	552	0.600607	0.690976				1194.08	674950	78797
	553	0.582862	0.674355				1193.08	680223	81032
	554	0.565416	0.657791				1192.08	678906	82621
	555	0.548298	0.641407				1191.08	678417	74876
	556	0.531827	0.625552				1190.08	675236	83941
	557	0.515771	0.610008				1189.08	676444	81697
	558	0.500239	0.594855				1188.08	677839	80180
	559	0.484905	0.579738				1187.08	677746	79731
	560	0.469798	0.564699				1186.08	677421	81114
	561	0.455329	0.550218				1185.08	679046	82234
	562	0.44129	0.535917				1184.08	681233	82612
	563	0.427695	0.522005				1183.08	680360	80664
	564	0.414394	0.508368				1182.08	684509	82596
	565	0.401443	0.495017				1181.08	679157	82697
	566	0.389071	0.482083				1180.08	678988	84175
	567	0.377026	0.46942				1179.08	678752	84750
	568	0.365492	0.45724				1178.08	679612	82367
	569	0.354403	0.445365				1177.08	676814	83742
	570	0.343763	0.43382				1176.08	682940	85750
	571	0.333622	0.422775				1175.08	683231	85814
	572	0.32381	0.411993				1174.08	682798	86385
	573	0.31446	0.401495				1173.08	684848	88769
	574	0.305413	0.391276				1172.08	684539	86045
	575	0.296625	0.381325				1171.08	680689	86514
	576	0.288113	0.37161				1170.08	677247	84958
	577	0.279787	0.361952				1169.08	680712	86371
	578	0.271831	0.352768				1168.08	682247	88171
	579	0.264206	0.343827				1167.08	683254	88781
	580	0.256834	0.335078				1166.08	687174	89061
	581	0.249595	0.326536				1165.08	684085	89940
	582	0.242273	0.317897				1164.08	681913	83997
	583	0.235159	0.309415				1163.08	682107	90027
	584	0.228129	0.300963				1162.08	685341	91754
	585	0.221204	0.292565				1161.08	688351	90095
	586	0.214466	0.284304				1160.08	682008	87926
	587	0.207863	0.27605				1159.08	683584	90233
	588	0.201632	0.268277				1158.08	678537	94091
	589	0.195594	0.260757				1157.08	687932	88953
	590	0.189771	0.253451				1156.08	687045	95623
	591	0.184234	0.24637				1155.08	681932	93043
	592	0.17884	0.239438				1154.08	683996	91383
	593	0.173633	0.232765				1153.08	680861	94955
	594	0.168582	0.226265				1152.08	687538	95492
	595	0.163751	0.220005				1151.08	688127	94812
	596	0.159195	0.21406				1150.08	679117	92994
	597	0.15471	0.208243				1149.08	693246	96365
	598	0.1504	0.202617				1148.08	685442	92808
	599	0.146277	0.19718				1147.08	681661	94102
	600	0.142339	0.191943				1146.08	684211	92666
	601	0.138559	0.186896				1145.08	689197	94843
	602	0.134848	0.18193				1144.08	689402	92525
	603	0.131217	0.177263				1143.08	686887	90815
	604	0.127815	0.172736				1142.08	689884	94725
	605	0.124571	0.168339				1141.08	692265	91399
	606	0.121381	0.16408				1140.08	689625	95029
	607	0.118305	0.159914				1139.08	691182	100787
	608	0.115404	0.155987				1138.08	690350	97543
	609	0.112597	0.152164				1137.08	685634	99521
	610	0.109847	0.148457				1136.08	690356	97612
	611	0.107148	0.144878				1135.08	691249	95252
	612	0.104593	0.141347				1134.08	692895	99647
	613	0.10205	0.137953				1133.08	689256	102286
	614	0.099635	0.134698				1132.08	692225	101243
	615	0.097247	0.131495				1131.08	696065	103527
	616	0.094795	0.128262				1130.08	691001	102702
	617	0.092389	0.125006				1129.08	690545	98795
	618	0.090075	0.121883				1128.08	693591	101346
	619	0.087666	0.118704				1127.08	688639	102081
	620	0.085291	0.115559				1126.08	689578	101233
	621	0.083054	0.112532				1125.08	691125	102781
	622	0.080823	0.109548				1124.08	691793	102217
	623	0.078743	0.106721				1123.08	694385	99215
	624	0.076706	0.104009				1122.08	693690	101131
	625	0.074758	0.101396				1121.08	694981	102563
	626	0.072899	0.098853				1120.08	698728	102666
	627	0.070969	0.096319				1119.08	693181	102555
	628	0.069199	0.09396				1118.08	693326	100529
	629	0.067469	0.091699				1117.08	689285	105852
	630	0.065821	0.089512				1116.08	693444	102212
	631	0.064259	0.087389				1115.08	689102	100295
	632	0.062665	0.085342				1114.08	691290	102449
	633	0.061128	0.083335				1113.08	695584	104861
	634	0.059681	0.081406				1112.08	690050	105944
	635	0.058279	0.079538				1111.08	692030	106708
	636	0.05689	0.077716				1110.08	688805	106424
	637	0.055518	0.075948				1109.08	694035	110319
	638	0.054195	0.074264				1108.08	693611	109118
	639	0.052967	0.072613				1107.08	693531	107871
	640	0.051781	0.07101				1106.08	698211	108105
	641	0.050614	0.069469				1105.08	690228	107578
	642	0.04951	0.068				1104.08	699291	108088
	643	0.048443	0.066602				1103.08	692403	106812
	644	0.047394	0.065223				1102.08	692257	107408
	645	0.046357	0.063893				1101.08	692389	108348
	646	0.045344	0.062613				1100.08	698574	109164
	647	0.044401	0.061327				1099.08	700637	110463
	648	0.043432	0.060021				1098.08	697825	110360
	649	0.042459	0.058785				1097.08	695131	109282
	650	0.04149	0.057536				1096.08	701393	106557
	651	0.040519	0.056236				1095.08	696846	110787
	652	0.039508	0.054954				1094.08	697884	113649
	653	0.038569	0.053721				1093.08	705262	108011
	654	0.03762	0.052387				1092.08	702165	108696
	655	0.03668	0.05106				1091.08	698762	107224
	656	0.035766	0.049795				1090.08	698705	110657
	657	0.034885	0.048513				1089.08	699036	108844
	658	0.034001	0.047328				1088.08	700859	110471
	659	0.03317	0.046193				1087.08	701045	104688
	660	0.032381	0.045104				1086.08	697890	107039
	661	0.031627	0.044065				1085.08	695709	105256
	662	0.030914	0.043089				1084.08	693714	98860
	663	0.030233	0.042198				1083.08	693352	97630
	664	0.029542	0.041364				1082.08	693000	94210
	665	0.028889	0.040571				1081.08	688600	92180
	666	0.028284	0.039815				1080.08	679763	91196
	667	0.027691	0.039112				1079.08	687867	83556
	668	0.027155	0.038439				1078.08	681869	84978
	669	0.026545	0.037773				1077.08	680477	83362
	670	0.025979	0.03713				1076.08	678935	83067
	671	0.025478	0.036502				1075.08	679789	86532
	672	0.024971	0.035866				1074.08	686368	97234
	673	0.024467	0.035245				1073.08	693490	142622
	674	0.024022	0.034709				1072.08	734243	247247
	675	0.02356	0.034176				1071.08	814123	313875
	676	0.023082	0.033631				1070.08	793036	198622
	677	0.022642	0.033103				1069.08	716936	107863
	678	0.022234	0.03255				1068.08	688871	88806
	679	0.021822	0.032021				1067.08	679162	84510
	680	0.021413	0.031495				1066.08	684145	81535
	681	0.021016	0.030975				1065.08	682574	82075
	682	0.020639	0.030468				1064.08	677616	81632
	683	0.020227	0.029935				1063.08	678343	80471
	684	0.019799	0.029428				1062.08	679505	80638
	685	0.01941	0.028913				1061.08	684028	82624
	686	0.019031	0.028375				1060.08	678066	78254
	687	0.018604	0.027811				1059.08	680580	81649
	688	0.018194	0.027304				1058.08	682284	80990
	689	0.017828	0.026787				1057.08	683014	86527
	690	0.01751	0.026353				1056.08	679259	83262
	691	0.017187	0.025948				1055.08	683984	85589
	692	0.016781	0.025443				1054.08	683284	81465
	693	0.01641	0.024962				1053.08	684837	86388
	694	0.016184	0.024618				1052.08	687518	79618
	695	0.015925	0.024236				1051.08	682087	84127
	696	0.015608	0.023809				1050.08	685254	84629
	697	0.015305	0.023438				1049.08	685446	85440
	698	0.01502	0.023059				1048.08	683922	89504
	699	0.014745	0.022669				1047.08	686100	88684
	700	0.014472	0.022305				1046.08	690059	85083
	701	0.014198	0.021959				1045.08	684551	83699
	702	0.013929	0.021584				1044.08	688992	91181
	703	0.0137	0.02125				1043.08	685828	85117
	704	0.013481	0.020956				1042.08	685054	89679
	705	0.013265	0.020664				1041.08	686775	91121
	706	0.013046	0.020361				1040.08	691593	90611
	707	0.012822	0.020058				1039.08	689032	88355
	708	0.01258	0.019787				1038.08	685792	90312
	709	0.01237	0.019491				1037.08	688193	93069
	710	0.012176	0.019238				1036.08	693710	92040
	711	0.011995	0.01904				1035.08	689645	90257
	712	0.011865	0.018794				1034.08	689250	89200
	713	0.01166	0.018558				1033.08	693819	91434
	714	0.011501	0.01831				1032.08	689915	94877
	715	0.011319	0.01806				1031.08	695004	92052
	716	0.011088	0.017819				1030.08	692102	95847
	717	0.010927	0.017608				1029.08	693334	97160
	718	0.010678	0.017296				1028.08	696374	90701
	719	0.01051	0.017061				1027.08	690374	92348
	720	0.010344	0.016844				1026.08	693159	98318
	721	0.010125	0.016594				1025.08	695416	96218
	722	0.009971	0.016368				1024.08	696358	96842
	723	0.009804	0.016123				1023.08	696545	94375
	724	0.009602	0.015883				1022.08	697094	103093
	725	0.009424	0.015662				1021.08	700018	96782
	726	0.009303	0.015472				1020.08	705139	97662
	727	0.00911	0.015296				1019.08	694046	101885
	728	0.008955	0.015093				1018.08	699944	99460
	729	0.008756	0.014852				1017.08	698878	96115
	730	0.008566	0.014626				1016.08	700533	102093
	731	0.008441	0.014465				1015.08	704048	94937
	732	0.008245	0.014275				1014.08	699758	97007
	733	0.008158	0.014164				1013.08	698338	97489
	734	0.008031	0.014021				1012.08	696184	96633
	735	0.007856	0.013819				1011.08	695749	99147
	736	0.007673	0.013575				1010.08	696790	102043
	737	0.007561	0.013458				1009.08	701458	105028
	738	0.007416	0.013289				1008.08	695802	102614
	739	0.00732	0.013145				1007.08	703155	103007
	740	0.00725	0.013024				1006.08	702985	102537
	741	0.007142	0.01289				1005.08	706782	104693
	742	0.006989	0.012727				1004.08	701538	109095
	743	0.006884	0.012555				1003.08	709606	110542
	744	0.006776	0.012394				1002.08	708062	109183
	745	0.006676	0.012259				1001.08	713216	112172
	746	0.006624	0.012159				1000.08	716173	116142
	747	0.006514	0.012013				999.08	715058	113095
	748	0.006391	0.011876				998.08	707275	111414
	749	0.006287	0.011724				997.08	703595	110826
	750	0.006204	0.011555				996.08	707174	106074
	751	0.006117	0.011389				995.08	701955	109362
	752	0.006068	0.011314				994.08	701423	102398
	753	0.005963	0.011164				993.08	700564	104315
	754	0.005868	0.011014				992.08	695078	104669
	755	0.00578	0.010879				991.08	697111	101103
	756	0.005655	0.010726				990.08	693134	101571
	757	0.005591	0.010543				989.08	696929	98798
	758	0.005481	0.010391				988.08	693393	94370
	759	0.005373	0.010282				987.08	695043	96741
	760	0.005285	0.010173				986.08	690106	95245
	761	0.005214	0.009992				985.08	692070	97775
	762	0.005129	0.009919				984.08	689110	100725
	763	0.005054	0.009784				983.08	697274	99443
	764	0.004985	0.009655				982.08	704309	103553
	765	0.004908	0.009535				981.08	712726	112763
	766	0.004799	0.009396				980.08	714606	117399
	767	0.004681	0.009269				979.08	728790	123675
	768	0.00461	0.009167				978.08	732612	129266
	769	0.004567	0.009069				977.08	723366	129257
	770	0.004522	0.008957				976.08	718284	133065
	771	0.004441	0.008823				975.08	708396	125529
	772	0.004359	0.008732				974.08	699146	123162
	773	0.004259	0.008628				973.08	692257	119265
	774	0.004175	0.008506				972.08	690123	120249
	775	0.004113	0.00839				971.08	689552	110513
	776	0.004057	0.008311				970.08	685244	106459
	777	0.00391	0.008158				969.08	674312	95727
	778	0.003873	0.008086				968.08	668376	85219
	779	0.003864	0.00799				967.08	659201	77764
	780	0.003822	0.007875				966.08	654841	79886
	781	0.003706	0.007787				965.08	659438	75575
	782	0.003631	0.007664				964.08	651544	72804
	783	0.003591	0.007608				963.08	653918	72556
	784	0.00353	0.007512				962.08	655173	71973
	785	0.003449	0.007406				961.08	655898	71255
	786	0.003369	0.007361				960.08	656878	72629
	787	0.003256	0.007235				959.08	655955	69095
	788	0.00324	0.007138				958.08	654123	71829
	789	0.003195	0.007045				957.08	652533	73270
	790	0.003113	0.006945				956.08	652941	74939
	791	0.003027	0.006839				955.08	649916	70399
	792	0.002956	0.00674				954.08	652070	71504
	793	0.00285	0.006606				953.08	659810	70804
	794	0.002814	0.006504				952.08	657330	75259
	795	0.002785	0.006427				951.08	656273	74268
	796	0.002667	0.006342				950.08	654504	71558
	797	0.002622	0.006258				949.08	656630	70756
	798	0.002549	0.006154				948.08	654332	75886
	799	0.002488	0.006076				947.08	656519	76069
	800	0.002347	0.005928				946.08	659138	77583
							945.08	658728	77926
							944.08	652563	73193
							943.08	660489	75030
							942.08	656955	74190
							941.08	654225	73904
							940.08	658376	75196
							939.08	657439	75979
							938.08	659193	76774
							937.08	659209	78324
							936.08	656505	77450
							935.08	658825	77430
							934.08	660734	76294
							933.08	661642	77945
							932.08	659869	76718
							931.08	660060	77089
							930.08	656246	82170
							929.08	661304	78755
							928.08	660995	75699
							927.08	665101	80623
							926.08	659585	79034
							925.08	663392	80911
							924.08	664345	81795
							923.08	662584	80747
							922.08	663086	81529
							921.08	663610	79605
							920.08	664354	80480
							919.08	665590	80904
							918.08	666145	81782
							917.08	664562	83511
							916.08	666356	84744
							915.08	666060	85573
							914.08	670735	85705
							913.08	666093	86326
							912.08	666933	82546
							911.08	668593	86468
							910.08	666207	82565
							909.08	665305	84615
							908.08	664510	83533
							907.08	667025	87158
							906.08	671974	88181
							905.08	669567	86784
							904.08	669813	88239
							903.08	665188	85847
							902.08	668551	86279
							901.08	668756	88742
							900.08	672398	84293
							899.08	671517	84680
							898.08	675493	87929
							897.08	673958	84897
							896.08	669426	87225
							895.08	671205	88604
							894.08	671025	93649
							893.08	674737	90245
							892.08	676955	88101
							891.08	677297	90337
							890.08	666608	89989
							889.08	671308	94436
							888.08	676269	92620
							887.08	680647	92991
							886.08	674142	94562
							885.08	674635	92903
							884.08	678800	93318
							883.08	676452	95066
							882.08	680283	91247
							881.08	675687	95119
							880.08	676967	93407
							879.08	679697	94485
							878.08	679996	97337
							877.08	677830	95758
							876.08	682240	95746
							875.08	678153	95368
							874.08	680520	99416
							873.08	677196	98428
							872.08	681001	96961
							871.08	682743	100758
							870.08	677482	97847
							869.08	679969	98472
							868.08	683564	99581
							867.08	687314	97758
							866.08	686594	97041
							865.08	680198	99786
							864.08	684670	95677
							863.08	687227	97639
							862.08	688833	101990
							861.08	683078	102073
							860.08	684226	104651
							859.08	685241	103665
							858.08	682464	102255
							857.08	689475	101634
							856.08	687764	101324
							855.08	687161	106945
							854.08	688729	105941
							853.08	690000	106106
							852.08	691246	102361
							851.08	689746	101815
							850.08	688470	103449
							849.08	687681	105173
							848.08	692951	108177
							847.08	690293	104057
							846.08	690334	108184
							845.08	691694	105075
							844.08	690391	108896
							843.08	691404	108492
							842.08	694544	106606
							841.08	694094	105626
							840.08	693574	104825
							839.08	695205	111854
							838.08	695065	109707
							837.08	696863	108650
							836.08	688995	110653
							835.08	695785	106028
							834.08	694576	115546
							833.08	697740	109564
							832.08	700048	110688
							831.08	699661	110455
							830.08	700904	112469
							829.08	697068	110716
							828.08	700088	113484
							827.08	697070	111955
							826.08	701306	114920
							825.08	698994	114133
							824.08	704446	114144
							823.08	700011	110978
							822.08	707985	112930
							821.08	702771	113567
							820.08	703507	113154
							819.08	703163	112825
							818.08	701222	119857
							817.08	702518	114693
							816.08	706055	115926
							815.08	702787	117500
							814.08	703029	115130
							813.08	703346	115502
							812.08	703702	118339
							811.08	702588	116267
							810.08	709335	117787
							809.08	706943	119206
							808.08	711494	119540
							807.08	709098	117980
							806.08	706440	120094
							805.08	703343	121631
							804.08	710912	120813
							803.08	709007	118295
							802.08	706119	122968
							801.08	709496	121607
							800.08	707529	120393
							799.08	708521	123659
							798.08	710196	123215
							797.08	710724	127296
							796.08	715654	124176
							795.08	713238	124425
							794.08	714389	124449
							793.08	712726	125594
							792.08	711242	124970
							791.08	710163	127932
							790.08	711639	123796
							789.08	711315	128438
							788.08	712700	125662
							787.08	718750	127126
							786.08	721752	129723
							785.08	716164	129819
							784.08	719309	130114
							783.08	714053	125514
							782.08	716825	127738
							781.08	719056	128446
							780.08	716422	129325
							779.08	716908	132087
							778.08	718802	131946
							777.08	716641	130400
							776.08	722712	130688
							775.08	715684	131837
							774.08	717914	129789
							773.08	720342	130398
							772.08	723743	132139
							771.08	716549	136036
							770.08	722782	132354
							769.08	724444	135050
							768.08	724926	135524
							767.08	722767	136193
							766.08	721643	132875
							765.08	730903	136244
							764.08	729200	136682
							763.08	730273	136630
							762.08	726862	137528
							761.08	728924	136523
							760.08	728872	136428
							759.08	721149	138383
							758.08	729589	141089
							757.08	727782	139064
							756.08	725287	140845
							755.08	727305	140705
							754.08	731583	139715
							753.08	725596	138615
							752.08	731314	135465
							751.08	730927	137051
							750.08	724148	136904
							749.08	731510	139593
							748.08	724003	139726
							747.08	728742	143297
							746.08	728068	141475
							745.08	731567	140240
							744.08	729172	142390
							743.08	733394	139892
							742.08	732088	146120
							741.08	738238	145900
							740.08	735342	141101
							739.08	733297	142666
							738.08	736098	144621
							737.08	728558	143755
							736.08	733682	143329
							735.08	735224	149331
							734.08	730761	147617
							733.08	738443	145275
							732.08	731287	145650
							731.08	740332	148802
							730.08	739647	149752
							729.08	735642	146025
							728.08	741894	147384
							727.08	740661	152723
							726.08	740121	149005
							725.08	738968	149272
							724.08	737979	151820
							723.08	742650	152335
							722.08	740097	148271
							721.08	738963	153035
							720.08	743966	154118
							719.08	745059	153598
							718.08	741607	149659
							717.08	738858	154655
							716.08	746433	155701
							715.08	740947	158576
							714.08	745130	158610
							713.08	745653	161131
							712.08	746425	159368
							711.08	745289	154855
							710.08	751235	155374
							709.08	757813	159654
							708.08	749442	157686
							707.08	752237	161477
							706.08	750032	155423
							705.08	753139	157835
							704.08	746874	158682
							703.08	749490	161477
							702.08	752551	161695
							701.08	754585	161697
							700.08	757120	163775
							699.08	753089	163015
							698.08	756519	162240
							697.08	756070	165878
							696.08	759957	168254
							695.08	754433	166288
							694.08	758215	168427
							693.08	755036	169418
							692.08	762862	166213
							691.08	754636	165903
							690.08	758692	171011
							689.08	758203	170643
							688.08	765298	172716
							687.08	761591	172478
							686.08	763011	169386
							685.08	756016	167495
							684.08	764022	165857
							683.08	762693	165871
							682.08	760923	171826
							681.08	764490	175477
							680.08	765286	174858
							679.08	766919	175082
							678.08	767485	172725
							677.08	767288	172724
							676.08	766558	173524
							675.08	769363	175234
							674.08	770850	174744
							673.08	772632	177057
							672.08	769148	181547
							671.08	767365	178443
							670.08	777276	177444
							669.08	769328	183167
							668.08	772603	183485
							667.08	769827	178451
							666.08	771793	183792
							665.08	772329	179847
							664.08	771743	183262
							663.08	768369	180874
							662.08	772237	186888
							661.08	776334	182623
							660.08	771635	184275
							659.08	772742	181246
							658.08	775931	183194
							657.08	773630	181334
							656.08	776013	185322
							655.08	779356	186745
							654.08	776034	189299
							653.08	776150	188339
							652.08	778096	189412
							651.08	780700	188511
							650.08	777881	188720
							649.08	784882	192942
							648.08	781027	188957
							647.08	784132	195160
							646.08	787882	194438
							645.08	781783	196044
							644.08	785290	199854
							643.08	787651	201411
							642.08	789236	198679
							641.08	794111	203508
							640.08	789056	198174
							639.08	782873	198442
							638.08	791380	192589
							637.08	781388	194890
							636.08	787137	200049
							635.08	788309	194128
							634.08	788258	199607
							633.08	791418	191557
							632.08	786330	200280
							631.08	781768	202794
							630.08	787071	197867
							629.08	790329	200480
							628.08	790008	192669
							627.08	789356	198438
							626.08	784336	201280
							625.08	786862	199548
							624.08	790396	202251
							623.08	795290	201611
							622.08	792890	202197
							621.08	794152	204382
							620.08	798095	206110
							619.08	794168	206473
							618.08	790196	204036
							617.08	794213	207734
							616.08	790588	211734
							615.08	792853	209179
							614.08	798117	208301
							613.08	799534	208101
							612.08	801115	210591
							611.08	794316	210888
							610.08	801524	210091
							609.08	802141	211092
							608.08	802882	215477
							607.08	800468	215541
							606.08	801241	212067
							605.08	803113	217258
							604.08	800260	219667
							603.08	802476	215543
							602.08	802645	216713
							601.08	803948	224755
							600.08	804546	219273
							599.08	797771	219733
							598.08	809079	220019
							597.08	810265	219557
							596.08	805650	224363
							595.08	807933	220733
							594.08	804014	226195
							593.08	806413	223125
							592.08	807653	224868
							591.08	810452	226740
							590.08	810890	228811
							589.08	817831	227803
							588.08	811895	230931
							587.08	813038	235977
							586.08	812596	231906
							585.08	815117	232097
							584.08	815609	234167
							583.08	812395	232401
							582.08	808093	237618
							581.08	813981	231466
							580.08	816711	232949
							579.08	815300	231820
							578.08	817238	236626
							577.08	818676	239243
							576.08	818637	231852
							575.08	820631	235452
							574.08	816002	236184
							573.08	815388	236340
							572.08	816799	242966
							571.08	810582	238793
							570.08	810611	240169
							569.08	816487	240297
							568.08	813304	239690
							567.08	818003	241449
							566.08	813355	247128
							565.08	822762	253948
							564.08	820235	257104
							563.08	822605	258696
							562.08	817341	245995
							561.08	816987	248861
							560.08	819459	246032
							559.08	820498	251581
							558.08	822735	252319
							557.08	820532	252773
							556.08	817907	251803
							555.08	828505	253686
							554.08	823223	252706
							553.08	826950	255931
							552.08	827357	250165
							551.08	824370	252032
							550.08	817588	251350
							549.08	816565	252147
							548.08	820493	250768
							547.08	821573	258008
							546.08	828777	259149
							545.08	816897	245937
							544.08	798330	235896
							543.08	786247	228635
							542.08	772193	216967
							541.08	760225	207461
							540.08	755791	208104
							539.08	746984	203608
							538.08	745297	210721
							537.08	753112	221326
							536.08	767343	244803
							535.08	782952	252494
							534.08	807236	266054
							533.08	937823	381315
							532.08	1159696	540292
							531.08	1218328	575964
							530.08	975974	402339
							529.08	776675	235128
							528.08	724530	185494
							527.08	719828	178343
							526.08	716086	176039
							525.08	717516	180866
							524.08	720448	194107
							523.08	725421	194442
							522.08	723472	182595
							521.08	715527	179046
							520.08	712613	175664
							519.08	710946	176304
							518.08	709373	177186
							517.08	704404	174089
							516.08	707472	168367
							515.08	707549	171166
							514.08	704512	171214
							513.08	700900	170551
							512.08	700746	167071
							511.08	700635	167846
							510.08	693630	164092
							509.08	696716	163896
							508.08	695331	159434
							507.08	695161	157277
							506.08	691288	156412
							505.08	689258	153583
							504.08	686987	149451
							503.08	690093	154449
							502.08	700934	170208
							501.08	704302	176425
							500.08	711643	175597
							499.08	708880	199309
							498.08	743977	273383
							497.08	826078	376431
							496.08	854375	345181
							495.08	776767	217068
							494.08	706748	157225
							493.08	678909	133665
							492.08	670303	123192
							491.08	664080	120457
							490.08	663094	111377
							489.08	661743	116252
							488.08	663449	111973
							487.08	661637	116913
							486.08	662363	115848
							485.08	661489	115159
							484.08	663772	113091
							483.08	661967	113148
							482.08	664371	113151
							481.08	665029	115603
							480.08	662631	116170
							479.08	666247	116538
							478.08	662173	116894
							477.08	665301	115530
							476.08	665469	116752
							475.08	665297	118817
							474.08	666706	117858
							473.08	671342	115570
							472.08	667388	117989
							471.08	666308	118545
							470.08	669438	118080
							469.08	665077	118923
							468.08	672045	118565
							467.08	670737	120554
							466.08	666300	122955
							465.08	669545	121687
							464.08	671434	117589
							463.08	668795	121731
							462.08	668230	125139
							461.08	670408	122924
							460.08	673277	120554
							459.08	667721	123515
							458.08	671215	126065
							457.08	674227	128284
							456.08	673379	123856
							455.08	672739	126308
							454.08	670826	128233
							453.08	673256	128753
							452.08	675122	129900
							451.08	676364	126067
							450.08	677341	129526
							449.08	675174	127194
							448.08	678566	127859
							447.08	677577	123525
							446.08	678729	128399
							445.08	679077	130430
							444.08	679615	126593
							443.08	679297	130218
							442.08	680058	131919
							441.08	678277	131462
							440.08	680794	130445
							439.08	682012	132288
							438.08	680742	131830
							437.08	683635	130551
							436.08	677024	133785
							435.08	681542	132442
							434.08	682486	133489
							433.08	682266	134793
							432.08	681547	135789
							431.08	683140	133115
							430.08	684958	131893
							429.08	688718	140188
							428.08	687759	133163
							427.08	681934	138268
							426.08	681813	136654
							425.08	687003	141487
							424.08	684750	140565
							423.08	689612	141819
							422.08	689323	137506
							421.08	691001	137463
							420.08	689565	139240
							419.08	688064	140731
							418.08	688930	139630
							417.08	689563	139048
							416.08	691438	141080
							415.08	691372	138682
							414.08	688241	140650
							413.08	692191	139384
							412.08	691385	145244
							411.08	689156	144026
							410.08	694390	138685
							409.08	692534	138439
							408.08	695987	141353
							407.08	695071	142833
							406.08	697635	145504
							405.08	700640	141810
							404.08	698291	142037
							403.08	699910	139797
							402.08	700124	146123
							401.08	707767	166003
							400.08	701741	205748
							399.08	703554	218397
							398.08	704541	169793
							397.08	701831	150907
							396.08	704710	144902
							395.08	699688	142680
							394.08	701306	144194
							393.08	701940	144358
							392.08	699554	143024
							391.08	700441	146860
							390.08	702234	146460
							389.08	700042	142932
							388.08	703026	145025
							387.08	698920	145854
							386.08	702163	144654
							385.08	705304	149851
							384.08	702772	148518
							383.08	706883	148267
							382.08	708245	150411
							381.08	710827	150710
							380.08	714083	149494
							379.08	717840	152750
							378.08	717811	154297
							377.08	721300	150224
							376.08	720070	152326
							375.08	715226	156051
							374.08	709952	148803
							373.08	705661	149763
							372.08	701429	148138
							371.08	704543	150769
							370.08	705950	148224
							369.08	703408	148867
							368.08	703489	149073
							367.08	700258	147625
							366.08	698449	150638
							365.08	695712	149364
							364.08	698537	148024
							363.08	703602	146590
							362.08	701383	147780
							361.08	708521	149748
							360.08	711895	149028
							359.08	719387	149331
							358.08	724380	153409
							357.08	720714	161441
							356.08	726417	168041
							355.08	724669	175353
							354.08	745505	192544
							353.08	758500	202674
							352.08	754868	192835
							351.08	736215	176111
							350.08	715514	157885
							349.08	692173	145582
							348.08	680020	136959
							347.08	670083	133466
							346.08	669405	129227
							345.08	663753	126897
							344.08	655519	118822
							343.08	655556	120579
							342.08	653574	124223
							341.08	653494	123943
							340.08	659535	125722
							339.08	667165	134954
							338.08	675151	147366
							337.08	693099	167167
							336.08	727042	195806
							335.08	752118	214322
							334.08	760364	208278
							333.08	733241	180948
							332.08	692986	146686
							331.08	661368	123223
							330.08	639770	115669
							329.08	635915	105939
							328.08	627794	101778
							327.08	622430	96712
							326.08	620847	100752
							325.08	617613	96798
							324.08	617112	89457
							323.08	616981	88265
							322.08	610836	94159
							321.08	614554	93405
							320.08	614247	92339
							319.08	614263	95731
							318.08	616176	94000
							317.08	614314	93982
							316.08	613538	94593
							315.08	615563	95278
							314.08	612018	93257
							313.08	617109	94167
							312.08	615085	95672
							311.08	617249	93808
							310.08	616889	97572
							309.08	618061	96991
							308.08	617514	94147
							307.08	617399	94352
							306.08	620440	95169
							305.08	619102	94585
							304.08	617454	93724
							303.08	612960	92439
							302.08	613005	90739
							301.08	612771	87503
							300.08	605229	82547
							299.08	604565	84783
							298.08	602479	85732
							297.08	597573	84416
							296.08	593572	90656
							295.08	587483	92322
							294.08	584508	85166
							293.08	587606	95004
							292.08	583488	95675
							291.08	586809	87916
							290.08	593759	95356
							289.08	624383	129771
							288.08	659206	170556
							287.08	663053	178451
							286.08	690836	196751
							285.08	814652	260969
							284.08	932473	230444
							283.08	768492	125346
							282.08	606691	78697
							281.08	577532	69184
							280.08	569834	66570
							279.08	567227	65512
							278.08	571680	60160
							277.08	567568	62478
							276.08	566243	62130
							275.08	567308	59122
							274.08	564304	62036
							273.08	568876	64252
							272.08	567435	72665
							271.08	565992	86091
							270.08	571255	109011
							269.08	576897	110160
							268.08	575098	92975
							267.08	573202	76175
							266.08	569500	67368
							265.08	563167	65877
							264.08	569564	60087
							263.08	563997	62873
							262.08	564493	60462
							261.08	565601	62318
							260.08	562647	59257
							259.08	567982	60039
							258.08	566543	58995
							257.08	568012	61880
							256.08	565486	63173
							255.08	566068	63542
							254.08	567344	63313
							253.08	567182	62971
							252.08	566251	62976
							251.08	568702	63396
							250.08	565081	62119
							249.08	569462	63184
							248.08	572131	62185
							247.08	570808	65524
							246.08	567181	65219
							245.08	566875	63188
							244.08	568529	63842
							243.08	568505	65040
							242.08	568220	65910
							241.08	570643	65080
							240.08	571523	64286
							239.08	570211	63131
							238.08	569718	65568
							237.08	571617	67095
							236.08	570058	64905
							235.08	570471	62945
							234.08	570911	66343
							233.08	571801	64917
							232.08	572417	65006
							231.08	572677	62574
							230.08	571601	64941
							229.08	570948	63985
							228.08	570864	65543
							227.08	572837	66203
							226.08	574939	67620
							225.08	574455	66235
							224.08	573865	64108
							223.08	570516	68435
							222.08	570399	67791
							221.08	573702	67817
							220.08	575118	68482
							219.08	573559	72230
							218.08	570850	77692
							217.08	572351	74989
							216.08	573874	73671
							215.08	574267	71396
							214.08	573859	65961
							213.08	572299	65579
							212.08	572801	59413
							211.08	574299	57922
							210.08	571008	59003
							209.08	574293	54808
							208.08	572377	51230
							207.08	572818	51439
							206.08	572532	47992
							205.08	573261	49396
							204.08	573038	51238
							203.08	573327	50753
							202.08	574174	59724
							201.08	579567	86388
							200.08	582112	122905
							199.08	584852	156022
							198.08	589897	135417
							197.08	589650	77585
							196.08	583549	55125
							195.08	575637	50241
							194.08	574342	47442
							193.08	576377	47482
							192.08	578845	54883
							191.08	573973	62028
							190.08	575640	61567
							189.08	580114	51148
							188.08	580807	49997
							187.08	579309	46926
							186.08	582559	45070
							185.08	579265	44030
							184.08	580474	47110
							183.08	579011	45337
							182.08	577917	45746
							181.08	579808	43776
							180.08	578694	42635
							179.08	577090	42848
							178.08	578200	42060
							177.08	579286	38331
							176.08	578114	46172
							175.08	577795	44164
							174.08	580149	44046
							173.08	579675	43381
							172.08	580117	41814
							171.08	581979	46799
							170.08	585376	47114
							169.08	585573	47577
							168.08	587408	49517
							167.08	587474	49819
							166.08	585329	48696
							165.08	584294	43680
							164.08	579759	41745
							163.08	576653	44700
							162.08	581148	39095
							161.08	578844	40838
							160.08	573784	42469
							159.08	574391	42443
							158.08	571678	42938
							157.08	581122	42519
							156.08	579318	40783
							155.08	591741	41171
							154.08	608434	47431
							153.08	630745	48339
							152.08	628758	51388
							151.08	618103	56111
							150.08	613248	61284
							149.08	599110	52240
							148.08	582346	42771
							147.08	577461	38554
							146.08	575216	37007
							145.08	574057	36009
							144.08	573469	35479
							143.08	573772	36840
							142.08	572160	36587
							141.08	574201	35581
							140.08	572286	34944
							139.08	571350	38381
							138.08	577700	33658
							137.08	578821	34279
							136.08	573078	35198
							135.08	578793	40449
							134.08	577814	58978
							133.08	579395	62355
							132.08	577313	45770
							131.08	575809	35939
							130.08	576081	35901
							129.08	578299	34150
							128.08	576491	33345
							127.08	580441	30961
							126.08	580080	29631
							125.08	578985	31159
							124.08	579008	33459
							123.08	577398	37383
							122.08	583650	32889
							121.08	582202	34755
							120.08	585044	37249
							119.08	583394	40170
							118.08	584158	38778
							117.08	584850	39188
							116.08	584976	44112
							115.08	580911	41101
							114.08	582041	39140
							113.08	577442	38732
							112.08	576855	37425
							111.08	578153	39892
							110.08	576401	36759
							109.08	576686	39389
							108.08	574583	33989
							107.08	574016	31232
							106.08	575003	28050
							105.08	583204	26037
							104.08	603493	27407
							103.08	635463	25178
							102.08	640503	23103
							101.08	632581	18636
							100.08	621224	24537
							99.08	630777	36796
							98.08	584458	18644
							97.08	536470	3806
							96.08	524677	-42
							95.08	521745	-4031.1
							94.08	514159	-7087.1
							93.08	511120	-7202.2
							92.08	511953	-8928.3
							91.08	509830	-2415.3
							90.08	520452	6135
							89.08	542441	39763
							88.08	649173	173041
							87.08	800550	239978
							86.08	691857	82664
							85.08	597628	82578
							84.08	745383	272492
							83.08	858040	214909
							82.08	614005	13918
							81.08	486578	-37406.1
							80.08	463242	-49149
							79.08	454864	-52964.7
							78.08	452453	-55878.9
							77.08	450484	-58986.5
							76.08	450644	-57181
							75.08	447297	-60081.6
							74.08	448339	-59113.1
							73.08	447854	-61188.2
							72.08	445994	-61344.6
							71.08	447172	-65293.4
							70.08	442331	-66378.6
							69.08	439855	-67540.9
							68.08	439728	-68016
							67.08	440789	-68324.4
							66.08	439884	-66124.7
							65.08	442339	-58071.7
							64.08	452782	-35017.7
							63.08	471059	-21956.5
							62.08	470202	-44119.4
							61.08	451878	-60500
							60.08	443835	-65364.6
							59.08	444554	-63429.3
							58.08	446048	-61354.8
							57.08	448275	-59857.7
							56.08	447511	-59062.1
							55.08	442926	-63630
							54.08	442401	-64765.7
							53.08	440438	-66639.2
							52.08	437614	-69735.3
							51.08	435727	-69421
							50.08	433359	-70029.1
							49.08	433656	-73360
							48.08	433046	-71083.2
							47.08	431684	-73591.5
							46.08	431290	-73105.3
							45.08	431732	-74953.3
							44.08	429514	-75117.8
							43.08	430957	-75736
							42.08	428028	-76090.5
							41.08	429396	-76500.1
							40.08	428333	-77072.7
							39.08	428750	-76635
							38.08	428069	-77367.2
							37.08	427534	-77977.2
							36.08	428092	-77987.7
							35.08	427592	-78154.1
							34.08	425541	-77288.7
							33.08	426057	-75173.7
							32.08	430024	-71272.4
							31.08	437434	-57216.7
							30.08	446619	-53764.8
							29.08	444227	-66176.4
							28.08	433965	-70588.1
							27.08	435835	-68659.6
							26.08	438006	-68689.2
							25.08	438524	-70418.5
							24.08	438020	-71536
							23.08	432936	-73126.2
							22.08	427484	-76581.4
							21.08	424756	-79754.6
							20.08	423084	-82190.9
							19.08	423887	-83461
							18.08	422034	-82491.7
							17.08	422992	-78000.7
							16.08	423092	-77543.2
							15.08	420537	-82815.4
							14.08	420220	-84027.7
							13.08	419672	-86270.5
							12.08	420248	-86472.3
							11.08	421425	-86492.4
							10.08	424264	-84573.5
							9.08	427462	-84302.3
							8.08	431163	-78829.7
							7.08	438127	-68663.1
							6.08	446811	-56462.6
							5.08	449468	-56539.4
							4.08	449103	-59151.7
							3.08	451188	-59289.7
							2.08	442394	-73803.1
							1.08	422897	-88468.2

## Sheet: Fig. 3
	Fig. 3a - Schematic illustration																		Fig. 3c - Plots fitted using the sigmoidal dose-response curve as a function of Mpro concentration.
	Fig. 3b - UV-vis spectra of MCAP-AuNPs reacting with various concentrations of Mpro and denatured Mpro																			Activated Mpro (n=3)		Inactivated Mpro (n=3)
																			Concentration (nM)	Mean	SD	Mean	SD
	Intact Mpro									Denatured Mpro									0.185	0.111964	0.004678	0.0980687	0.0143138
	Wavelength(nm)	18.5 nM	9.25 nM	5.55 nM	1.85 nM	0.93 nM	0.56 nM	0.19 nM		Wavelength(nm)	18.5 nM	9.25 nM	5.55 nM	1.85 nM	0.93 nM	0.56 nM	0.19 nM		0.555	0.12903	0.004104	0.0921506	0.00918055
	400	0.651298	0.65891	0.814708	0.665355	0.65721	0.648164	0.645066		400	0.654061	0.637797	0.639593	0.640974	0.654654	0.635605	0.645261		0.925	0.141847	0.004034	0.104449	0.0122417
	401	0.648549	0.656176	0.815525	0.6622	0.653286	0.64326	0.640079		401	0.65008	0.632119	0.635486	0.637739	0.651855	0.633128	0.642689		1.85	0.202098	0.004358	0.0962585	0.0109793
	402	0.647687	0.655299	0.81485	0.660555	0.651603	0.640999	0.638299		402	0.648231	0.629846	0.633395	0.636177	0.650062	0.631634	0.640962		5.55	0.973009	0.040235	0.0930198	0.00508291
	403	0.647042	0.654868	0.8138	0.659374	0.650356	0.639683	0.637204		403	0.647186	0.628838	0.63225	0.635314	0.64871	0.630595	0.639881		9.25	1.27463	0.010674	0.0951649	0.00607071
	404	0.64646	0.654522	0.812991	0.658298	0.648947	0.638562	0.635876		404	0.646125	0.627864	0.631312	0.634271	0.647412	0.629676	0.638819		18.5	1.32042	0.010611	0.0964507	0.0071496
	405	0.646783	0.654654	0.81259	0.657469	0.647713	0.63764	0.634659		405	0.644709	0.626522	0.630164	0.632456	0.645986	0.628706	0.637019
	406	0.646094	0.654671	0.812255	0.65641	0.646614	0.636732	0.633683		406	0.64341	0.625405	0.628915	0.631798	0.645093	0.627653	0.636379		Fig. 3d - TEM images
	407	0.645608	0.654404	0.811474	0.655697	0.645295	0.635748	0.632449		407	0.641831	0.624602	0.627805	0.630696	0.64393	0.626256	0.635217
	408	0.645175	0.654191	0.810977	0.654836	0.644168	0.634771	0.631303		408	0.640678	0.623651	0.626964	0.629448	0.642698	0.624975	0.634025		Fig. 3e - The relative ratio (A650/A525) of MACP-AuNPs after reacting with various molecules
	409	0.64481	0.654042	0.810552	0.653833	0.643213	0.633699	0.630388		409	0.639841	0.622588	0.626215	0.628387	0.641597	0.624022	0.633098
	410	0.644528	0.65383	0.809754	0.6529	0.642251	0.632486	0.629675		410	0.638915	0.621648	0.625306	0.627708	0.64072	0.623333	0.632464		Mpro	Denatured Mpro	HSA	Glucose	IGG	BSA
	411	0.643949	0.653424	0.809212	0.65215	0.641308	0.631929	0.628616		411	0.63792	0.620959	0.624365	0.626652	0.639507	0.621838	0.630982		1.33125	0.093032	0.151791	0.115407	0.166997	0.10046
	412	0.64377	0.653286	0.808918	0.651288	0.640194	0.631035	0.627913		412	0.636886	0.620049	0.623299	0.625855	0.638582	0.621141	0.630108		1.32401	0.106401	0.12908	0.156172	0.204345	0.094146
	413	0.643439	0.652896	0.80856	0.65027	0.639199	0.630234	0.62709		413	0.635907	0.619021	0.622523	0.625028	0.637686	0.620219	0.629193		1.30601	0.089919	0.118391	0.154527	0.184457	0.089391
	414	0.643087	0.652417	0.808058	0.649378	0.638249	0.629454	0.626133		414	0.635018	0.618041	0.621819	0.624062	0.636744	0.619259	0.628402
	415	0.642837	0.65208	0.807484	0.648751	0.637241	0.62858	0.625157		415	0.63419	0.617246	0.620936	0.622973	0.635704	0.618559	0.627831		Fig. 3f - Concentration-dependent Mpro activity test using MCAP-AuNP platform and FRET-based assay
	416	0.642251	0.651814	0.807229	0.647812	0.63626	0.627723	0.624357		416	0.633239	0.61664	0.620031	0.622066	0.634461	0.617863	0.626737
	417	0.641538	0.651721	0.806404	0.647231	0.635176	0.626756	0.623827		417	0.63213	0.615747	0.619382	0.621452	0.633705	0.617232	0.625991		MCAP-AuNP platform (n=3)				FRET-based assay (n=3)
	418	0.641445	0.65149	0.806251	0.646364	0.634652	0.625949	0.623222		418	0.631296	0.614757	0.618447	0.620809	0.632736	0.616274	0.625101			Mpro concentration				Mpro concentration
	419	0.641191	0.651186	0.805906	0.645447	0.634107	0.625188	0.622408		419	0.630537	0.614037	0.617518	0.620133	0.632002	0.615477	0.624204		Relative activity (%)	Mean	SD		Relative activity (%)	Mean	SD
	420	0.640393	0.650892	0.805051	0.644675	0.633208	0.624439	0.621482		420	0.629726	0.613608	0.616797	0.619428	0.63159	0.614991	0.623461		0.185	0	0.387106		1184	100	31.3216
	421	0.639838	0.650626	0.804975	0.643939	0.632428	0.62393	0.620949		421	0.629039	0.612746	0.616111	0.618644	0.630589	0.614073	0.622938		0.555	1.41222	0.339607		592	93.6689	24.2421
	422	0.639508	0.649989	0.80432	0.643393	0.631532	0.623154	0.620671		422	0.628441	0.612228	0.615627	0.618019	0.629851	0.613299	0.622271		0.925	2.47283	0.333815		296	71.1326	14.8316
	423	0.639188	0.649588	0.804004	0.642713	0.630943	0.622612	0.62005		423	0.627798	0.611709	0.61494	0.617522	0.629244	0.612884	0.621658		1.85	7.45861	0.360626		148	34.1917	10.0851
	424	0.638781	0.649253	0.803331	0.642071	0.630428	0.622048	0.619291		424	0.62704	0.611156	0.614329	0.617028	0.628621	0.612469	0.621114		5.55	71.2517	3.32946		74	5.26622	9.31218
	425	0.638258	0.648856	0.802371	0.641539	0.629854	0.621403	0.618655		425	0.626252	0.610568	0.613812	0.616406	0.627927	0.611906	0.620582		9.25	96.2112	0.883277		20	0.154889	0.501897
	426	0.637674	0.648399	0.80235	0.641008	0.629288	0.620947	0.618401		426	0.625716	0.609965	0.612995	0.615519	0.627233	0.611386	0.619919		18.5	100	0.878063		0	0	1.4238
	427	0.637612	0.648474	0.802025	0.640623	0.62858	0.620784	0.618042		427	0.625388	0.609546	0.612845	0.615347	0.626753	0.610893	0.619478
	428	0.637043	0.647915	0.801662	0.640183	0.628244	0.620489	0.617694		428	0.624777	0.609342	0.61236	0.614981	0.626269	0.61056	0.618926
	429	0.636533	0.64731	0.801283	0.639834	0.627921	0.6201	0.617365		429	0.624313	0.609042	0.612005	0.614663	0.625837	0.610223	0.61862
	430	0.636233	0.646907	0.800836	0.639497	0.627495	0.619701	0.617079		430	0.624045	0.608604	0.611759	0.614438	0.625423	0.609891	0.618481
	431	0.635899	0.646615	0.800222	0.638917	0.627082	0.619408	0.616871		431	0.623681	0.608249	0.611187	0.614153	0.624925	0.609727	0.618056
	432	0.635508	0.64612	0.799898	0.638915	0.626776	0.619162	0.61664		432	0.623519	0.608471	0.61145	0.613931	0.624883	0.609563	0.617984
	433	0.634869	0.645742	0.799729	0.638696	0.626468	0.619051	0.616539		433	0.623225	0.608197	0.611124	0.613619	0.624552	0.609277	0.617738
	434	0.634473	0.645403	0.79923	0.638418	0.626362	0.619026	0.616447		434	0.622975	0.607977	0.61084	0.613503	0.624327	0.609259	0.617603
	435	0.634262	0.645052	0.798626	0.63825	0.626342	0.618946	0.616323		435	0.622841	0.607976	0.610735	0.61357	0.624225	0.609355	0.617553
	436	0.633893	0.644663	0.798497	0.63831	0.626144	0.618675	0.616206		436	0.622831	0.608101	0.610649	0.613612	0.62406	0.609153	0.617388
	437	0.633749	0.644338	0.798394	0.638001	0.626121	0.618826	0.616492		437	0.622955	0.608114	0.610547	0.613363	0.624107	0.609264	0.617156
	438	0.633271	0.644038	0.798126	0.638028	0.626086	0.618935	0.616576		438	0.623025	0.608198	0.61058	0.613383	0.624018	0.60955	0.617384
	439	0.632778	0.643719	0.797701	0.638064	0.626166	0.619031	0.616668		439	0.623046	0.608342	0.610814	0.613444	0.624059	0.609746	0.617651
	440	0.632395	0.643428	0.797337	0.638108	0.62623	0.619044	0.616786		440	0.623167	0.608562	0.611061	0.613548	0.624039	0.609863	0.617789
	441	0.632102	0.643185	0.797228	0.638262	0.626138	0.618966	0.616907		441	0.623495	0.608849	0.611131	0.613764	0.623779	0.610015	0.61779
	442	0.631425	0.642543	0.796815	0.638485	0.626381	0.619452	0.617237		442	0.623475	0.608953	0.61157	0.614031	0.624446	0.610262	0.618035
	443	0.630984	0.642164	0.796335	0.638641	0.626657	0.619725	0.617656		443	0.62369	0.609306	0.61179	0.61435	0.624847	0.610525	0.618527
	444	0.630655	0.641859	0.796212	0.638828	0.62685	0.619994	0.618134		444	0.624042	0.609736	0.612068	0.614812	0.625209	0.610867	0.618923
	445	0.630289	0.641448	0.796044	0.639075	0.627108	0.620351	0.61848		445	0.624374	0.610124	0.612425	0.615275	0.625522	0.611353	0.619264
	446	0.629782	0.640885	0.795511	0.639404	0.627544	0.62081	0.618638		446	0.624624	0.610452	0.612826	0.61562	0.625777	0.611944	0.619651
	447	0.629238	0.640662	0.79554	0.639914	0.627826	0.621192	0.619318		447	0.625208	0.611079	0.613297	0.616097	0.626221	0.612179	0.62002
	448	0.629063	0.640337	0.795438	0.64051	0.628646	0.621756	0.62		448	0.625848	0.611987	0.613922	0.616734	0.626767	0.613062	0.620822
	449	0.628728	0.640002	0.795176	0.641104	0.629311	0.622477	0.620779		449	0.626668	0.612679	0.614625	0.617384	0.627468	0.613736	0.621481
	450	0.628317	0.639641	0.795004	0.641617	0.629917	0.623226	0.621568		450	0.62752	0.613393	0.615418	0.618188	0.628308	0.61448	0.62223
	451	0.627921	0.639236	0.794997	0.642113	0.6306	0.624	0.622368		451	0.628271	0.614335	0.616293	0.619189	0.629213	0.615501	0.623208
	452	0.627359	0.638802	0.794633	0.643056	0.631261	0.625204	0.623505		452	0.628945	0.615325	0.617164	0.620055	0.629995	0.61634	0.623968
	453	0.626941	0.638511	0.794897	0.64411	0.632322	0.626207	0.624487		453	0.630073	0.616486	0.61823	0.62103	0.63112	0.617457	0.625016
	454	0.626525	0.638202	0.794986	0.645131	0.633391	0.627108	0.625619		454	0.631101	0.617613	0.619348	0.622064	0.632262	0.618568	0.626157
	455	0.626212	0.637791	0.794933	0.646159	0.634454	0.628065	0.626866		455	0.632183	0.618805	0.620561	0.62319	0.633432	0.619766	0.6274
	456	0.626137	0.637218	0.79495	0.647278	0.63557	0.629263	0.628126		456	0.633612	0.620217	0.621941	0.624456	0.634701	0.621214	0.628789
	457	0.625853	0.637011	0.795058	0.648507	0.636814	0.630654	0.629708		457	0.63486	0.621446	0.623155	0.625861	0.63591	0.622516	0.630159
	458	0.625399	0.636647	0.795286	0.649924	0.638161	0.632146	0.631256		458	0.636219	0.623046	0.624728	0.627319	0.637312	0.62404	0.631554
	459	0.625048	0.636236	0.795532	0.651398	0.639553	0.633596	0.632905		459	0.637775	0.62475	0.626368	0.628943	0.638961	0.625707	0.633123
	460	0.624883	0.635873	0.79578	0.65291	0.641024	0.635011	0.634692		460	0.639506	0.626459	0.62798	0.630758	0.640793	0.627488	0.634896
	461	0.624687	0.635692	0.796172	0.654649	0.642816	0.636716	0.636511		461	0.64117	0.628352	0.629782	0.632647	0.642469	0.629438	0.636716
	462	0.624326	0.635396	0.796408	0.656266	0.644548	0.638622	0.638592		462	0.643233	0.630552	0.631678	0.634492	0.644459	0.631419	0.638741
	463	0.624075	0.635144	0.796763	0.658036	0.646459	0.640528	0.640709		463	0.645323	0.63265	0.633845	0.63639	0.646581	0.633385	0.640779
	464	0.623889	0.634924	0.797247	0.660012	0.648492	0.642487	0.642871		464	0.647414	0.634816	0.636096	0.638472	0.648768	0.635476	0.642905
	465	0.623657	0.63469	0.797809	0.662186	0.650523	0.644608	0.645139		465	0.649552	0.637334	0.638163	0.640876	0.650972	0.637871	0.645252
	466	0.623421	0.634542	0.798334	0.664268	0.65274	0.646948	0.64779		466	0.651969	0.639896	0.640583	0.643467	0.65348	0.64046	0.647875
	467	0.623188	0.634432	0.798969	0.666585	0.655112	0.649382	0.650541		467	0.654528	0.642494	0.643181	0.645997	0.655981	0.642995	0.650533
	468	0.623114	0.634281	0.79968	0.669142	0.657674	0.651961	0.653391		468	0.657211	0.645276	0.645861	0.648733	0.658635	0.645722	0.653303
	469	0.623101	0.634127	0.800442	0.671878	0.660445	0.654766	0.65637		469	0.660085	0.648342	0.648674	0.651775	0.661532	0.648721	0.656244
	470	0.622744	0.634147	0.801229	0.674624	0.663398	0.657887	0.659518		470	0.663289	0.651707	0.651831	0.654985	0.664651	0.651843	0.659375
	471	0.622659	0.63409	0.801847	0.677666	0.66644	0.661144	0.66281		471	0.666822	0.655319	0.655186	0.658482	0.667878	0.65531	0.662733
	472	0.622441	0.634052	0.802607	0.680771	0.669509	0.664433	0.666343		472	0.670211	0.658889	0.658699	0.661999	0.671389	0.658802	0.666321
	473	0.622393	0.634207	0.803571	0.684102	0.67288	0.667898	0.670017		473	0.673811	0.662645	0.662323	0.665743	0.675088	0.662492	0.670082
	474	0.622443	0.634457	0.804625	0.687609	0.676518	0.671618	0.673866		474	0.677658	0.666613	0.666114	0.669719	0.678902	0.666422	0.674028
	475	0.622369	0.634602	0.80561	0.691152	0.680259	0.67561	0.677965		475	0.681636	0.670733	0.670151	0.673848	0.682795	0.670541	0.678192
	476	0.622344	0.634795	0.806707	0.694839	0.684272	0.679824	0.682229		476	0.685864	0.675213	0.674308	0.678281	0.686893	0.674729	0.682501
	477	0.622474	0.635067	0.807541	0.698755	0.688515	0.684157	0.686592		477	0.690226	0.679712	0.678774	0.682644	0.691121	0.679157	0.687086
	478	0.622612	0.635476	0.808843	0.702809	0.692803	0.688731	0.691224		478	0.694775	0.68446	0.683475	0.687382	0.695654	0.683859	0.691809
	479	0.622798	0.635984	0.810279	0.707025	0.697202	0.693456	0.695995		479	0.699537	0.689459	0.688339	0.692393	0.700335	0.68881	0.696698
	480	0.623124	0.636535	0.81162	0.711478	0.701885	0.698328	0.700848		480	0.704522	0.694669	0.693291	0.697526	0.705106	0.693956	0.701786
	481	0.623711	0.637099	0.813475	0.716327	0.707158	0.703662	0.706077		481	0.709727	0.700105	0.698269	0.702836	0.710341	0.699246	0.707075
	482	0.624213	0.63787	0.815097	0.721671	0.712726	0.709422	0.711945		482	0.715645	0.706062	0.704153	0.708757	0.715895	0.705028	0.712833
	483	0.624605	0.638699	0.817178	0.727202	0.718626	0.715627	0.718154		483	0.721828	0.712454	0.710438	0.715019	0.722075	0.711367	0.719022
	484	0.625253	0.639578	0.819574	0.73322	0.724968	0.722235	0.724784		484	0.728314	0.719212	0.71697	0.721728	0.728585	0.71814	0.725719
	485	0.626206	0.640583	0.822121	0.739759	0.731789	0.729208	0.731819		485	0.735204	0.726395	0.723896	0.728916	0.735403	0.725274	0.732913
	486	0.627182	0.641845	0.824705	0.746557	0.739036	0.73651	0.739137		486	0.742618	0.734163	0.731593	0.736507	0.742789	0.732755	0.740487
	487	0.628338	0.643224	0.827688	0.753667	0.746456	0.743948	0.74705		487	0.750455	0.742	0.739291	0.74422	0.750218	0.740562	0.748001
	488	0.62952	0.644414	0.830654	0.761104	0.754196	0.751755	0.75492		488	0.758407	0.750293	0.747103	0.752312	0.758012	0.748547	0.756032
	489	0.630834	0.645831	0.833936	0.768541	0.761967	0.759797	0.76304		489	0.766316	0.7587	0.755151	0.760547	0.766051	0.756717	0.764281
	490	0.632312	0.647537	0.83755	0.776064	0.769821	0.768049	0.771436		490	0.774356	0.767139	0.763491	0.768922	0.774218	0.765125	0.772621
	491	0.633911	0.649277	0.841236	0.784116	0.778111	0.776575	0.779896		491	0.782994	0.775748	0.772117	0.77763	0.782391	0.773862	0.781069
	492	0.635598	0.651007	0.844987	0.792328	0.786629	0.785077	0.788696		492	0.791582	0.78466	0.780804	0.786547	0.791205	0.782706	0.790009
	493	0.637415	0.653062	0.84891	0.800788	0.795464	0.794152	0.797891		493	0.800571	0.793992	0.789958	0.79564	0.800187	0.791906	0.79932
	494	0.63932	0.655082	0.852965	0.809338	0.804481	0.803284	0.807148		494	0.809774	0.803485	0.799293	0.804941	0.809368	0.801258	0.808664
	495	0.641324	0.657046	0.857126	0.817991	0.81364	0.812442	0.816438		495	0.819063	0.813059	0.808725	0.814421	0.81869	0.810687	0.817995
	496	0.64348	0.659256	0.861375	0.826924	0.822994	0.82207	0.826029		496	0.828369	0.822805	0.818366	0.823988	0.828009	0.820239	0.827543
	497	0.645653	0.661469	0.865819	0.836043	0.832141	0.831261	0.83549		497	0.837626	0.832301	0.827916	0.833548	0.837166	0.82993	0.83714
	498	0.647976	0.663967	0.870447	0.845126	0.841816	0.841	0.845378		498	0.847193	0.842257	0.837557	0.843437	0.846792	0.839646	0.846697
	499	0.65035	0.666471	0.875159	0.854255	0.851511	0.850873	0.855214		499	0.856763	0.852359	0.847313	0.853271	0.85639	0.849484	0.85627
	500	0.652777	0.668937	0.879925	0.863493	0.861019	0.860663	0.864851		500	0.866267	0.862346	0.857188	0.862963	0.865854	0.859397	0.865883
	501	0.655363	0.671579	0.884793	0.872874	0.870451	0.870362	0.874489		501	0.875887	0.872003	0.867163	0.872748	0.875498	0.869194	0.87553
	502	0.657761	0.674283	0.889521	0.882044	0.879998	0.879931	0.884269		502	0.885455	0.881739	0.876814	0.882302	0.885032	0.878903	0.885047
	503	0.660356	0.676909	0.89434	0.890875	0.88942	0.889353	0.893757		503	0.894807	0.891383	0.886333	0.891798	0.894451	0.888569	0.894661
	504	0.663031	0.679632	0.899236	0.89969	0.898651	0.898659	0.903032		504	0.903869	0.900867	0.895776	0.901167	0.903602	0.898035	0.903943
	505	0.665698	0.682472	0.904121	0.908572	0.90769	0.907814	0.912074		505	0.912719	0.910164	0.905103	0.910369	0.912496	0.907311	0.912811
	506	0.668303	0.685265	0.908822	0.917318	0.916607	0.916704	0.920729		506	0.921607	0.919289	0.914153	0.919389	0.921332	0.916614	0.921579
	507	0.67112	0.688024	0.913492	0.925165	0.924955	0.925281	0.929206		507	0.929603	0.927544	0.922899	0.927632	0.929592	0.924991	0.929926
	508	0.673975	0.69074	0.918118	0.932996	0.933163	0.933352	0.937402		508	0.937791	0.935903	0.931369	0.936015	0.937783	0.933454	0.937953
	509	0.6767	0.693442	0.922649	0.940632	0.94111	0.941132	0.945286		509	0.945578	0.943995	0.939471	0.943994	0.945617	0.941536	0.94571
	510	0.679348	0.69618	0.927085	0.947939	0.948667	0.948637	0.952758		510	0.952773	0.951573	0.947188	0.951353	0.952948	0.949016	0.953187
	511	0.682269	0.69903	0.931484	0.954854	0.955689	0.955604	0.959605		511	0.959729	0.95855	0.954584	0.958301	0.959809	0.956005	0.960281
	512	0.684772	0.701489	0.935375	0.961164	0.961973	0.961938	0.965889		512	0.966073	0.965076	0.960968	0.965	0.966149	0.96268	0.966433
	513	0.687467	0.704109	0.939414	0.967051	0.968144	0.968229	0.971668		513	0.971934	0.971268	0.967358	0.970923	0.972005	0.968974	0.972362
	514	0.690281	0.70685	0.943339	0.972668	0.97398	0.974145	0.977187		514	0.977368	0.97697	0.973431	0.976384	0.977488	0.974877	0.977864
	515	0.693168	0.709657	0.947061	0.978082	0.97934	0.979565	0.982405		515	0.982412	0.982097	0.978977	0.981571	0.982586	0.980335	0.98286
	516	0.696149	0.712482	0.950764	0.983235	0.9842	0.984678	0.98685		516	0.987063	0.98664	0.983961	0.986449	0.987092	0.985201	0.987453
	517	0.699138	0.715494	0.954299	0.987505	0.988661	0.9888	0.991038		517	0.991129	0.990759	0.988608	0.990835	0.991345	0.989656	0.991464
	518	0.702218	0.718383	0.957779	0.991379	0.992548	0.992699	0.994395		518	0.994505	0.994234	0.992427	0.994321	0.994843	0.993343	0.994736
	519	0.705212	0.721211	0.960939	0.994682	0.995646	0.995769	0.997114		519	0.997155	0.996919	0.995541	0.997004	0.997421	0.996311	0.997185
	520	0.708094	0.72405	0.963792	0.997252	0.997879	0.997852	0.999154		520	0.99903	0.998798	0.998001	0.998933	0.999079	0.998529	0.998866
	521	0.711084	0.726958	0.966799	0.998933	0.999322	0.999519	1		521	1	1	0.999657	1	1	0.999753	1
	522	0.714082	0.729568	0.969054	0.999854	1	1	0.999787		522	0.999889	0.999781	1	0.999911	0.999732	1	0.999574
	523	0.717017	0.732207	0.971125	1	0.999644	0.999712	0.99879		523	0.999094	0.99858	0.999645	0.999291	0.999063	0.999497	0.998396
	524	0.719757	0.734765	0.972836	0.999423	0.998637	0.998591	0.997141		524	0.99752	0.996802	0.998477	0.997903	0.997546	0.998179	0.996466
	525	0.722317	0.737208	0.974152	0.998162	0.997043	0.996668	0.994841		525	0.995137	0.994492	0.996498	0.995597	0.99501	0.996031	0.993822
	526	0.724966	0.73966	0.975314	0.996174	0.994252	0.994111	0.99161		526	0.99199	0.991034	0.993911	0.992359	0.991786	0.993076	0.990572
	527	0.727659	0.741953	0.976281	0.993394	0.990935	0.990781	0.987426		527	0.987877	0.986692	0.990055	0.988222	0.987355	0.989131	0.986117
	528	0.730219	0.744241	0.976933	0.989995	0.986539	0.986517	0.982388		528	0.982903	0.981622	0.985629	0.983257	0.98248	0.984363	0.98093
	529	0.732778	0.746424	0.977354	0.985909	0.981573	0.981556	0.976782		529	0.97724	0.975788	0.98054	0.977673	0.976937	0.978974	0.974991
	530	0.735365	0.748517	0.977587	0.981123	0.976253	0.975982	0.97061		530	0.970968	0.969171	0.974725	0.971489	0.970529	0.973018	0.968319
	531	0.737796	0.750767	0.977551	0.975687	0.970085	0.969463	0.96323		531	0.963937	0.961717	0.968191	0.964282	0.963116	0.96618	0.960995
	532	0.740176	0.752896	0.9772	0.970028	0.963082	0.962545	0.955578		532	0.956174	0.953603	0.960852	0.956504	0.955298	0.958571	0.952857
	533	0.742667	0.754869	0.976653	0.963541	0.955561	0.954981	0.947098		533	0.947726	0.94483	0.952821	0.948162	0.946619	0.950265	0.944147
	534	0.745102	0.756802	0.975923	0.956529	0.947579	0.946909	0.938055		534	0.938783	0.935557	0.944188	0.939197	0.93745	0.941381	0.934801
	535	0.74739	0.758772	0.975029	0.949231	0.939146	0.938384	0.928593		535	0.929368	0.925829	0.935046	0.929641	0.92798	0.932003	0.924852
	536	0.749625	0.760746	0.973992	0.941581	0.930167	0.929184	0.918423		536	0.919076	0.915363	0.925439	0.919656	0.917846	0.922088	0.914505
	537	0.751874	0.762448	0.972761	0.933495	0.920732	0.919493	0.907881		537	0.908635	0.904736	0.915312	0.909178	0.907057	0.911743	0.903542
	538	0.754023	0.764194	0.971512	0.925031	0.910989	0.909595	0.897056		538	0.897802	0.893447	0.904833	0.898317	0.895957	0.901053	0.892303
	539	0.756171	0.765886	0.970165	0.91635	0.901004	0.899497	0.885882		539	0.886555	0.88187	0.894126	0.887131	0.884672	0.890215	0.880825
	540	0.758332	0.767499	0.968673	0.907547	0.890814	0.889132	0.874379		540	0.874963	0.870163	0.883212	0.875648	0.873193	0.87921	0.869029
	541	0.760323	0.769199	0.967089	0.898542	0.880393	0.878303	0.862732		541	0.863219	0.857907	0.871884	0.8638	0.861254	0.867553	0.856626
	542	0.762347	0.770882	0.965523	0.88919	0.869802	0.867577	0.851044		542	0.85125	0.845668	0.860525	0.852021	0.849575	0.855981	0.844425
	543	0.764404	0.772466	0.963768	0.87974	0.858895	0.856613	0.838965		543	0.839115	0.833153	0.848761	0.839874	0.837192	0.844131	0.832003
	544	0.766484	0.774033	0.961967	0.870288	0.84791	0.84549	0.826781		544	0.826892	0.82055	0.836951	0.82759	0.824788	0.83217	0.819518
	545	0.768521	0.775578	0.960169	0.860817	0.836967	0.834297	0.814641		545	0.814588	0.807903	0.825241	0.815283	0.812599	0.820151	0.806969
	546	0.770348	0.776923	0.958222	0.851115	0.825954	0.823092	0.802402		546	0.802068	0.794961	0.813356	0.802807	0.799947	0.807883	0.79402
	547	0.772385	0.778475	0.956414	0.841239	0.814831	0.81155	0.789853		547	0.789423	0.781986	0.801065	0.790336	0.787226	0.795526	0.781164
	548	0.774332	0.78014	0.954423	0.831079	0.80322	0.799826	0.77692		548	0.776368	0.768615	0.788557	0.777391	0.774176	0.782803	0.767904
	549	0.776349	0.781699	0.95234	0.820592	0.791214	0.787628	0.763658		549	0.762935	0.754899	0.775688	0.763986	0.760688	0.769667	0.754178
	550	0.778487	0.783161	0.950254	0.809795	0.778925	0.774958	0.750081		550	0.749116	0.740864	0.762404	0.750211	0.746766	0.756168	0.740036
	551	0.780613	0.784874	0.948219	0.798776	0.766447	0.762259	0.736109		551	0.734804	0.726457	0.748781	0.736208	0.732553	0.742471	0.725638
	552	0.782695	0.786488	0.946065	0.787786	0.753993	0.749476	0.722242		552	0.720788	0.711978	0.735275	0.722125	0.718354	0.72862	0.711167
	553	0.78486	0.788099	0.94383	0.776423	0.741187	0.736414	0.708049		553	0.70626	0.697219	0.721331	0.707723	0.703999	0.714582	0.696568
	554	0.787044	0.789756	0.941529	0.765076	0.728476	0.723544	0.694079		554	0.691827	0.682582	0.707635	0.693417	0.689776	0.700747	0.682255
	555	0.789176	0.791424	0.939233	0.753978	0.716073	0.711019	0.680502		555	0.677756	0.668278	0.694388	0.679445	0.675836	0.687264	0.668342
	556	0.79119	0.792966	0.937076	0.743144	0.703882	0.698586	0.666991		556	0.663859	0.654274	0.681159	0.665818	0.662158	0.673977	0.654571
	557	0.793051	0.794428	0.935	0.732523	0.692157	0.686681	0.654219		557	0.650717	0.640955	0.668636	0.652705	0.649175	0.661339	0.641445
	558	0.79514	0.796031	0.933033	0.721852	0.680446	0.67486	0.641544		558	0.637469	0.627512	0.656061	0.639606	0.636021	0.648663	0.628182
	559	0.797166	0.797559	0.931035	0.711411	0.6689	0.663255	0.629068		559	0.624534	0.61439	0.64368	0.626798	0.623174	0.636184	0.615197
	560	0.799071	0.799022	0.929022	0.701202	0.657575	0.651835	0.616796		560	0.611891	0.601611	0.631517	0.61427	0.610687	0.623924	0.60258
	561	0.801051	0.80068	0.92718	0.690931	0.646419	0.640402	0.604626		561	0.599039	0.588728	0.619347	0.601705	0.598157	0.611674	0.590066
	562	0.802971	0.802152	0.925107	0.680713	0.635498	0.629409	0.592838		562	0.586778	0.57633	0.607749	0.589522	0.586102	0.599892	0.577982
	563	0.804889	0.803575	0.92321	0.670606	0.624652	0.618521	0.58113		563	0.574555	0.564008	0.596156	0.577507	0.574098	0.588256	0.56597
	564	0.806767	0.805023	0.92137	0.660688	0.614028	0.607808	0.569736		564	0.562629	0.552008	0.584798	0.565826	0.5624	0.576909	0.55422
	565	0.808604	0.806492	0.919549	0.650903	0.603598	0.597263	0.55864		565	0.551004	0.540322	0.573706	0.554406	0.551003	0.56581	0.542761
	566	0.810438	0.807917	0.91779	0.641089	0.593185	0.586816	0.547614		566	0.539458	0.528714	0.562731	0.542969	0.539676	0.554752	0.531478
	567	0.812344	0.809298	0.916306	0.631744	0.583288	0.576857	0.537141		567	0.5284	0.517599	0.552238	0.532101	0.528801	0.544093	0.520618
	568	0.814125	0.810764	0.914575	0.622275	0.573425	0.566917	0.526693		568	0.517496	0.506704	0.54171	0.521363	0.51811	0.533627	0.509899
	569	0.815929	0.812207	0.91299	0.613102	0.563844	0.557327	0.516583		569	0.506957	0.496144	0.531508	0.511026	0.507773	0.523541	0.499549
	570	0.817765	0.813606	0.911584	0.60421	0.554518	0.548068	0.506803		570	0.496743	0.485876	0.521689	0.501035	0.497768	0.513787	0.489562
	571	0.819529	0.81501	0.910115	0.595257	0.545214	0.538863	0.49711		571	0.486633	0.475742	0.512065	0.491086	0.487928	0.504139	0.479751
	572	0.821076	0.816282	0.908732	0.586627	0.536398	0.530043	0.48802		572	0.476966	0.46607	0.502881	0.481603	0.478597	0.495083	0.470396
	573	0.822871	0.817668	0.907274	0.578061	0.527609	0.521263	0.47899		573	0.4674	0.456543	0.493813	0.472252	0.469398	0.486067	0.46117
	574	0.824625	0.818971	0.90599	0.569678	0.519053	0.512736	0.470212		574	0.458109	0.447234	0.484915	0.463103	0.460442	0.477255	0.452208
	575	0.826256	0.820176	0.904805	0.56139	0.510649	0.504408	0.461644		575	0.449043	0.438113	0.476178	0.454104	0.451671	0.468639	0.443487
	576	0.827836	0.821397	0.903457	0.553003	0.502154	0.496057	0.453102		576	0.440023	0.429088	0.467557	0.445144	0.442926	0.460098	0.434876
	577	0.829672	0.82277	0.902401	0.545065	0.494109	0.487987	0.444877		577	0.431463	0.420416	0.459171	0.436724	0.434574	0.451773	0.426497
	578	0.831279	0.823973	0.901127	0.536953	0.485928	0.479868	0.436655		578	0.422787	0.411798	0.450891	0.428226	0.426245	0.443542	0.418178
	579	0.832885	0.825308	0.899917	0.528997	0.477974	0.471957	0.428647		579	0.41434	0.403396	0.442798	0.419893	0.41815	0.435535	0.410119
	580	0.834535	0.8267	0.89882	0.521142	0.470161	0.464192	0.420772		580	0.406093	0.395168	0.43478	0.411736	0.410204	0.427638	0.402243
	581	0.836179	0.827893	0.897761	0.51315	0.462178	0.456336	0.412805		581	0.397822	0.386959	0.426641	0.403632	0.40217	0.419627	0.394325
	582	0.837991	0.829195	0.896767	0.505429	0.454511	0.448505	0.40503		582	0.389764	0.37884	0.418714	0.395619	0.394299	0.411816	0.386473
	583	0.839652	0.830587	0.895802	0.497346	0.446535	0.44055	0.397025		583	0.381373	0.370538	0.41059	0.387352	0.386203	0.403785	0.378428
	584	0.841331	0.831876	0.89488	0.489256	0.438558	0.432615	0.389004		584	0.373132	0.362264	0.40244	0.379157	0.378199	0.395784	0.370474
	585	0.843132	0.833161	0.893948	0.481193	0.43059	0.424645	0.38099		585	0.364977	0.354034	0.394235	0.370992	0.370238	0.387801	0.362578
	586	0.845088	0.834654	0.892948	0.473061	0.422531	0.416532	0.372937		586	0.356632	0.345795	0.385891	0.362682	0.362133	0.379725	0.354582
	587	0.846842	0.836144	0.892143	0.465031	0.414698	0.408687	0.365102		587	0.348586	0.337808	0.37789	0.354617	0.354228	0.371806	0.346766
	588	0.848581	0.837619	0.891237	0.457182	0.4069	0.400852	0.357316		588	0.34061	0.329963	0.370007	0.34677	0.34658	0.363999	0.339193
	589	0.850336	0.838957	0.890427	0.449543	0.399339	0.39329	0.349832		589	0.332988	0.322408	0.362421	0.339229	0.33922	0.356494	0.331894
	590	0.852105	0.840198	0.889712	0.442034	0.39198	0.385912	0.34258		590	0.325662	0.315086	0.355053	0.331885	0.332082	0.349245	0.324816
	591	0.853863	0.841466	0.889011	0.434556	0.384704	0.378516	0.335379		591	0.318435	0.307856	0.347733	0.324569	0.325057	0.342111	0.317864
	592	0.855546	0.842925	0.888336	0.427365	0.377673	0.371352	0.328452		592	0.311319	0.300778	0.34059	0.317436	0.318149	0.335145	0.311051
	593	0.85733	0.844355	0.887788	0.420154	0.370638	0.36418	0.321471		593	0.304292	0.293823	0.333421	0.310379	0.31127	0.328172	0.304263
	594	0.85907	0.845715	0.887326	0.413162	0.363753	0.35724	0.314685		594	0.297463	0.287019	0.326443	0.303504	0.3046	0.321308	0.297659
	595	0.860767	0.847057	0.886909	0.406372	0.357018	0.350469	0.308073		595	0.290824	0.280368	0.319612	0.296781	0.298137	0.314599	0.291215
	596	0.862456	0.848428	0.886481	0.399672	0.350385	0.343715	0.301536		596	0.284332	0.273866	0.312826	0.290156	0.291811	0.30806	0.284869
	597	0.86403	0.849593	0.885898	0.393015	0.343956	0.337128	0.295194		597	0.278064	0.267621	0.306317	0.283797	0.285621	0.301693	0.278853
	598	0.865743	0.850924	0.885616	0.386616	0.337639	0.330664	0.289006		598	0.271951	0.261468	0.299925	0.277537	0.279602	0.29548	0.272855
	599	0.867474	0.852271	0.885361	0.380406	0.331528	0.324393	0.28303		599	0.266018	0.255478	0.293657	0.27143	0.273717	0.289372	0.26698
	600	0.869151	0.853584	0.885065	0.374298	0.325545	0.318246	0.277178		600	0.260232	0.249628	0.287497	0.265456	0.267971	0.28335	0.261239
	601	0.870745	0.854855	0.884745	0.368243	0.319605	0.31215	0.271358		601	0.254562	0.243891	0.281438	0.259601	0.262384	0.277427	0.255634
	602	0.872389	0.85616	0.884532	0.362577	0.313974	0.306329	0.265824		602	0.249181	0.238462	0.275651	0.25406	0.257072	0.271822	0.250383
	603	0.874113	0.857481	0.884482	0.357026	0.308447	0.300588	0.260402		603	0.24382	0.233099	0.269888	0.248545	0.251745	0.266209	0.245101
	604	0.875716	0.858703	0.884337	0.351589	0.303049	0.295034	0.255147		604	0.238692	0.227913	0.264319	0.24319	0.246636	0.260846	0.240028
	605	0.877316	0.859941	0.884244	0.34627	0.297794	0.289614	0.250049		605	0.233724	0.222863	0.258898	0.237968	0.241698	0.255645	0.235117
	606	0.879041	0.861288	0.884331	0.341081	0.29268	0.284256	0.245071		606	0.228811	0.21789	0.253551	0.232833	0.236839	0.250464	0.230273
	607	0.880601	0.862394	0.884058	0.336097	0.287685	0.279033	0.24019		607	0.224143	0.213112	0.248411	0.227896	0.232178	0.245421	0.225593
	608	0.882157	0.863632	0.884027	0.331081	0.282699	0.273875	0.23541		608	0.219476	0.208338	0.243268	0.223013	0.227477	0.240398	0.220895
	609	0.883733	0.864868	0.884161	0.326283	0.277908	0.268858	0.230748		609	0.214967	0.203764	0.238289	0.218293	0.223006	0.235564	0.216424
	610	0.885322	0.866148	0.884356	0.321625	0.273254	0.263955	0.2262		610	0.210581	0.199338	0.233425	0.213668	0.218659	0.230834	0.212112
	611	0.886914	0.867498	0.884518	0.316989	0.26864	0.259115	0.221749		611	0.206259	0.194967	0.228603	0.209074	0.214307	0.226121	0.207844
	612	0.888535	0.868694	0.884643	0.312443	0.26408	0.254307	0.217374		612	0.202056	0.190666	0.223901	0.204665	0.210109	0.221611	0.203629
	613	0.890139	0.870021	0.884769	0.308116	0.259705	0.249713	0.213134		613	0.197939	0.186437	0.219205	0.200265	0.205944	0.217096	0.199471
	614	0.891796	0.871321	0.884994	0.303821	0.255404	0.245175	0.208968		614	0.193915	0.18235	0.214605	0.195994	0.201885	0.212674	0.195349
	615	0.893462	0.872642	0.885289	0.299576	0.251146	0.240658	0.20484		615	0.189954	0.178305	0.210042	0.191812	0.197872	0.208279	0.19128
	616	0.8951	0.874029	0.885608	0.295408	0.246915	0.236158	0.200722		616	0.186032	0.174231	0.205467	0.187647	0.193851	0.203854	0.187272
	617	0.896789	0.875382	0.885949	0.291259	0.242722	0.231719	0.196615		617	0.182212	0.170288	0.200991	0.183441	0.189901	0.199488	0.183264
	618	0.898728	0.876828	0.886373	0.287021	0.238375	0.227146	0.192467		618	0.178241	0.166146	0.196317	0.179148	0.185769	0.194944	0.179156
	619	0.900672	0.878287	0.886884	0.282868	0.234109	0.222622	0.188355		619	0.174296	0.162101	0.191707	0.174916	0.181744	0.190511	0.175125
	620	0.90265	0.879784	0.887442	0.278735	0.22986	0.218098	0.184259		620	0.170396	0.158124	0.187129	0.170743	0.177768	0.186106	0.171114
	621	0.904681	0.88135	0.887991	0.2746	0.225604	0.21357	0.180193		621	0.166569	0.154182	0.182571	0.166633	0.173806	0.181683	0.167107
	622	0.906617	0.882995	0.888463	0.270705	0.221583	0.209315	0.176317		622	0.162969	0.150402	0.178245	0.162706	0.170098	0.177522	0.163345
	623	0.90857	0.884508	0.889061	0.266883	0.217633	0.205135	0.172582		623	0.159402	0.146714	0.173987	0.158819	0.166399	0.173434	0.159713
	624	0.910433	0.886117	0.889713	0.263183	0.213831	0.201057	0.168944		624	0.155968	0.14315	0.169842	0.155099	0.162812	0.169443	0.156153
	625	0.912382	0.887816	0.890416	0.259605	0.210143	0.197092	0.165413		625	0.152607	0.13967	0.165773	0.151449	0.159339	0.16554	0.152633
	626	0.914481	0.889559	0.891168	0.256144	0.206542	0.193246	0.161994		626	0.149286	0.136252	0.161769	0.14783	0.15596	0.161724	0.149165
	627	0.91641	0.891269	0.89195	0.252832	0.20309	0.189532	0.158682		627	0.146112	0.132941	0.157945	0.144449	0.152652	0.158043	0.14589
	628	0.918397	0.892858	0.892776	0.249551	0.199667	0.185883	0.15543		628	0.143056	0.129755	0.154136	0.141097	0.149404	0.154428	0.142656
	629	0.920393	0.894619	0.893633	0.246484	0.196436	0.182419	0.152359		629	0.140146	0.12672	0.150534	0.137938	0.14635	0.150983	0.13955
	630	0.922411	0.89638	0.89453	0.243494	0.193298	0.179042	0.149386		630	0.137333	0.12377	0.147057	0.134853	0.14339	0.147619	0.136552
	631	0.924443	0.898027	0.895487	0.240517	0.190199	0.175699	0.146454		631	0.134571	0.120859	0.143623	0.131773	0.140457	0.144295	0.133636
	632	0.926424	0.899686	0.89655	0.237754	0.187261	0.172514	0.143627		632	0.131845	0.118017	0.140238	0.128819	0.137637	0.141142	0.130813
	633	0.928531	0.901529	0.897675	0.235038	0.184396	0.169477	0.14092		633	0.12925	0.115282	0.137017	0.125988	0.134903	0.138075	0.128054
	634	0.930553	0.903374	0.898775	0.232422	0.18158	0.166503	0.138306		634	0.126788	0.112684	0.133916	0.123268	0.132276	0.135155	0.125413
	635	0.932556	0.905241	0.899855	0.229886	0.178847	0.16361	0.135752		635	0.124378	0.110155	0.130893	0.120622	0.129705	0.132285	0.122841
	636	0.934574	0.907105	0.900951	0.227435	0.176221	0.160813	0.13326		636	0.121999	0.10767	0.127932	0.11804	0.12718	0.129446	0.120327
	637	0.936529	0.908814	0.902153	0.225143	0.173698	0.158111	0.130915		637	0.119772	0.105322	0.125062	0.115568	0.124795	0.126808	0.117971
	638	0.938485	0.910681	0.903365	0.222815	0.171219	0.155458	0.128622		638	0.11752	0.102967	0.122326	0.113137	0.12246	0.124169	0.115642
	639	0.940428	0.912537	0.904659	0.220617	0.168865	0.152941	0.126402		639	0.115434	0.100765	0.119687	0.110845	0.120257	0.121654	0.113417
	640	0.942388	0.914398	0.905948	0.218528	0.166583	0.150511	0.124228		640	0.113402	0.098634	0.117093	0.108621	0.11809	0.119204	0.111256
	641	0.944352	0.916287	0.907198	0.216524	0.164347	0.148143	0.122109		641	0.111369	0.0965325	0.114546	0.106439	0.115935	0.116795	0.109146
	642	0.946224	0.918223	0.90847	0.214595	0.162194	0.145886	0.120136		642	0.109414	0.0945256	0.112151	0.104374	0.113922	0.11449	0.107132
	643	0.948081	0.920095	0.909803	0.212696	0.160146	0.143633	0.118138		643	0.107567	0.0925291	0.109763	0.102306	0.11192	0.112277	0.105147
	644	0.949966	0.92203	0.911215	0.210896	0.158194	0.141527	0.116284		644	0.105742	0.0906115	0.107459	0.100297	0.109972	0.110118	0.103228
	645	0.951892	0.923894	0.912657	0.209142	0.156241	0.139438	0.114468		645	0.103924	0.0887381	0.10519	0.0983442	0.108055	0.108	0.101349
	646	0.953844	0.925676	0.914109	0.207418	0.154278	0.137337	0.112642		646	0.102136	0.0868906	0.102949	0.0964456	0.106168	0.105921	0.0995049
	647	0.955757	0.927625	0.91562	0.205796	0.152472	0.135421	0.110902		647	0.10048	0.0850947	0.100824	0.0946103	0.104359	0.103901	0.0977384
	648	0.957651	0.929624	0.917164	0.204149	0.150632	0.133465	0.109164		648	0.0987981	0.0832937	0.0986943	0.0927868	0.102593	0.101896	0.0959887
	649	0.959625	0.931627	0.918801	0.202595	0.148824	0.131583	0.10749		649	0.097171	0.0815927	0.0966293	0.0910245	0.100848	0.0999711	0.0942181
	650	0.961582	0.933654	0.920457	0.201027	0.147011	0.129697	0.105819		650	0.0955148	0.079863	0.0945393	0.0892403	0.0990819	0.0980507	0.0924574
	651	0.963499	0.935736	0.92214	0.199413	0.145188	0.12777	0.104122		651	0.0938107	0.0780715	0.0924111	0.0874101	0.0972891	0.0961001	0.0907304
	652	0.96552	0.937925	0.924042	0.197889	0.143426	0.12587	0.102445		652	0.0921876	0.0764008	0.0904039	0.0856416	0.0955283	0.0941824	0.0890435
	653	0.967507	0.939949	0.925786	0.196241	0.141503	0.123874	0.100665		653	0.0904224	0.0745097	0.0881304	0.0837064	0.09361	0.0921073	0.0871872
	654	0.969359	0.941739	0.927643	0.194547	0.139617	0.121927	0.098935		654	0.088606	0.0724166	0.0856674	0.0817558	0.091652	0.0901623	0.0854428
	655	0.971185	0.943446	0.929524	0.192891	0.137795	0.120044	0.097289		655	0.0868719	0.070394	0.0832758	0.0798677	0.0897537	0.0883652	0.0838446
	656	0.973029	0.945168	0.931365	0.191324	0.136037	0.11823	0.095722		656	0.0852562	0.0685493	0.0810815	0.0780733	0.0879567	0.086675	0.0823561
	657	0.974768	0.946852	0.933206	0.189836	0.134337	0.116494	0.09418		657	0.0835943	0.0666188	0.0789152	0.0763253	0.0861934	0.0849758	0.0808385
	658	0.976529	0.948585	0.935191	0.188487	0.132755	0.114867	0.092744		658	0.0821149	0.0648702	0.0769096	0.0746942	0.0845143	0.0833708	0.079373
	659	0.978204	0.950378	0.937088	0.18718	0.13123	0.113255	0.091331		659	0.0806577	0.0632209	0.0749953	0.0730772	0.0829338	0.0818075	0.077951
	660	0.979813	0.95224	0.938942	0.185941	0.129761	0.111715	0.089953		660	0.0792339	0.061677	0.0731904	0.0715328	0.0814202	0.0802618	0.0765678
	661	0.981372	0.954195	0.940824	0.184809	0.128377	0.110287	0.088639		661	0.0778716	0.0602479	0.0715186	0.0700819	0.0799652	0.0787408	0.0752282
	662	0.982866	0.956301	0.942824	0.183828	0.127158	0.10897	0.087427		662	0.076611	0.0589466	0.0700098	0.0686725	0.078607	0.0773	0.073954
	663	0.984491	0.958549	0.944858	0.182926	0.125979	0.107713	0.086235		663	0.0754837	0.0578643	0.0687119	0.0674901	0.0773788	0.0759044	0.0727287
	664	0.985993	0.960829	0.946757	0.182074	0.124849	0.10654	0.085113		664	0.0744297	0.0568644	0.0674876	0.0663384	0.0762584	0.0745363	0.0715146
	665	0.987422	0.963213	0.948719	0.181302	0.123796	0.105406	0.084028		665	0.0734261	0.0559381	0.0663572	0.0652539	0.0751923	0.0732168	0.0703361
	666	0.988801	0.965663	0.950802	0.180611	0.122824	0.10431	0.082976		666	0.0724518	0.0550716	0.0652875	0.0642227	0.0741473	0.0719282	0.0691847
	667	0.990114	0.968006	0.952876	0.179968	0.121905	0.103315	0.081994		667	0.0714874	0.0542412	0.0641776	0.0631632	0.0731168	0.0706057	0.0680103
	668	0.991314	0.970403	0.954841	0.179302	0.120945	0.102268	0.080965		668	0.0705391	0.053444	0.0631772	0.0621962	0.0721779	0.0694256	0.0668876
	669	0.99241	0.972597	0.956745	0.178689	0.120013	0.101277	0.079969		669	0.0696127	0.0526456	0.0621649	0.0612134	0.071231	0.0682476	0.0657845
	670	0.993383	0.974698	0.95868	0.178091	0.119127	0.100321	0.079026		670	0.0687222	0.0518722	0.0611534	0.0602534	0.0702852	0.0670657	0.0647324
	671	0.99428	0.976714	0.960593	0.177504	0.118273	0.099393	0.078111		671	0.0678627	0.051131	0.0601637	0.059344	0.0693571	0.0659199	0.0637144
	672	0.995204	0.978562	0.962307	0.176951	0.117415	0.098491	0.077168		672	0.0670123	0.0504109	0.0592215	0.0584983	0.0684685	0.0648868	0.0626739
	673	0.995968	0.980377	0.964255	0.176407	0.11661	0.097674	0.076357		673	0.0661577	0.0496791	0.0582883	0.0575872	0.0676019	0.0638665	0.0617672
	674	0.996769	0.982077	0.966038	0.175842	0.115846	0.09682	0.075511		674	0.0653361	0.0489537	0.0573337	0.0567298	0.066745	0.0628648	0.0608824
	675	0.997503	0.983627	0.967712	0.175304	0.115096	0.095989	0.07469		675	0.0645337	0.0482186	0.0563938	0.0558983	0.0659048	0.0618866	0.0600085
	676	0.998128	0.985066	0.969317	0.174812	0.114358	0.095203	0.073914		676	0.0637593	0.0474943	0.0554814	0.0550853	0.0650836	0.0609411	0.0591442
	677	0.998641	0.986471	0.970881	0.174361	0.113649	0.094449	0.07317		677	0.0630311	0.0468203	0.0545925	0.054298	0.0642805	0.0600383	0.0582956
	678	0.998859	0.987701	0.972401	0.173855	0.112962	0.09371	0.072416		678	0.0622646	0.0461227	0.0537314	0.0535686	0.0635047	0.0591707	0.0574944
	679	0.99916	0.988877	0.973811	0.17341	0.112286	0.093	0.071702		679	0.0615328	0.0454708	0.0529191	0.0528135	0.0627669	0.0583487	0.0567521
	680	0.999456	0.990011	0.975205	0.172983	0.111602	0.092294	0.070979		680	0.0607922	0.0447665	0.0520431	0.0520325	0.0620046	0.0575102	0.0559896
	681	0.999703	0.9911	0.976641	0.172532	0.110904	0.091574	0.070246		681	0.0600644	0.0440329	0.0511384	0.0512378	0.061215	0.0566572	0.0552059
	682	0.999878	0.992148	0.978137	0.172022	0.110197	0.090828	0.069518		682	0.0593909	0.0433477	0.0502988	0.0504497	0.0604269	0.0558218	0.0544363
	683	0.999905	0.993239	0.979519	0.171521	0.109475	0.090083	0.068772		683	0.0586711	0.042688	0.0494188	0.0497024	0.0596759	0.0550027	0.053675
	684	0.999951	0.994238	0.980947	0.171088	0.108817	0.089367	0.068067		684	0.0579445	0.0419859	0.0485934	0.0489477	0.058909	0.0541724	0.0528861
	685	1	0.995154	0.982347	0.170657	0.108147	0.088671	0.06737		685	0.0571968	0.0412812	0.0477392	0.0481822	0.0581226	0.053359	0.0521136
	686	0.999965	0.996009	0.983743	0.170218	0.107465	0.087979	0.066662		686	0.0564505	0.040573	0.0468575	0.0474071	0.0573329	0.0525561	0.0513736
	687	0.99974	0.996826	0.985178	0.169773	0.106798	0.087266	0.06593		687	0.0557392	0.0398511	0.0459809	0.0466261	0.0565612	0.051746	0.0506642
	688	0.999311	0.997587	0.986505	0.169253	0.106062	0.086531	0.065193		688	0.0550469	0.0391856	0.0451169	0.0458471	0.0557926	0.0509362	0.0499005
	689	0.99895	0.998114	0.987481	0.168765	0.10541	0.08585	0.064485		689	0.0543539	0.0385078	0.0443186	0.0450896	0.0550656	0.0501371	0.0491714
	690	0.998625	0.998604	0.988549	0.168352	0.104787	0.085173	0.0638		690	0.0536682	0.0378334	0.0435344	0.0443879	0.0543429	0.049377	0.0484713
	691	0.998246	0.999058	0.989712	0.167973	0.104159	0.084513	0.063142		691	0.0530044	0.0372084	0.0427595	0.0437302	0.0536467	0.0486689	0.0478088
	692	0.997699	0.99938	0.990752	0.167552	0.103509	0.083913	0.062519		692	0.0523801	0.0366832	0.0420107	0.0430791	0.0530219	0.0480127	0.047193
	693	0.997053	0.999437	0.991626	0.167142	0.102934	0.083275	0.061886		693	0.0517811	0.0360153	0.041287	0.0424189	0.0523409	0.0473167	0.0465124
	694	0.996447	0.999645	0.992469	0.166769	0.102354	0.082641	0.061283		694	0.0511617	0.0354124	0.0405525	0.0417698	0.0516977	0.0466848	0.0459228
	695	0.995714	0.999865	0.993428	0.166401	0.101811	0.08207	0.06069		695	0.0505742	0.0348425	0.0398304	0.0411325	0.0510717	0.0460489	0.0453319
	696	0.994884	1	0.99433	0.166037	0.101293	0.08155	0.060107		696	0.0500203	0.034293	0.0391431	0.0405303	0.0504786	0.0453978	0.0447325
	697	0.994116	0.999976	0.99479	0.165691	0.100747	0.08101	0.059546		697	0.0494663	0.0337613	0.0385119	0.0399994	0.0499551	0.0447589	0.0441736
	698	0.993077	0.999961	0.995551	0.165368	0.100198	0.080472	0.058983		698	0.0488932	0.0332117	0.0378524	0.0393706	0.0493318	0.0441883	0.0436209
	699	0.992226	0.99977	0.996201	0.164997	0.099683	0.079924	0.058411		699	0.048429	0.0327095	0.0372614	0.0388375	0.0487853	0.0436526	0.0431404
	700	0.9913	0.999611	0.99678	0.16464	0.099162	0.079374	0.05786		700	0.0479357	0.032202	0.0366482	0.038293	0.0482402	0.0430928	0.0426122
	701	0.990239	0.999463	0.997299	0.164313	0.098627	0.078832	0.057331		701	0.0474093	0.0316884	0.03602	0.0377263	0.0476829	0.0425245	0.0420514
	702	0.989176	0.999083	0.997739	0.163986	0.098101	0.078308	0.056798		702	0.0469728	0.0312162	0.0354772	0.0372164	0.0471571	0.0420355	0.0416026
	703	0.988031	0.998833	0.998286	0.163661	0.097636	0.077793	0.056295		703	0.0464574	0.0307058	0.0348593	0.0367168	0.0466441	0.0415006	0.0411054
	704	0.986876	0.998431	0.998612	0.163358	0.097179	0.077327	0.05581		704	0.0459501	0.0302437	0.0342686	0.036189	0.046148	0.0409823	0.0406376
	705	0.985609	0.997965	0.998974	0.163053	0.096732	0.07686	0.055316		705	0.0454851	0.0298124	0.0337204	0.0356745	0.0456607	0.0404752	0.0401851
	706	0.984272	0.99744	0.999354	0.162739	0.09628	0.076376	0.054809		706	0.045056	0.0293858	0.0331908	0.0351895	0.045176	0.0399807	0.0397338
	707	0.983096	0.99674	0.999357	0.162438	0.095798	0.075897	0.054321		707	0.0446038	0.0289259	0.0326032	0.0347195	0.04469	0.0395098	0.0392697
	708	0.981693	0.996212	0.999548	0.162143	0.095384	0.075447	0.053881		708	0.0442322	0.0285443	0.0322038	0.0343664	0.0443137	0.0391074	0.0389432
	709	0.980339	0.995593	0.999701	0.161838	0.094942	0.075016	0.053425		709	0.0438583	0.0281692	0.031756	0.0339406	0.0438899	0.0386792	0.0385625
	710	0.979025	0.994967	0.999814	0.161542	0.09453	0.074599	0.052974		710	0.0434689	0.0277597	0.0312874	0.0335076	0.0434632	0.0382653	0.038153
	711	0.977778	0.994335	0.999904	0.161272	0.094158	0.074186	0.052545		711	0.0430723	0.0273265	0.0308273	0.0331103	0.043056	0.0378758	0.0377501
	712	0.976719	0.993525	1	0.161048	0.093742	0.073754	0.052149		712	0.0427122	0.0269707	0.030395	0.0327406	0.042641	0.0374607	0.037398
	713	0.975196	0.992794	0.99986	0.160758	0.093331	0.073322	0.051737		713	0.0423583	0.0266627	0.0299533	0.0323824	0.0423079	0.0371139	0.0370112
	714	0.973684	0.991983	0.999804	0.16046	0.092941	0.072906	0.051295		714	0.0419701	0.0262722	0.0295002	0.0319644	0.041907	0.0367122	0.0366346
	715	0.972156	0.991066	0.99981	0.160172	0.092535	0.072485	0.05084		715	0.0416096	0.0258621	0.0290612	0.0315537	0.0414996	0.0362962	0.0362858
	716	0.97057	0.990079	0.999785	0.159882	0.0921	0.072046	0.050394		716	0.0412845	0.0254831	0.0286467	0.0311861	0.0411243	0.0358968	0.0359577
	717	0.968921	0.989186	0.9995	0.159524	0.091675	0.071601	0.049979		717	0.0408552	0.0251302	0.0282305	0.0308032	0.0407348	0.035498	0.0355882
	718	0.96719	0.988158	0.999386	0.159282	0.091286	0.071186	0.049525		718	0.0404814	0.0247697	0.0277433	0.030434	0.0403456	0.03509	0.0352183
	719	0.965392	0.987015	0.999148	0.15898	0.090853	0.07072	0.04909		719	0.0400937	0.0243663	0.0272762	0.0300089	0.0399346	0.0346565	0.0348386
	720	0.963436	0.985777	0.998817	0.158653	0.090393	0.070251	0.048632		720	0.0397061	0.0239678	0.0268409	0.0295781	0.0395193	0.0342357	0.0344679
	721	0.961319	0.98447	0.998457	0.15834	0.089937	0.069817	0.048139		721	0.0393345	0.0236067	0.0264356	0.0291859	0.0391201	0.0338527	0.0341176
	722	0.959338	0.983121	0.998115	0.158041	0.089536	0.069367	0.047726		722	0.0389725	0.0232391	0.0260481	0.0288187	0.038754	0.0334752	0.033767
	723	0.95736	0.98191	0.997434	0.157719	0.089113	0.068903	0.047238		723	0.0386074	0.0228914	0.0256308	0.0284543	0.0383843	0.0330718	0.0334252
	724	0.955415	0.980546	0.99699	0.157412	0.088676	0.068449	0.046799		724	0.0382529	0.0225471	0.0252319	0.0281148	0.03805	0.0327111	0.0330824
	725	0.953446	0.979152	0.996609	0.157117	0.088241	0.068006	0.046387		725	0.0379151	0.0222093	0.0248502	0.0277859	0.0377172	0.0323758	0.0327605
	726	0.951426	0.977824	0.996069	0.156827	0.087828	0.067574	0.045964		726	0.0375953	0.0218851	0.024476	0.0274507	0.0373556	0.0320382	0.0324667
	727	0.949538	0.976227	0.995462	0.156531	0.087479	0.067154	0.045524		727	0.0372822	0.0215868	0.0240999	0.0271107	0.037006	0.0316893	0.0321198
	728	0.947523	0.974734	0.995023	0.156211	0.087088	0.066761	0.045119		728	0.0369297	0.0212406	0.0237497	0.0267832	0.0366756	0.0313079	0.0318249
	729	0.945441	0.973278	0.994392	0.155899	0.086675	0.06633	0.044722		729	0.0365949	0.0209209	0.0233512	0.0264544	0.036341	0.0309524	0.0315236
	730	0.943354	0.971789	0.993618	0.15558	0.086261	0.065884	0.044311		730	0.0362678	0.020599	0.0229564	0.0261298	0.0360006	0.0306007	0.0312111
	731	0.941303	0.970208	0.992841	0.155237	0.085863	0.065457	0.043871		731	0.0359313	0.0202441	0.0226263	0.0258166	0.0356647	0.0302294	0.0308977
	732	0.939156	0.968569	0.992125	0.154907	0.085458	0.065017	0.04342		732	0.0356227	0.0199689	0.0222908	0.0255036	0.0353904	0.0299299	0.0306141
	733	0.936968	0.967092	0.991433	0.154576	0.085044	0.064593	0.043042		733	0.0353237	0.0196528	0.0219905	0.0252516	0.0350924	0.0296224	0.0303899
	734	0.934904	0.9656	0.990687	0.154302	0.084683	0.064186	0.042662		734	0.0350395	0.0193805	0.0216853	0.0249899	0.0347838	0.0293396	0.0301633
	735	0.932845	0.964057	0.989853	0.15404	0.08434	0.063794	0.04227		735	0.0347564	0.019131	0.0213865	0.0247289	0.0344961	0.0290495	0.0299236
	736	0.930617	0.962466	0.988934	0.153725	0.083953	0.063411	0.041874		736	0.0344598	0.0188552	0.0211115	0.0244956	0.0342551	0.0287148	0.0296785
	737	0.928432	0.960804	0.98817	0.15344	0.083571	0.063007	0.041508		737	0.0341938	0.0185679	0.0207805	0.024231	0.0339709	0.0284523	0.0294612
	738	0.92636	0.959159	0.98719	0.153143	0.083225	0.062618	0.041127		738	0.0339175	0.0183094	0.0204655	0.0239412	0.0336767	0.0281773	0.0291716
	739	0.924242	0.957537	0.986298	0.152867	0.0829	0.062239	0.040761		739	0.0336369	0.0180458	0.0201855	0.0237131	0.0334364	0.0278962	0.0289372
	740	0.922086	0.955909	0.985502	0.152604	0.082577	0.061868	0.040413		740	0.0333715	0.0177808	0.019939	0.0235225	0.0332253	0.0276293	0.0287557
	741	0.919976	0.954238	0.984682	0.152335	0.082238	0.061505	0.040071		741	0.0331451	0.0175337	0.0197096	0.0233002	0.0329817	0.0273999	0.028568
	742	0.91799	0.952644	0.983822	0.152078	0.081893	0.061127	0.039716		742	0.0329437	0.0173215	0.0194138	0.0230736	0.0327177	0.0271707	0.028334
	743	0.915955	0.951255	0.982756	0.151786	0.081565	0.060813	0.039401		743	0.0326966	0.0171397	0.0192269	0.0228664	0.0324979	0.0269155	0.0281687
	744	0.913934	0.949719	0.981798	0.151476	0.081229	0.060457	0.039051		744	0.0324472	0.0169214	0.018979	0.0226572	0.0322714	0.0266597	0.0280014
	745	0.911995	0.948046	0.980961	0.151176	0.080909	0.060072	0.038696		745	0.0322243	0.0166877	0.0187003	0.0224761	0.0320463	0.0264244	0.0278182
	746	0.910198	0.94646	0.980085	0.150925	0.080652	0.059741	0.038421		746	0.0320469	0.016509	0.0185317	0.0223781	0.0318623	0.0262271	0.0276377
	747	0.908073	0.944886	0.979178	0.150702	0.080312	0.05939	0.038088		747	0.0318328	0.016328	0.0183101	0.022198	0.0316627	0.0260196	0.0274889
	748	0.905969	0.943306	0.978155	0.150433	0.079996	0.059051	0.03775		748	0.0315941	0.0161445	0.0180798	0.0220009	0.0314612	0.0258112	0.0273086
	749	0.903809	0.94161	0.977055	0.150141	0.07967	0.058664	0.037403		749	0.031364	0.0159379	0.0178769	0.0218235	0.0312537	0.0255795	0.0271337
	750	0.901581	0.939801	0.975934	0.149833	0.079334	0.05824	0.037053		750	0.0311429	0.0157056	0.0176866	0.0216516	0.0310429	0.0253359	0.0269651
	751	0.899325	0.937964	0.974862	0.149511	0.079006	0.057848	0.036707		751	0.030907	0.0154615	0.0174569	0.0214357	0.0308368	0.0251179	0.0267788
	752	0.896981	0.936069	0.973611	0.149224	0.078595	0.057471	0.036328		752	0.0306734	0.0152833	0.0172765	0.021309	0.0306618	0.0249209	0.0266403
	753	0.894559	0.934137	0.972533	0.148908	0.078274	0.057068	0.035998		753	0.0304414	0.0150748	0.0170435	0.021132	0.0304279	0.0246813	0.0264589
	754	0.891985	0.932119	0.971269	0.148599	0.077943	0.056657	0.035658		754	0.0301935	0.0148535	0.0168104	0.0209286	0.0301798	0.0244271	0.0262628
	755	0.889337	0.930044	0.969838	0.148286	0.077569	0.056242	0.035291		755	0.0299606	0.0146515	0.0166061	0.0207416	0.0299614	0.0241867	0.0260991
	756	0.886804	0.928002	0.968519	0.147929	0.077172	0.05582	0.034907		756	0.0297995	0.0145054	0.0164384	0.0206221	0.029809	0.0239854	0.0260203
	757	0.884387	0.926055	0.967152	0.14761	0.076828	0.055446	0.034509		757	0.0294824	0.0142406	0.0161626	0.0204274	0.0295341	0.0237389	0.0258132
	758	0.882035	0.924056	0.965828	0.147294	0.076528	0.055064	0.034162		758	0.0292624	0.0140233	0.0159497	0.0202503	0.0293119	0.023517	0.0256342
	759	0.879584	0.922035	0.964462	0.146975	0.076198	0.05467	0.033838		759	0.0290838	0.0138615	0.015833	0.0201289	0.0291334	0.0233176	0.0255101
	760	0.877052	0.920003	0.963037	0.146641	0.075836	0.054261	0.033506		760	0.0288944	0.013701	0.0157134	0.020016	0.0289595	0.023107	0.0253894
	761	0.874571	0.917959	0.961584	0.146281	0.07549	0.053843	0.033134		761	0.0286479	0.0134575	0.0154222	0.0198179	0.0287363	0.022839	0.0251805
	762	0.872057	0.915855	0.960307	0.146015	0.075169	0.053459	0.032816		762	0.0284512	0.0133561	0.0153069	0.0197191	0.0285806	0.0227024	0.0251241
	763	0.869719	0.913775	0.958799	0.145692	0.074839	0.053105	0.032497		763	0.028264	0.0132107	0.0151539	0.0195893	0.0284024	0.0225057	0.024981
	764	0.867298	0.911763	0.957402	0.145348	0.074521	0.052748	0.032175		764	0.0280661	0.0130151	0.0149705	0.0194439	0.0282173	0.022281	0.0248058
	765	0.864829	0.909845	0.9561	0.145005	0.074209	0.052371	0.031844		765	0.0278585	0.0128057	0.0147867	0.0192964	0.0280293	0.0220657	0.0246511
	766	0.862508	0.908014	0.954668	0.144678	0.073886	0.051973	0.031498		766	0.0276564	0.012641	0.0146439	0.0191607	0.0278379	0.0218976	0.0245609
	767	0.860138	0.905987	0.95326	0.144392	0.073579	0.051677	0.031182		767	0.027489	0.0124633	0.0145008	0.0190544	0.0276787	0.0217272	0.0243965
	768	0.857718	0.903896	0.951737	0.144038	0.073239	0.05125	0.030852		768	0.0273239	0.0123289	0.0143563	0.0189531	0.0275361	0.0215547	0.0243217
	769	0.855315	0.901902	0.95022	0.143689	0.072925	0.050882	0.030532		769	0.0271178	0.0121679	0.014189	0.0188152	0.0273759	0.0213505	0.0242048
	770	0.852912	0.899991	0.948741	0.14337	0.072643	0.050573	0.030231		770	0.0269174	0.0119974	0.0140286	0.018685	0.0272188	0.0211507	0.0240688
	771	0.850457	0.898045	0.947286	0.143066	0.072363	0.050219	0.029946		771	0.0268046	0.011879	0.0139267	0.018642	0.027109	0.0210195	0.0240114
	772	0.848066	0.895926	0.945869	0.142647	0.07198	0.04983	0.029603		772	0.0265838	0.0117849	0.0138092	0.0185384	0.0269691	0.0208558	0.0239166
	773	0.845675	0.893922	0.944411	0.142368	0.071689	0.049481	0.029304		773	0.0264241	0.0116582	0.0136763	0.0184682	0.0267995	0.0206946	0.0238427
	774	0.843352	0.892002	0.942904	0.142068	0.071411	0.049126	0.029006		774	0.0262846	0.0115233	0.0135552	0.0184188	0.02667	0.0205341	0.0237486
	775	0.841062	0.890081	0.941433	0.141722	0.071115	0.048765	0.028695		775	0.0261372	0.0113784	0.0134534	0.0183571	0.0265511	0.0203786	0.0236468
	776	0.838727	0.888065	0.940101	0.141378	0.070797	0.048422	0.028382		776	0.0259642	0.0112123	0.0133623	0.0182445	0.0263727	0.0202316	0.0235731
	777	0.836476	0.886139	0.938516	0.141074	0.070501	0.048093	0.028093		777	0.0258164	0.0110538	0.0131976	0.0181321	0.0262334	0.0200412	0.0234946
	778	0.834244	0.884289	0.936986	0.140767	0.070248	0.047773	0.027845		778	0.0256608	0.0109332	0.0131007	0.0180532	0.0260829	0.0198728	0.0233577
	779	0.831989	0.882422	0.935543	0.140454	0.069969	0.047458	0.027567		779	0.0255129	0.0108328	0.0129955	0.0179644	0.025939	0.0197345	0.0232725
	780	0.829734	0.880523	0.934151	0.140137	0.069681	0.04715	0.027268		780	0.0253567	0.0107238	0.0128824	0.0178776	0.0258002	0.0196091	0.0232329
	781	0.827523	0.878612	0.932734	0.13982	0.069429	0.046856	0.026992		781	0.0251675	0.0105763	0.0127897	0.0178204	0.0256612	0.0194633	0.0231764
	782	0.825317	0.876706	0.93125	0.139508	0.069139	0.046556	0.026756		782	0.0249913	0.0104325	0.0126542	0.017695	0.025585	0.0192343	0.023049
	783	0.823011	0.874708	0.929739	0.139174	0.068831	0.046172	0.026431		783	0.0248483	0.0103025	0.0125278	0.0176231	0.0254577	0.0190979	0.0229256
	784	0.820642	0.872678	0.92816	0.13884	0.068535	0.045818	0.026121		784	0.0247131	0.0102096	0.0124613	0.017593	0.0253389	0.0189793	0.0228814
	785	0.818202	0.870579	0.926467	0.138489	0.068241	0.045489	0.02584		785	0.0245714	0.0101222	0.0124102	0.0175526	0.0252307	0.0188511	0.0228614
	786	0.815675	0.868344	0.924644	0.13809	0.067922	0.045138	0.025559		786	0.0244149	0.00999287	0.0123029	0.0174495	0.0251114	0.0187061	0.0227691
	787	0.813127	0.865978	0.922956	0.137664	0.067555	0.044773	0.025231		787	0.0242506	0.00987621	0.0122451	0.0174359	0.0249717	0.0185416	0.022703
	788	0.810409	0.863759	0.921196	0.137289	0.067234	0.044407	0.024944		788	0.0240933	0.00975605	0.0121641	0.0173851	0.0248845	0.0184359	0.0226403
	789	0.807736	0.861515	0.919388	0.13693	0.066919	0.044026	0.024625		789	0.0239287	0.00967136	0.0120662	0.0173208	0.0247666	0.0182756	0.0225818
	790	0.805121	0.8592	0.917518	0.136564	0.06659	0.043645	0.024288		790	0.0237548	0.00958272	0.0119734	0.0172555	0.0246197	0.0180904	0.0225137
	791	0.802507	0.856833	0.915586	0.136176	0.066246	0.043295	0.023984		791	0.0235801	0.00943487	0.0119057	0.0171976	0.0244804	0.0179541	0.0224243
	792	0.799969	0.854559	0.913845	0.135762	0.065995	0.042983	0.023726		792	0.023466	0.00932723	0.0118017	0.0171528	0.024392	0.0178085	0.0223736
	793	0.797333	0.852311	0.912147	0.135398	0.065632	0.042636	0.023464		793	0.0233277	0.00926469	0.0117619	0.0171038	0.0242882	0.0176612	0.0223013
	794	0.794789	0.850086	0.910416	0.135046	0.065311	0.042311	0.023171		794	0.0231598	0.00914543	0.0117021	0.0170631	0.0241573	0.0175454	0.0222406
	795	0.792363	0.847877	0.908698	0.134675	0.065022	0.041989	0.022879		795	0.0229971	0.0090074	0.0116298	0.0170179	0.0240347	0.0174147	0.0221713
	796	0.790002	0.845674	0.907052	0.134273	0.064712	0.041634	0.022632		796	0.0228748	0.00892425	0.011574	0.0169536	0.0239581	0.0172157	0.0220696
	797	0.787525	0.843459	0.905321	0.133937	0.064438	0.04133	0.02233		797	0.0226965	0.00882592	0.0114563	0.0169197	0.0238366	0.017081	0.0220477
	798	0.78503	0.841376	0.903618	0.133566	0.064151	0.041031	0.022035		798	0.0225493	0.00872143	0.0114076	0.0168534	0.0237288	0.0169788	0.0220074
	799	0.782662	0.83929	0.901897	0.133182	0.063856	0.040751	0.021787		799	0.0224502	0.00864162	0.0113639	0.0168231	0.0236599	0.0168724	0.0219714
	800	0.778137	0.835209	0.898611	0.132464	0.063304	0.040179	0.021297		800	0.0222295	0.00849435	0.0112764	0.0167899	0.023535	0.0166576	0.0218961

## Sheet: Fig. 4
	Fig. 4 - Molecular structure of the binding pockets of Mpro (PDB ID: 6LU7) with ebselen, leupeptin, hesperetin, and lopinavir

## Sheet: Fig. 5
	Fig. 5a - Schematic illustration
	Fig. 5b - Schematic illustration
	Fig. 5c to 5d - The dose-dependent A650/A525 curves of the MCAP-AuNP solution depending on various concentrations of Mpro inhibitors
	Ebselen (n=3)				Leupeptin (n=3)				Hesperetin (n=3)				Lopinavir (n=3)
	Concentration	Mean	SD		Concentration	Mean	SD		Concentration	Mean	SD		Concentration	Mean	SD
	9.25	98.4217	1.66585		281.25	95.0893	7.29194		185	99.8668	1.25688		69.375	97.5464	1.74597
	4.625	98.7765	0.506621		93.75	95.3895	8.28132		161.875	99.1576	0.796646		46.25	97.4508	0.558091
	0.925	95.3447	3.62675		46.875	46.3655	6.51069		138.75	98.9877	0.750751		23.125	97.9558	0.285323
	0.4625	64.8604	5.21096		9.375	41.5211	8.35288		92.5	93.9211	1.29718		13.875	52.934	2.36527
	0.0925	2.63923	1.37859		0.9375	2.45066	1.69506		46.25	61.396	4.26732		9.25	49.2686	4.91274
	0.04625	0.713323	1.34112		0.09375	0	6.981		23.125	23.9725	1.24302		4.625	-0.87558	0.476438
	0.00925	0	1.76114						4.625	12.67	6.01693		0.925	0	1.01334
	Fig. 5g to 5j - Michaelis-Menten plots of MCAP-AuNP solutions treated with various Mpro inhibitors
	Ebselen (n=3)
		0 μM		1.36 μM		2.72 μM
	Reaction rate	Mean	SD	Mean	SD	Mean	SD
	1.88636	0.07935	0.002038	0.078667	0.003039	0.038343	0.007843
	3.77273	0.125433	0.018825	0.123586	0.01843	0.054469	0.014472
	5.65909	0.264298	0.018976	0.216366	0.02219	0.092316	0.025702
	7.54545	0.305425	0.023687	0.249186	0.017304	0.127249	0.01159
	9.43182	0.338499	0.020243	0.30099	0.019115	0.14933	0.020293
	11.3182	0.342466	0.017732	0.306662	0.006778	0.158856	0.01985
	Leupeptin (n=3)
		0 μM		27.26 μM		81.78 μM
	Reaction rate	Mean	SD	Mean	SD	Mean	SD
	1.88636	0.07935	0.002038	0.066111	0.021468	0.0614141	0.0159466
	3.77273	0.125433	0.018825	0.109085	0.008929	0.11298	0.0069255
	5.65909	0.264298	0.018976	0.223839	0.017862	0.181935	0.0203668
	7.54545	0.305425	0.023687	0.232522	0.023409	0.219436	0.0138245
	9.43182	0.338499	0.020243	0.278908	0.015229	0.256349	0.0236467
	11.3182	0.342466	0.017732	0.290756	0.032208	0.264894	0.018928
	Hesperetin (n=3)
		0 μM		6.8 μM		13.6 μM
	Reaction rate	Mean	SD	Mean	SD	Mean	SD
	1.88636	0.07935	0.002038	0.060058	0.021523	0.0365	0.003855
	3.77273	0.125433	0.018825	0.080524	0.017744	0.057463	0.002668
	5.65909	0.264298	0.018976	0.116045	0.01801	0.094856	0.008294
	7.54545	0.305425	0.023687	0.170626	0.01344	0.134727	0.0153
	9.43182	0.338499	0.020243	0.208799	0.017679	0.154777	0.014811
	11.3182	0.342466	0.017732	0.214079	0.013242	0.163337	0.019764
	Lopinavir (n=3)
		0 μM		6.8 μM		13.6 μM
	Reaction rate	Mean	SD	Mean	SD	Mean	SD
	1.88636	0.07935	0.002038	0.060315	0.012023	0.05128	0.023795
	3.77273	0.125433	0.018825	0.06964	0.009111	0.058654	0.010138
	5.65909	0.264298	0.018976	0.12124	0.016445	0.094264	0.01216
	7.54545	0.305425	0.023687	0.175335	0.033164	0.151565	0.017353
	9.43182	0.338499	0.020243	0.201554	0.025904	0.169663	0.00926
	11.3182	0.342466	0.017732	0.21063	0.030863	0.175948	0.018106

## Sheet: Fig. S1
	Fig. S1 - Schematic illustration

## Sheet: Fig. S2
	Fig. S2 - TEM images

## Sheet: Fig. S3
	Fig. S3a - AFM image									Fig. S3d - AFM image
	Fig. S3b - The cross-sectional profile of the MCAP monomers along the white dash line in (a)									Fig. S3e - The cross-sectional profile of the MCAP monomers along the white dash line in (d)
	Height (pm)	Distance (μm)		Fig. S3c - The height of the MCAP monomers (n=113)						Height (nm)	Distance (μm)		Fig. S3f - The height of the MCAP fibrils (n=204)
	0	-58.3299								0	1.42594
	0.0098	-39.8674		Height (pm)						0.0039	1.41867		Height (nm)
	0.0195	15.2546		135						0.0078	1.36475		3.35
	0.0293	9.98442		168						0.0117	1.37411		2.045
	0.0391	-19.3819		194						0.0156	1.43013		1.956
	0.0488	23.1508		197						0.0195	1.46266		2.115
	0.0586	10.1424		221						0.0234	1.42441		2.065
	0.0684	-18.7048		225						0.0273	1.44955		2.313
	0.0781	-26.0922		227						0.0312	1.42917		3.227
	0.0879	-17.8193		234						0.0352	1.40195		3.568
	0.0977	-2.11133		235						0.0391	1.43621		3.116
	0.1074	13.3565		236						0.043	1.68518		2.35
	0.1172	44.6355		247						0.0469	2.03757		2.121
	0.127	43.7549		248						0.0508	2.5631		4.052
	0.1367	20.9233		250						0.0547	3.25054		2.201
	0.1465	41.8661		251						0.0586	3.75404		2.525
	0.1562	16.7539		251						0.0625	4.03189		1.575
	0.166	17.5861		252						0.0664	3.99894		2.712
	0.1758	0.639059		252						0.0703	3.52825		2.685
	0.1855	7.16774		254						0.0742	2.66773		3.133
	0.1953	34.0459		255						0.0781	2.07038		2.13
	0.2051	-12.749		258						0.082	1.65417		2.296
	0.2148	3.20311		259						0.0859	1.42852		2.214
	0.2246	7.42362		260						0.0898	1.29926		2.657
	0.2344	26.5821		269						0.0938	1.22355		2.116
	0.2441	32.1764		269						0.0977	1.2009		2.489
	0.2539	-15.9272		270						0.1016	1.27854		1.333
	0.2637	-34.5614		271						0.1055	1.38259		4.181
	0.2734	-33.4607		274						0.1094	1.44996		2.886
	0.2832	3.69601		278						0.1133	1.45745		2.921
	0.293	-10.7216		278						0.1172	1.45221		3.524
	0.3027	-34.2512		279						0.1211	1.30293		2.26
	0.3125	-56.307		282						0.125	1.19278		2.373
	0.3223	-24.5847		283						0.1289	1.13268		2.364
	0.332	-18.7696		284						0.1328	1.04659		2.868
	0.3418	14.4666		291						0.1367	1.04552		2.952
	0.3516	55.2781		292						0.1406	1.01594		2.258
	0.3613	57.1064		293						0.1445	1.03852		3.045
	0.3711	26.5702		294						0.1484	1.07714		4.012
	0.3809	21.1268		295						0.1523	1.08433		3.968
	0.3906	33.4995		297						0.1562	1.07385		2.344
	0.4004	4.16169		298						0.1602	1.01399		1.8
	0.4102	-6.23881		298						0.1641	0.94905		2.168
	0.4199	-23.9619		302						0.168	0.940903		1.847
	0.4297	26.0315		304						0.1719	0.958095		1.436
	0.4395	26.6929		307						0.1758	0.978109		1.57
	0.4492	9.24109		309						0.1797	1.00375		2.61
	0.459	10.6403		310						0.1836	1.00865		1.666
	0.4687	10.6998		311						0.1875	1.0354		1.393
	0.4785	-10.9653		312						0.1914	1.04801		2.746
	0.4883	21.2986		312						0.1953	1.03624		2.69
	0.498	-5.49296		314						0.1992	0.934129		1.603
	0.5078	6.73578		314						0.2031	0.804764		3.349
	0.5176	-3.22358		319						0.207	0.690499		1.909
	0.5273	-38.9284		319						0.2109	0.634808		1.61
	0.5371	-29.4037		321						0.2148	0.694416		2.531
	0.5469	-30.8883		323						0.2188	0.928117		2.254
	0.5566	-23.3208		326						0.2227	1.30551		2.86
	0.5664	18.5778		326						0.2266	1.73695		2.635
	0.5762	-2.97733		327						0.2305	2.39838		2.156
	0.5859	-15.7067		329						0.2344	3.12203		2.195
	0.5957	-5.9629		329						0.2383	3.63364		2.404
	0.6055	-51.7927		333						0.2422	3.75692		1.367
	0.6152	-64.143		333						0.2461	3.55072		2.172
	0.625	-39.3703		334						0.25	2.85942		2.772
	0.6348	-14.4173		335						0.2539	1.99713		3.269
	0.6445	-23.2409		336						0.2578	1.33004		2.821
	0.6543	-37.231		336						0.2617	0.962308		2.139
	0.6641	-3.40445		342						0.2656	0.792111		3.418
	0.6738	-25.0436		342						0.2695	0.721279		3.55
	0.6836	-39.5387		343						0.2734	0.694696		3.91
	0.6934	0.714455		343						0.2773	0.784457		1.955
	0.7031	38.0864		350						0.2812	0.792913		3.388
	0.7129	22.3425		350						0.2852	0.884457		2.786
	0.7227	-47.0345		352						0.2891	1.36241		2.828
	0.7324	-17.0343		354						0.293	1.37316		3.012
	0.7422	-25.0472		354						0.2969	1.56139		2.984
	0.752	-2.00615		356						0.3008	2.23792		3.255
	0.7617	-14.7251		357						0.3047	3.09283		2.559
	0.7715	-6.42625		358						0.3086	3.8197		1.719
	0.7812	26.5125		360						0.3125	4.4293		1.312
	0.791	67.0697		362						0.3164	4.78543		3.951
	0.8008	53.3577		363						0.3203	4.82008		2.327
	0.8105	18.956		363						0.3242	4.69618		2.792
	0.8203	4.37556		364						0.3281	4.35481		2.27
	0.8301	26.5624		366						0.332	3.82923		2.573
	0.8398	7.51307		367						0.3359	2.94644		3.148
	0.8496	73.7515		381						0.3398	2.11976		1.704
	0.8594	23.8224		385						0.3438	1.70978		2.441
	0.8691	22.8419		388						0.3477	1.85576		2.021
	0.8789	19.2281		397						0.3516	2.23754		2.459
	0.8887	0.465516		397						0.3555	2.57604		2.438
	0.8984	10.4176		397						0.3594	2.78273		2.067
	0.9082	-10.1944		403						0.3633	2.87276		2.228
	0.918	-23.7593		403						0.3672	2.92427		2.71
	0.9277	-10.3559		404						0.3711	2.93552		2.234
	0.9375	-6.07531		406						0.375	2.51688		2.167
	0.9473	-37.8998		407						0.3789	1.81777		3.207
	0.957	-11.0628		408						0.3828	1.26273		3.467
	0.9668	-42.074		409						0.3867	0.813307		3.636
	0.9766	-16.8601		420						0.3906	0.445872		1.866
	0.9863	-20.9167		425						0.3945	0.380476		4.432
	0.9961	-32.6947		430						0.3984	0.396832		1.632
	1.0059	-28.4676		430						0.4023	0.391517		2.152
	1.0156	-1.36846		435						0.4062	0.31793		2.75
	1.0254	21.5235		435						0.4102	0.266072		1.82
	1.0352	69.1308		442						0.4141	0.229389		2.805
	1.0449	38.1494		453						0.418	0.303983		1.733
	1.0547	8.05966		457						0.4219	0.484261		3.796
	1.0645	-35.5079		463						0.4258	0.698309		3.602
	1.0742	-3.18787		468						0.4297	0.963429		2.485
	1.084	-21.9246		472						0.4336	1.37597		3.157
	1.0937	-36.4925		488						0.4375	1.87742		2.436
	1.1035	-56.863		504						0.4414	2.33455		1.6
	1.1133	-20.4586		534						0.4453	2.73213		2.2
	1.123	-21.3126								0.4492	3.09368		1.625
	1.1328	-33.2731								0.4531	3.38078		1.523
	1.1426	-21.014								0.457	3.59728		2.065
	1.1523	-25.0356								0.4609	3.72076		2.761
	1.1621	20.0639								0.4648	3.74234		1.96
	1.1719	18.5048								0.4688	3.796		1.806
	1.1816	22.0416								0.4727	3.907		1.866
	1.1914	-19.9375								0.4766	4.22272		2.559
	1.2012	27.3383								0.4805	4.78041		3.396
	1.2109	39.4469								0.4844	5.42046		2.62
	1.2207	55.9507								0.4883	6.03041		2.328
	1.2305	36.1986								0.4922	6.58366		2.447
	1.2402	39.1783								0.4961	7.02807		1.958
	1.25	30.6312								0.5	7.34139		1.757
	1.2598	13.1769								0.5039	7.49921		1.779
	1.2695	64.5819								0.5078	7.50119		2.579
	1.2793	52.5008								0.5117	7.40485		1.876
	1.2891	11.5048								0.5156	7.24152		1.478
	1.2988	-6.59755								0.5195	6.87932		3.706
	1.3086	-18.3751								0.5234	6.39421		3.988
	1.3184	-30.8779								0.5273	5.68806		2.221
	1.3281	-49.2157								0.5312	4.7564		3.577
	1.3379	-50.5242								0.5352	3.80716		2.578
	1.3477	-8.9963								0.5391	2.96847		2.715
	1.3574	-70.2796								0.543	2.18635		1.849
	1.3672	-25.071								0.5469	1.66094		4.156
	1.377	7.94254								0.5508	1.6129		1.884
	1.3867	22.6271								0.5547	2.00121		2.37
	1.3965	10.4883								0.5586	2.66624		1.887
	1.4062	6.56066								0.5625	3.27223		3.045
	1.416	-6.00468								0.5664	3.63889		3.178
	1.4258	-17.5705								0.5703	3.93958		4.527
	1.4355	-36.1247								0.5742	4.03726		2.019
	1.4453	4.7586								0.5781	3.96844		1.865
	1.4551	-11.3977								0.582	3.62666		2.205
	1.4648	-11.3333								0.5859	2.96322		1.924
	1.4746	3.14092								0.5898	1.97611		3.64
	1.4844	-10.7499								0.5938	1.10429		3.343
	1.4941	-2.67422								0.5977	0.564006		1.9
	1.5039	70.811								0.6016	0.313097		3.051
	1.5137	182.174								0.6055	0.218247		4.592
	1.5234	207.424								0.6094	0.206614		2.366
	1.5332	8.79302								0.6133	0.201834		1.786
	1.543	-55.5444								0.6172	0.277846		2.364
	1.5527	-48.6727								0.6211	0.33167		2.704
	1.5625	-70.7588								0.625	0.322418		2.297
	1.5723	-50.7846								0.6289	0.277599		2.868
	1.582	9.5789								0.6328	0.169143		2.816
	1.5918	-51.6906								0.6367	0.046928		2.832
	1.6016	-53.1452								0.6406	0.00225		2.922
	1.6113	-21.8211								0.6445	-0.04209		2.34
	1.6211	16.5825								0.6484	-0.06726		2.401
	1.6309	15.0649								0.6523	-0.10393		2.875
	1.6406	22.9121								0.6562	-0.06331		3.062
	1.6504	-7.80362								0.6602	-0.04323		3.192
	1.6602	24.605								0.6641	-0.00062		2.271
	1.6699	5.45014								0.668	0.004133		3.237
	1.6797	30.4684								0.6719	-0.04561		2.547
	1.6895	16.3849								0.6758	-0.19108		4.151
	1.6992	41.0414								0.6797	-0.22886		2.877
	1.709	19.0934								0.6836	-0.14161		3.232
	1.7187	5.89551								0.6875	-0.06156		3.202
	1.7285	10.5786								0.6914	-0.02316		3.519
	1.7383	29.6391								0.6953	0.028375		4.024
	1.748	27.4493								0.6992	0.061415		4.07
	1.7578	34.1606								0.7031	0.067469		3.174
	1.7676	48.0378								0.707	0.094001		2.094
	1.7773	18.9214								0.7109	0.096535		1.937
	1.7871	4.55976								0.7148	0.047224		4.154
	1.7969	-67.3697								0.7188	-0.01423		2.028
	1.8066	-66.8287								0.7227	0.000401		3.381
	1.8164	-70.6458								0.7266	0.125025		2.102
	1.8262	-38.3855								0.7305	0.510187		4.465
	1.8359	-21.8669								0.7344	1.12219		2.205
	1.8457	-15.4306								0.7383	1.8128		2.187
	1.8555	-25.5553								0.7422	2.38624		2.365
	1.8652	-12.4953								0.7461	2.96037		2.565
	1.875	-45.1884								0.75	3.43915		1.991
	1.8848	-12.6336								0.7539	3.76402		2.489
	1.8945	10.0977								0.7578	3.94986		3.196
	1.9043	-5.66917								0.7617	3.99313		2.912
	1.9141	-12.427								0.7656	3.93454		2.88
	1.9238	-7.427								0.7695	3.83011		3.059
	1.9336	-14.5466								0.7734	3.70909		4.109
	1.9434	24.3287								0.7773	3.56625		2.352
	1.9531	18.1732								0.7812	3.39131		3.531
	1.9629	6.47386								0.7852	2.9973		2.716
	1.9727	11.8576								0.7891	2.70019		1.988
	1.9824	25.8409								0.793	2.52604		3.309
										0.7969	2.50314		2.39
										0.8008	2.51115		4.523
										0.8047	2.50704
										0.8086	2.55863
										0.8125	2.62761
										0.8164	2.6926
										0.8203	2.81108
										0.8242	2.93076
										0.8281	3.03211
										0.832	3.10973
										0.8359	3.17806
										0.8398	3.32179
										0.8438	3.39638
										0.8477	3.37239
										0.8516	3.29677
										0.8555	3.28144
										0.8594	3.31014
										0.8633	3.42157
										0.8672	3.6301
										0.8711	3.83988
										0.875	4.04244
										0.8789	4.37743
										0.8828	4.88261
										0.8867	5.44423
										0.8906	5.80345
										0.8945	5.89678
										0.8984	5.84184
										0.9023	5.72283
										0.9062	5.7288
										0.9102	5.92129
										0.9141	6.12219
										0.918	6.23149
										0.9219	6.0737
										0.9258	5.72612
										0.9297	5.20859
										0.9336	4.43456
										0.9375	3.60552
										0.9414	2.90121
										0.9453	2.23937
										0.9492	1.51821
										0.9531	0.945061
										0.957	0.546935
										0.9609	0.361655
										0.9648	0.143354
										0.9688	-0.03497
										0.9727	-0.09713
										0.9766	-0.06782
										0.9805	0.02997
										0.9844	0.027121
										0.9883	-0.07658
										0.9922	-0.20662
										0.9961	-0.28863
										1	-0.29528
										1.0039	-0.26419
										1.0078	-0.21695
										1.0117	-0.1491
										1.0156	-0.08948
										1.0195	-0.01555
										1.0234	0.060945
										1.0273	-0.01254
										1.0312	-0.07671
										1.0352	-0.17777
										1.0391	-0.18149
										1.043	-0.15872
										1.0469	-0.07907
										1.0508	-0.06711
										1.0547	-0.02296
										1.0586	-0.03173
										1.0625	0.003912
										1.0664	-0.05503
										1.0703	-0.15043
										1.0742	-0.24653
										1.0781	-0.26764
										1.082	-0.18833
										1.0859	-0.09482
										1.0898	-0.07683
										1.0938	-0.09709
										1.0977	-0.12652
										1.1016	-0.06296
										1.1055	0.053696
										1.1094	0.133381
										1.1133	0.115861
										1.1172	0.002601
										1.1211	-0.13348
										1.125	-0.26566
										1.1289	-0.27527
										1.1328	-0.28167
										1.1367	-0.21641
										1.1406	-0.20602
										1.1445	-0.32022
										1.1484	-0.31565
										1.1523	-0.36332
										1.1562	-0.35899
										1.1602	-0.40104
										1.1641	-0.39168
										1.168	-0.37168
										1.1719	-0.37625
										1.1758	-0.38957
										1.1797	-0.30857
										1.1836	-0.25716
										1.1875	-0.20116
										1.1914	-0.23672
										1.1953	-0.23206
										1.1992	-0.17279
										1.2031	-0.1673
										1.207	-0.1008
										1.2109	-0.04736
										1.2148	0.039593
										1.2188	0.114659
										1.2227	0.160034
										1.2266	0.128394
										1.2305	0.01325
										1.2344	-0.18952
										1.2383	-0.27416
										1.2422	-0.27163
										1.2461	-0.17646
										1.25	-0.07293
										1.2539	0.038294
										1.2578	0.262727
										1.2617	0.816408
										1.2656	1.4503
										1.2695	2.01798
										1.2734	2.5626
										1.2773	3.12133
										1.2812	3.67356
										1.2852	4.15472
										1.2891	4.63126
										1.293	5.00967
										1.2969	5.25746
										1.3008	5.28141
										1.3047	5.18206
										1.3086	4.88636
										1.3125	4.47515
										1.3164	3.94206
										1.3203	3.33999
										1.3242	3.21862
										1.3281	2.96704
										1.332	2.39936
										1.3359	1.82984
										1.3398	1.50183
										1.3438	1.33246
										1.3477	1.14667
										1.3516	0.945554
										1.3555	0.903932
										1.3594	0.913996
										1.3633	0.554757
										1.3672	0.399073
										1.3711	0.833059
										1.375	1.47384
										1.3789	2.11609
										1.3828	2.68993
										1.3867	3.08053
										1.3906	3.47021
										1.3945	3.80351
										1.3984	4.06029
										1.4023	4.08581
										1.4062	3.92616
										1.4102	3.57272
										1.4141	3.07986
										1.418	2.65214
										1.4219	2.14698
										1.4258	1.48836
										1.4297	0.789666
										1.4336	0.277714
										1.4375	-0.01382
										1.4414	-0.02319
										1.4453	-0.03094
										1.4492	0.005998
										1.4531	-0.01759
										1.457	-0.14265
										1.4609	-0.2242
										1.4648	-0.23395
										1.4688	-0.19966
										1.4727	-0.17414
										1.4766	-0.15653
										1.4805	-0.12309
										1.4844	0.025701
										1.4883	0.565836
										1.4922	1.04693
										1.4961	1.19285
										1.5	1.24697
										1.5039	1.20416
										1.5078	1.30696
										1.5117	1.57024
										1.5156	1.994
										1.5195	2.42574
										1.5234	2.83837
										1.5273	3.07667
										1.5312	3.14458
										1.5352	3.26772
										1.5391	3.30317
										1.543	3.34968
										1.5469	3.52513
										1.5508	3.85789
										1.5547	4.33388
										1.5586	4.86564
										1.5625	5.36543
										1.5664	5.90247
										1.5703	6.2641
										1.5742	6.45619
										1.5781	6.68262
										1.582	6.82686
										1.5859	6.90847
										1.5898	6.96429
										1.5938	7.07599
										1.5977	7.12771
										1.6016	7.09517
										1.6055	6.96892
										1.6094	6.51919
										1.6133	5.85501
										1.6172	5.43072
										1.6211	5.21266
										1.625	5.12219
										1.6289	4.98937
										1.6328	4.83328
										1.6367	4.57642
										1.6406	4.21337
										1.6445	3.81484
										1.6484	3.35784
										1.6523	2.65579
										1.6562	1.90214
										1.6602	1.23211
										1.6641	0.656561
										1.668	0.336964
										1.6719	0.278022
										1.6758	0.282787
										1.6797	0.28149
										1.6836	0.230753
										1.6875	0.17597
										1.6914	0.13661
										1.6953	0.115282
										1.6992	0.106487
										1.7031	0.144215
										1.707	0.191589
										1.7109	0.262663
										1.7148	0.487349
										1.7188	1.18417
										1.7227	1.50578
										1.7266	2.06238
										1.7305	3.14469
										1.7344	4.17675
										1.7383	5.23074
										1.7422	6.1886
										1.7461	6.95814
										1.75	7.59553
										1.7539	8.03177
										1.7578	8.24991
										1.7617	8.24827
										1.7656	7.95704
										1.7695	7.37518
										1.7734	6.64799
										1.7773	5.72602
										1.7812	4.40576
										1.7852	2.95295
										1.7891	1.99568
										1.793	0.922463
										1.7969	0.348847
										1.8008	0.294767
										1.8047	0.326557
										1.8086	0.408157
										1.8125	0.431747
										1.8164	0.349303
										1.8203	0.161449
										1.8242	0.026414
										1.8281	0.012984
										1.832	0.073059
										1.8359	0.153203
										1.8398	0.249243
										1.8438	0.310936
										1.8477	0.341289
										1.8516	0.346326
										1.8555	0.371659
										1.8594	0.441726
										1.8633	0.498336
										1.8672	0.50639
										1.8711	0.489
										1.875	0.532362
										1.8789	1.18188
										1.8828	1.5552
										1.8867	1.41534
										1.8906	1.32595
										1.8945	1.74834
										1.8984	2.36775
										1.9023	2.85149
										1.9062	3.10479
										1.9102	3.06304
										1.9141	2.71702
										1.918	2.05279
										1.9219	1.3577
										1.9258	0.898059
										1.9297	0.645337
										1.9336	0.533667
										1.9375	0.476702
										1.9414	0.511083
										1.9453	0.545935
										1.9492	0.536985
										1.9531	0.50299
										1.957	0.545884
										1.9609	0.590943
										1.9648	0.619644
										1.9688	0.615561
										1.9727	0.586152
										1.9766	0.516434
										1.9805	0.396349
										1.9844	0.379144
										1.9883	0.391323
										1.9922	0.504872
										1.9961	0.614666

## Sheet: Fig. S4
	Fig. S4a - FT-IR spectra of the MCAP fibrils and the Mpro-treated MCAP fibrils.						Fig. S4b - CD spectra of the MCAP fibrils and the Mpro-treated MCAP fibrils.
	Wavelength (cm-1)	Silicon wafer	MCAP fibril	MCAP fibril+Mpro			Wavelength (nm)	Fibril	Fibril + Mpro
	1680	0.0016	0.0015	0.0015			250	-0.04895	-1.07457
	1678	0.0016	0.0022	0.0017			249.5	0.05139	-1.10215
	1676	0.0017	0.0026	0.0018			249	0.147771	-1.36802
	1674	0.0017	0.0028	0.0019			248.5	0.07773	-1.44852
	1672	0.0017	0.0028	0.0021			248	-0.01249	-1.51013
	1670	0.0017	0.0028	0.0022			247.5	-0.12217	-1.53385
	1668	0.0018	0.0029	0.0023			247	-0.10852	-1.42619
	1666	0.0018	0.0032	0.0025			246.5	-0.17912	-1.54225
	1664	0.0019	0.0036	0.0028			246	-0.16978	-1.41597
	1662	0.0019	0.0041	0.0031			245.5	-0.30993	-1.25806
	1660	0.0019	0.0045	0.0033			245	-0.28984	-1.29836
	1658	0.0019	0.0046	0.0034			244.5	-0.30227	-1.19941
	1656	0.0019	0.0045	0.0034			244	-0.17923	-1.3706
	1654	0.0019	0.0042	0.0034			243.5	-0.19602	-1.29157
	1652	0.0019	0.0041	0.0035			243	-0.17775	-1.41715
	1650	0.0019	0.0042	0.0036			242.5	-0.09321	-1.44223
	1648	0.002	0.0044	0.0037			242	-0.10008	-1.54407
	1646	0.002	0.0046	0.0039			241.5	-0.22084	-1.56911
	1644	0.0021	0.0048	0.004			241	-0.20866	-1.61966
	1642	0.0021	0.005	0.0041			240.5	-0.29811	-1.68359
	1640	0.002	0.005	0.0041			240	-0.31881	-1.65906
	1638	0.002	0.0051	0.0043			239.5	-0.54419	-1.70181
	1636	0.0021	0.0054	0.0045			239	-0.6331	-1.67864
	1634	0.0021	0.0058	0.0048			238.5	-0.6639	-1.75857
	1632	0.0021	0.0063	0.0049			238	-0.86036	-1.77997
	1630	0.0022	0.0067	0.0049			237.5	-1.11186	-1.7725
	1628	0.0022	0.0071	0.005			237	-1.32566	-1.77955
	1626	0.0022	0.0074	0.0049			236.5	-1.54791	-1.74142
	1624	0.0022	0.0075	0.0047			236	-1.51712	-1.85002
	1622	0.0021	0.0076	0.0045			235.5	-1.71115	-1.82756
	1620	0.0021	0.0076	0.0042			235	-1.93911	-1.94376
	1618	0.002	0.0073	0.0039			234.5	-1.94766	-2.16136
	1616	0.002	0.007	0.0036			234	-1.93839	-2.2452
	1614	0.002	0.0066	0.0034			233.5	-1.94916	-2.29794
	1612	0.002	0.0064	0.0032			233	-2.14044	-2.33404
	1610	0.0019	0.006	0.003			232.5	-2.36227	-2.48305
	1608	0.0019	0.0056	0.0028			232	-2.56658	-2.51158
	1606	0.0019	0.0052	0.0026			231.5	-2.64209	-2.49608
	1604	0.0018	0.0049	0.0024			231	-3.10113	-2.41178
	1602	0.0018	0.0046	0.0023			230.5	-3.29345	-2.62396
	1600	0.0018	0.0043	0.0022			230	-3.2607	-2.94887
	1598	0.0018	0.004	0.0021			229.5	-3.51446	-3.01826
	1596	0.0018	0.0038	0.002			229	-3.54997	-2.9075
	1594	0.0018	0.0035	0.0019			228.5	-3.8227	-2.92794
	1592	0.0017	0.0032	0.0018			228	-3.96353	-3.03052
	1590	0.0017	0.0029	0.0017			227.5	-4.07584	-3.16837
	1588	0.0017	0.0027	0.0016			227	-4.34932	-2.94505
	1586	0.0016	0.0025	0.0016			226.5	-4.63922	-2.76659
	1584	0.0016	0.0023	0.0015			226	-4.67549	-2.55688
	1582	0.0016	0.0021	0.0015			225.5	-4.88372	-2.60206
	1580	0.0016	0.0019	0.0014			225	-4.97694	-2.72068
							224.5	-5.09334	-2.94204
							224	-5.06172	-2.81673
							223.5	-4.99174	-3.02288
							223	-5.15316	-3.23982
							222.5	-5.25443	-3.51189
							222	-5.58545	-3.25683
							221.5	-5.81996	-3.22826
							221	-6.00324	-3.3257
							220.5	-5.98531	-3.51341
							220	-6.29187	-3.48605
							219.5	-6.27604	-3.55363
							219	-6.24583	-3.57919
							218.5	-6.0876	-3.59855
							218	-5.94449	-3.64139
							217.5	-5.91844	-3.55708
							217	-5.89581	-3.47096
							216.5	-5.97271	-3.42792
							216	-5.82334	-3.23087
							215.5	-5.56865	-3.26264
							215	-5.34829	-3.34442
							214.5	-5.01153	-3.22251
							214	-4.90968	-3.51385
							213.5	-4.43328	-3.12074
							213	-4.12747	-3.05864
							212.5	-4.05301	-3.05284
							212	-3.60845	-2.86266
							211.5	-3.23066	-2.93382
							211	-2.57677	-2.89597
							210.5	-2.23878	-2.82715
							210	-1.6502	-3.1266
							209.5	-0.78683	-3.1522
							209	0.035202	-3.00361
							208.5	0.735819	-2.97254
							208	1.25184	-2.66366
							207.5	2.151	-2.47299
							207	2.97344	-2.32504
							206.5	4.03972	-2.20568
							206	5.03711	-2.01933
							205.5	5.87102	-1.80493
							205	6.59036	-1.60083
							204.5	7.4394	-1.4853
							204	8.23206	-1.31313
							203.5	8.63686	-0.69546
							203	9.03125	-0.45594
							202.5	9.05177	-0.14082
							202	8.83571	-0.10645
							201.5	8.46952	0.058585
							201	7.9844	0.332039
							200.5	7.1398	0.632275
							200	6.71792	0.69836
							199.5	6.30493	0.741995
							199	6.17362	0.708527
							198.5	5.99042	1.07007
							198	5.35036	1.53574
							197.5	5.2969	1.49748
							197	5.01939	1.45643
							196.5	4.68165	2.10023
							196	4.42773	2.01121
							195.5	4.43661	2.1069
							195	5.07649	1.6758
							194.5	5.56757	1.95915
							194	6.33666	2.0854
							193.5	7.30626	2.07595
							193	8.64129	1.6365
							192.5	10.3414	2.67127
							192	11.7442	3.20067
							191.5	13.3919	0.565318
							191	14.6475	-0.12262
							190.5	16.1644	-0.70625
							190	17.1789	-1.17034

## Sheet: Fig. S5
	Fig. S5a - Topolographic cross-sectional profile of the MCAP2 fibrils (10 x 10 μm)							Fig. S5c - TEM image
	Fig. S5b - Topolographic cross-sectional profile of the MCAP2 fibrils (5 x 5 μm)							Fig. S5d - TEM image
	10 x 10 μm			5 x 5 μm				Fig. S5e - CD spectra of the MCAP2 fibrils and monomers.
	Distance (μm)	Height (nm)		Distance (μm)	Height (nm)
	0	6.5216		0	0.276397			Wavelength (nm)	MCAP2 fibrils	MCAP2 monomers
	0.0195	8.27532		0.0098	0.175906			250	-1.12337	0.608946
	0.0391	11.1749		0.0195	0.12427			249.9	-1.11629	0.664255
	0.0586	14.2526		0.0293	0.066173			249.8	-1.2604	0.635497
	0.0781	12.5706		0.0391	0.041231			249.7	-1.20046	0.69928
	0.0977	7.0697		0.0488	0.191474			249.6	-1.24251	0.709911
	0.1172	0.075192		0.0586	0.605798			249.5	-1.38405	0.765343
	0.1367	0.99119		0.0684	2.16201			249.4	-1.42825	0.791043
	0.1562	4.15614		0.0781	4.22037			249.3	-1.39816	0.764244
	0.1758	2.82568		0.0879	4.48187			249.2	-1.32294	0.781799
	0.1953	4.98685		0.0977	3.39858			249.1	-1.4255	0.792843
	0.2148	6.16428		0.1074	2.00009			249	-1.42017	0.857763
	0.2344	7.28364		0.1172	0.971659			248.9	-1.4361	0.838752
	0.2539	6.5051		0.127	0.658329			248.8	-1.22154	0.742902
	0.2734	8.80895		0.1367	0.77248			248.7	-1.32279	0.753389
	0.293	8.28942		0.1465	1.07126			248.6	-1.33265	0.722555
	0.3125	4.75483		0.1562	2.38974			248.5	-1.32975	0.72005
	0.332	-1.85595		0.166	5.15908			248.4	-1.33227	0.737033
	0.3516	1.41848		0.1758	8.15415			248.3	-1.34224	0.756622
	0.3711	7.24108		0.1855	10.6938			248.2	-1.33686	0.712155
	0.3906	13.8463		0.1953	11.5399			248.1	-1.37205	0.723074
	0.4102	15.9119		0.2051	10.8125			248	-1.30976	0.807571
	0.4297	13.2261		0.2148	9.25508			247.9	-1.22435	0.842394
	0.4492	5.8394		0.2246	6.97696			247.8	-1.25221	0.806227
	0.4688	4.36237		0.2344	4.88225			247.7	-1.29581	0.902368
	0.4883	7.13534		0.2441	2.5283			247.6	-1.32862	0.832617
	0.5078	7.71533		0.2539	1.56666			247.5	-1.48802	0.856685
	0.5273	6.44594		0.2637	2.12823			247.4	-1.50548	0.83618
	0.5469	5.87493		0.2734	4.42089			247.3	-1.41466	0.820741
	0.5664	5.78928		0.2832	7.3977			247.2	-1.39293	0.841338
	0.5859	10.0046		0.293	9.90728			247.1	-1.3704	0.877942
	0.6055	11.1924		0.3027	11.2579			247	-1.47898	0.961914
	0.625	10.5726		0.3125	10.3911			246.9	-1.54975	0.966558
	0.6445	2.83261		0.3223	8.87814			246.8	-1.55844	0.926053
	0.6641	1.6665		0.332	7.04012			246.7	-1.45664	0.794331
	0.6836	5.1003		0.3418	3.5557			246.6	-1.36057	0.80055
	0.7031	3.80759		0.3516	1.02583			246.5	-1.35365	0.787005
	0.7227	0.061265		0.3613	0.821041			246.4	-1.18728	0.793234
	0.7422	-2.52267		0.3711	0.73268			246.3	-1.2131	0.817878
	0.7617	-2.44609		0.3809	0.595053			246.2	-1.33552	0.865647
	0.7812	-1.53605		0.3906	0.357283			246.1	-1.3871	0.82892
	0.8008	3.13564		0.4004	0.273972			246	-1.41165	0.801613
	0.8203	4.60383		0.4102	0.453319			245.9	-1.60696	0.821177
	0.8398	3.51529		0.4199	1.52387			245.8	-1.59723	0.83212
	0.8594	0.208508		0.4297	3.95896			245.7	-1.53576	0.830625
	0.8789	3.09232		0.4395	6.82451			245.6	-1.61117	0.747545
	0.8984	2.52346		0.4492	9.76455			245.5	-1.54202	0.742683
	0.918	-0.95439		0.459	11.1186			245.4	-1.66179	0.770835
	0.9375	-3.40149		0.4688	10.2766			245.3	-1.758	0.773867
	0.957	1.14298		0.4785	8.80808			245.2	-1.86633	0.769808
	0.9766	4.74827		0.4883	6.57236			245.1	-1.94984	0.766826
	0.9961	8.61768		0.498	3.46617			245	-1.89599	0.808176
	1.0156	15.1236		0.5078	2.11495			244.9	-1.85192	0.741784
	1.0352	15.9714		0.5176	4.73947			244.8	-1.88747	0.726994
	1.0547	12.9736		0.5273	7.68843			244.7	-1.94009	0.735516
	1.0742	4.20297		0.5371	10.3978			244.6	-1.96873	0.684623
	1.0938	4.57868		0.5469	12.4444			244.5	-1.99601	0.678725
	1.1133	4.02484		0.5566	12.6156			244.4	-1.95982	0.679914
	1.1328	-0.32519		0.5664	11.9551			244.3	-2.02399	0.692155
	1.1523	-2.77729		0.5762	10.393			244.2	-1.90352	0.729505
	1.1719	-2.72993		0.5859	7.9974			244.1	-1.92884	0.745019
	1.1914	-1.39216		0.5957	3.96301			244	-1.98297	0.74245
	1.2109	0.01062		0.6055	1.50795			243.9	-2.03624	0.710966
	1.2305	0.608059		0.6152	1.47658			243.8	-2.0574	0.609798
	1.25	1.16706		0.625	1.96137			243.7	-2.06385	0.509577
	1.2695	1.93928		0.6348	3.6892			243.6	-2.096	0.448082
	1.2891	4.81359		0.6445	6.30068			243.5	-2.11276	0.449157
	1.3086	7.67088		0.6543	7.38152			243.4	-2.12362	0.583385
	1.3281	10.3516		0.6641	6.49004			243.3	-2.12025	0.549325
	1.3477	11.786		0.6738	5.22501			243.2	-2.16283	0.568554
	1.3672	12.2045		0.6836	4.70939			243.1	-2.15299	0.523976
	1.3867	15.1042		0.6934	5.89357			243	-2.2165	0.451697
	1.4062	21.0554		0.7031	8.572			242.9	-2.17903	0.47564
	1.4258	23.7158		0.7129	10.4671			242.8	-2.25449	0.425704
	1.4453	22.9858		0.7227	10.0906			242.7	-2.21008	0.373224
	1.4648	18.3687		0.7324	9.08471			242.6	-2.12916	0.403278
	1.4844	10.8723		0.7422	8.9071			242.5	-2.14212	0.388321
	1.5039	5.24208		0.752	10.4487			242.4	-2.17608	0.388867
	1.5234	3.95736		0.7617	10.7144			242.3	-2.30185	0.453812
	1.543	3.31114		0.7715	11.6937			242.2	-2.40196	0.537353
	1.5625	3.07313		0.7812	14.5382			242.1	-2.38719	0.504136
	1.582	4.16279		0.791	17.3756			242	-2.27631	0.519525
	1.6016	4.45846		0.8008	20.1726			241.9	-2.32024	0.526088
	1.6211	5.00385		0.8105	23.1477			241.8	-2.21147	0.583062
	1.6406	5.37047		0.8203	24.7462			241.7	-2.2225	0.533529
	1.6602	5.77522		0.8301	23.8793			241.6	-2.39132	0.523301
	1.6797	5.77496		0.8398	21.7412			241.5	-2.46697	0.465428
	1.6992	5.55286		0.8496	19.4029			241.4	-2.46868	0.520336
	1.7188	5.47812		0.8594	16.3367			241.3	-2.42863	0.494341
	1.7383	5.65434		0.8691	12.8123			241.2	-2.35347	0.487641
	1.7578	5.86731		0.8789	9.21233			241.1	-2.40517	0.511044
	1.7773	6.13697		0.8887	3.96118			241	-2.32349	0.46831
	1.7969	6.86063		0.8984	0.773913			240.9	-2.39736	0.412809
	1.8164	7.27151		0.9082	0.534927			240.8	-2.36897	0.401265
	1.8359	7.11632		0.918	0.62912			240.7	-2.41646	0.369726
	1.8555	7.69095		0.9277	0.86431			240.6	-2.56632	0.443314
	1.875	7.99485		0.9375	1.03852			240.5	-2.67411	0.419002
	1.8945	8.13556		0.9473	1.20382			240.4	-2.64061	0.47016
	1.9141	8.05533		0.957	1.41689			240.3	-2.74485	0.45627
	1.9336	7.99061		0.9668	1.49778			240.2	-2.63419	0.491432
	1.9531	7.25175		0.9766	1.40108			240.1	-2.77287	0.469544
	1.9727	5.66342		0.9863	1.51555			240	-2.8443	0.490009
	1.9922	5.08011		0.9961	2.43331			239.9	-2.876	0.422992
	2.0117	4.0345		1.0059	4.52337			239.8	-2.87519	0.385938
	2.0312	3.3068		1.0156	5.9461			239.7	-2.91915	0.386903
	2.0508	3.44578		1.0254	6.47394			239.6	-2.91231	0.307937
	2.0703	3.89135		1.0352	5.69243			239.5	-2.83302	0.307909
	2.0898	1.7409		1.0449	4.32914			239.4	-2.815	0.286197
	2.1094	-0.17837		1.0547	2.94393			239.3	-2.75834	0.29088
	2.1289	-1.38909		1.0645	1.94736			239.2	-2.73235	0.302092
	2.1484	-1.88933		1.0742	1.05177			239.1	-2.68595	0.35989
	2.168	-2.0041		1.084	0.888388			239	-2.65337	0.312341
	2.1875	-1.47694		1.0938	0.746342			238.9	-2.70962	0.348482
	2.207	0.417734		1.1035	0.564323			238.8	-2.90424	0.324854
	2.2266	3.08529		1.1133	0.372011			238.7	-2.89127	0.320138
	2.2461	4.28815		1.123	0.184806			238.6	-2.86385	0.391711
	2.2656	5.0069		1.1328	0.001112			238.5	-2.98988	0.428141
	2.2852	7.08538		1.1426	0.073397			238.4	-2.85704	0.447753
	2.3047	13.8057		1.1523	0.375139			238.3	-2.92549	0.475852
	2.3242	20.2079		1.1621	1.664			238.2	-2.95763	0.430861
	2.3438	20.4356		1.1719	4.44904			238.1	-3.05929	0.427195
	2.3633	16.3837		1.1816	6.60147			238	-3.19515	0.389164
	2.3828	2.51102		1.1914	6.4734			237.9	-3.37403	0.334569
	2.4023	-3.18426		1.2012	5.801			237.8	-3.45689	0.32215
	2.4219	-3.24427		1.2109	4.08456			237.7	-3.45806	0.333452
	2.4414	-3.28586		1.2207	3.33726			237.6	-3.50781	0.337662
	2.4609	-3.33578		1.2305	5.16323			237.5	-3.51766	0.348781
	2.4805	-3.39083		1.2402	8.10931			237.4	-3.46259	0.406697
	2.5	-3.39296		1.25	10.6358			237.3	-3.36447	0.400659
	2.5195	-3.16863		1.2598	11.2188			237.2	-3.32276	0.513577
	2.5391	-2.60339		1.2695	10.2936			237.1	-3.39308	0.490003
	2.5586	-0.17176		1.2793	7.88732			237	-3.40407	0.551692
	2.5781	3.75911		1.2891	5.41263			236.9	-3.53329	0.511069
	2.5977	7.70421		1.2988	3.06281			236.8	-3.50142	0.404578
	2.6172	12.8025		1.3086	1.2893			236.7	-3.58195	0.449859
	2.6367	15.3036		1.3184	1.2909			236.6	-3.56135	0.468363
	2.6562	13.2383		1.3281	1.34134			236.5	-3.59925	0.454209
	2.6758	7.24073		1.3379	1.29487			236.4	-3.65477	0.484502
	2.6953	2.84996		1.3477	1.28001			236.3	-3.64133	0.578914
	2.7148	3.29126		1.3574	1.26443			236.2	-3.73718	0.61647
	2.7344	5.6213		1.3672	1.57154			236.1	-3.66288	0.603885
	2.7539	1.92554		1.377	3.13332			236	-3.77782	0.630413
	2.7734	-2.44942		1.3867	6.01314			235.9	-3.92688	0.583248
	2.793	-1.8478		1.3965	8.80222			235.8	-4.11734	0.555016
	2.8125	-0.09533		1.4062	10.7478			235.7	-4.17322	0.53397
	2.832	-0.96315		1.416	12.3965			235.6	-4.25924	0.50552
	2.8516	-2.1355		1.4258	12.0128			235.5	-4.29748	0.465424
	2.8711	2.54287		1.4355	10.6856			235.4	-4.38958	0.393326
	2.8906	7.26456		1.4453	9.05608			235.3	-4.40147	0.391896
	2.9102	5.9596		1.4551	7.78941			235.2	-4.50797	0.322361
	2.9297	2.22281		1.4648	7.69404			235.1	-4.63458	0.260756
	2.9492	2.0461		1.4746	7.07121			235	-4.52259	0.275933
	2.9688	3.95396		1.4844	6.17129			234.9	-4.54635	0.224156
	2.9883	1.99135		1.4941	4.19082			234.8	-4.5629	0.237958
	3.0078	-1.66891		1.5039	2.81071			234.7	-4.60093	0.185551
	3.0273	-2.24628		1.5137	4.00647			234.6	-4.72087	0.113209
	3.0469	-2.22705		1.5234	6.93637			234.5	-4.75911	0.078934
	3.0664	-1.0758		1.5332	9.87332			234.4	-4.84822	0.009607
	3.0859	3.46409		1.543	11.7639			234.3	-4.86818	0.009802
	3.1055	4.58185		1.5527	11.5725			234.2	-4.97108	-0.03695
	3.125	5.82037		1.5625	11.249			234.1	-5.11323	-0.04205
	3.1445	2.45274		1.5723	10.2509			234	-5.27196	-0.14513
	3.1641	-0.63466		1.582	8.71428			233.9	-5.48637	-0.24898
	3.1836	-2.6657		1.5918	7.1251			233.8	-5.57207	-0.25311
	3.2031	-2.70752		1.6016	4.02541			233.7	-5.72912	-0.27823
	3.2227	-2.68634		1.6113	0.746746			233.6	-5.79264	-0.19309
	3.2422	-2.71168		1.6211	0.410223			233.5	-5.86064	-0.20467
	3.2617	-2.70362		1.6309	0.410391			233.4	-5.98854	-0.20419
	3.2812	-2.38164		1.6406	0.495058			233.3	-6.109	-0.18162
	3.3008	-2.02638		1.6504	0.788663			233.2	-6.24068	-0.18391
	3.3203	-1.68401		1.6602	1.65675			233.1	-6.44661	-0.23139
	3.3398	-1.61629		1.6699	3.87778			233	-6.58804	-0.26586
	3.3594	-1.07506		1.6797	6.72492			232.9	-6.58394	-0.28219
	3.3789	3.19368		1.6895	8.30792			232.8	-6.45441	-0.33139
	3.3984	5.32379		1.6992	8.15737			232.7	-6.62387	-0.40516
	3.418	3.88283		1.709	6.83596			232.6	-6.54136	-0.38167
	3.4375	5.78054		1.7188	4.96598			232.5	-6.60986	-0.31703
	3.457	6.95654		1.7285	5.34813			232.4	-6.67102	-0.31263
	3.4766	4.24719		1.7383	7.40883			232.3	-6.77985	-0.30521
	3.4961	2.42406		1.748	8.12963			232.2	-6.80815	-0.32628
	3.5156	3.5994		1.7578	8.03026			232.1	-6.75662	-0.2972
	3.5352	6.2416		1.7676	6.93058			232	-6.66901	-0.28116
	3.5547	8.40785		1.7773	4.86179			231.9	-6.75684	-0.32302
	3.5742	9.31777		1.7871	2.49051			231.8	-6.87915	-0.34716
	3.5938	10.3079		1.7969	0.994954			231.7	-7.00011	-0.38306
	3.6133	12.4869		1.8066	0.748485			231.6	-7.17492	-0.34648
	3.6328	16.7302		1.8164	0.755757			231.5	-7.25227	-0.32631
	3.6523	18.8265		1.8262	0.707793			231.4	-7.47754	-0.2764
	3.6719	19.5433		1.8359	0.549932			231.3	-7.57722	-0.25435
	3.6914	19.1755		1.8457	0.408988			231.2	-7.51053	-0.13295
	3.7109	18.0983		1.8555	0.472551			231.1	-7.53276	-0.07933
	3.7305	15.3648		1.8652	0.63979			231	-7.60036	-0.02893
	3.75	12.4482		1.875	1.2569			230.9	-7.60882	-0.02165
	3.7695	9.95143		1.8848	3.41352			230.8	-7.77098	-0.04143
	3.7891	9.56022		1.8945	6.37668			230.7	-7.87638	-0.0072
	3.8086	11.8921		1.9043	9.01778			230.6	-7.9118	-0.03484
	3.8281	15.8456		1.9141	10.9018			230.5	-8.04768	-0.03554
	3.8477	18.3664		1.9238	11.2032			230.4	-8.14261	-0.03255
	3.8672	18.0857		1.9336	10.8601			230.3	-8.18962	-0.00597
	3.8867	19.0627		1.9434	10.8078			230.2	-8.23168	-0.02731
	3.9063	17.8489		1.9531	9.98106			230.1	-8.35593	-0.05099
	3.9258	15.5518		1.9629	8.35631			230	-8.32226	-0.11165
	3.9453	15.0964		1.9727	9.11831			229.9	-8.39832	-0.11102
	3.9648	19.5661		1.9824	11.8269			229.8	-8.59349	-0.10219
	3.9844	21.0137		1.9922	14.6488			229.7	-8.66987	-0.06454
	4.0039	18.7739		2.002	16.8356			229.6	-8.69886	-0.04374
	4.0234	15.6949		2.0117	18.6188			229.5	-8.77827	-0.04846
	4.043	5.84368		2.0215	18.7669			229.4	-9.04515	-0.02505
	4.0625	-1.42318		2.0312	18.2734			229.3	-9.23456	-0.08544
	4.082	-1.36419		2.041	17.1029			229.2	-9.50062	-0.10279
	4.1016	-1.509		2.0508	15.1166			229.1	-9.59574	-0.15185
	4.1211	-1.63858		2.0605	13.1582			229	-9.65756	-0.16844
	4.1406	-0.43539		2.0703	11.3645			228.9	-9.80666	-0.19863
	4.1602	5.1355		2.0801	10.2561			228.8	-9.94158	-0.20902
	4.1797	6.72678		2.0898	8.84255			228.7	-10.302	-0.10679
	4.1992	4.21513		2.0996	7.12373			228.6	-10.5046	-0.12493
	4.2187	-0.90106		2.1094	5.13111			228.5	-10.7415	-0.12337
	4.2383	-2.50762		2.1191	3.18282			228.4	-10.8069	-0.14696
	4.2578	-2.68403		2.1289	1.40408			228.3	-10.8459	-0.17619
	4.2773	-2.11799		2.1387	0.669142			228.2	-10.8817	-0.41128
	4.2969	0.915837		2.1484	0.614579			228.1	-11.0696	-0.40217
	4.3164	2.90074		2.1582	0.718056			228	-11.0788	-0.47064
	4.3359	3.51886		2.168	0.739639			227.9	-11.0689	-0.50799
	4.3555	3.37237		2.1777	0.681886			227.8	-11.2005	-0.5547
	4.375	1.4708		2.1875	0.531474			227.7	-11.3814	-0.60235
	4.3945	-0.67415		2.1973	0.460454			227.6	-11.4592	-0.55429
	4.4141	-1.57787		2.207	0.348453			227.5	-11.6493	-0.58097
	4.4336	0.151863		2.2168	0.261963			227.4	-11.6911	-0.56398
	4.4531	2.38924		2.2266	0.165145			227.3	-11.8056	-0.551
	4.4727	4.87941		2.2363	0.101723			227.2	-12.066	-0.54538
	4.4922	4.05731		2.2461	0.148553			227.1	-12.1476	-0.55298
	4.5117	5.15425		2.2559	0.457456			227	-12.2022	-0.58255
	4.5312	3.37277		2.2656	1.98256			226.9	-12.4843	-0.61016
	4.5508	2.97104		2.2754	4.46766			226.8	-12.7261	-0.57807
	4.5703	6.86393		2.2852	5.28851			226.7	-12.8892	-0.61468
	4.5898	5.96952		2.2949	4.45054			226.6	-13.0001	-0.57938
	4.6094	4.38781		2.3047	3.05746			226.5	-13.1437	-0.66504
	4.6289	2.53253		2.3145	1.76199			226.4	-13.1813	-0.6818
	4.6484	1.4977		2.3242	2.11006			226.3	-13.198	-0.71016
	4.668	5.3052		2.334	4.51351			226.2	-13.4816	-0.73548
	4.6875	7.46718		2.3438	6.40411			226.1	-13.607	-0.78651
	4.707	12.3514		2.3535	6.22963			226	-13.6859	-0.75514
	4.7266	15.0443		2.3633	5.8754			225.9	-13.7237	-0.65518
	4.7461	13.9919		2.373	5.64588			225.8	-13.8175	-0.65595
	4.7656	10.9084		2.3828	6.33427			225.7	-14.027	-0.68793
	4.7852	5.70249		2.3926	6.13074			225.6	-14.1278	-0.75266
	4.8047	2.88391		2.4023	5.55606			225.5	-14.262	-0.78395
	4.8242	-0.46956		2.4121	4.6435			225.4	-14.4088	-0.73279
	4.8437	-0.60481		2.4219	2.89769			225.3	-14.5404	-0.80479
	4.8633	0.257824		2.4316	1.29091			225.2	-14.7594	-0.81856
	4.8828	4.82569		2.4414	1.12198			225.1	-14.7772	-0.80565
	4.9023	10.5801		2.4512	1.26411			225	-14.8499	-0.76039
	4.9219	13.933		2.4609	1.52453			224.9	-15.0369	-0.78194
	4.9414	11.5947		2.4707	2.31903			224.8	-15.3068	-0.66792
	4.9609	7.67856		2.4805	4.50318			224.7	-15.5907	-0.62741
	4.9805	1.56485		2.4902	6.68807			224.6	-15.898	-0.6968
	5	-2.03644		2.5	6.4215			224.5	-16.0716	-0.6993
	5.0195	-2.3128		2.5098	4.99902			224.4	-16.2578	-0.72341
	5.0391	-2.05357		2.5195	3.25139			224.3	-16.5275	-0.74789
	5.0586	0.90169		2.5293	1.63641			224.2	-16.6317	-0.77628
	5.0781	4.10701		2.5391	0.621489			224.1	-16.7614	-0.86006
	5.0977	2.10421		2.5488	0.533129			224	-17.0317	-0.85857
	5.1172	-0.70642		2.5586	0.571765			223.9	-17.1268	-0.98276
	5.1367	-1.52141		2.5684	0.517455			223.8	-17.33	-0.99255
	5.1562	-0.98446		2.5781	0.460677			223.7	-17.5631	-1.05015
	5.1758	-0.66942		2.5879	0.397749			223.6	-17.5486	-1.0626
	5.1953	-0.35177		2.5977	0.290694			223.5	-17.6216	-0.97095
	5.2148	1.51825		2.6074	0.29886			223.4	-17.7787	-1.02331
	5.2344	5.0011		2.6172	0.22597			223.3	-17.8289	-1.08584
	5.2539	3.91631		2.627	0.14134			223.2	-17.9306	-1.14031
	5.2734	2.02459		2.6367	0.010724			223.1	-18.2089	-1.09212
	5.293	5.68407		2.6465	0.027177			223	-18.4538	-1.07732
	5.3125	10.1029		2.6562	0.613622			222.9	-18.5047	-1.09196
	5.332	9.71846		2.666	2.61634			222.8	-18.7173	-1.1185
	5.3516	7.00264		2.6758	5.62036			222.7	-18.8081	-1.189
	5.3711	7.19308		2.6855	8.68116			222.6	-19.0166	-1.34736
	5.3906	10.0682		2.6953	11.5019			222.5	-19.1624	-1.2581
	5.4102	9.63387		2.7051	13.7936			222.4	-19.4097	-1.25943
	5.4297	8.28585		2.7148	13.4887			222.3	-19.5689	-1.25983
	5.4492	6.32472		2.7246	12.2535			222.2	-19.8291	-1.21805
	5.4687	3.57683		2.7344	10.6545			222.1	-19.9845	-1.35693
	5.4883	0.216132		2.7441	9.24834			222	-20.2162	-1.34761
	5.5078	-1.4269		2.7539	8.94242			221.9	-20.4244	-1.37918
	5.5273	-1.09928		2.7637	11.4484			221.8	-20.5339	-1.39354
	5.5469	-0.93457		2.7734	14.2808			221.7	-20.6293	-1.46669
	5.5664	-0.69269		2.7832	17.2766			221.6	-20.7806	-1.42441
	5.5859	-0.51676		2.793	20.1866			221.5	-20.8986	-1.50191
	5.6055	2.14552		2.8027	22.3844			221.4	-20.9016	-1.57453
	5.625	8.40543		2.8125	23.192			221.3	-20.9997	-1.59329
	5.6445	12.2663		2.8223	22.0867			221.2	-21.3445	-1.61088
	5.6641	7.08651		2.832	20.2332			221.1	-21.5795	-1.57616
	5.6836	1.65553		2.8418	18.6416			221	-21.7799	-1.6428
	5.7031	-1.83879		2.8516	15.8823			220.9	-21.9096	-1.71305
	5.7227	-2.3043		2.8613	11.4895			220.8	-22.0331	-1.67635
	5.7422	-2.55605		2.8711	7.42607			220.7	-22.2834	-1.6488
	5.7617	-2.5853		2.8809	5.02669			220.6	-22.4353	-1.60361
	5.7812	-2.41239		2.8906	1.84313			220.5	-22.6105	-1.56552
	5.8008	-2.13019		2.9004	0.264234			220.4	-22.7596	-1.60015
	5.8203	-1.92061		2.9102	0.302435			220.3	-22.8021	-1.65872
	5.8398	-1.86202		2.9199	0.30134			220.2	-23.0309	-1.64261
	5.8594	-1.16722		2.9297	0.264761			220.1	-23.2586	-1.70818
	5.8789	3.39646		2.9395	0.240828			220	-23.5616	-1.7122
	5.8984	4.67635		2.9492	0.190145			219.9	-23.844	-1.72136
	5.918	2.90336		2.959	0.230606			219.8	-24.0148	-1.75524
	5.9375	-0.1676		2.9688	0.242365			219.7	-24.1753	-1.78675
	5.957	-0.80981		2.9785	0.242418			219.6	-24.3086	-1.78368
	5.9766	-0.7463		2.9883	0.153323			219.5	-24.5342	-1.80777
	5.9961	0.185359		2.998	0.067316			219.4	-24.5717	-1.72856
	6.0156	2.58384		3.0078	0.074989			219.3	-24.6516	-1.61362
	6.0352	4.2267		3.0176	0.358254			219.2	-24.7666	-1.55072
	6.0547	4.72175		3.0273	1.41061			219.1	-25.1258	-1.58483
	6.0742	2.70001		3.0371	3.24426			219	-25.1252	-1.61503
	6.0937	2.86078		3.0469	3.62785			218.9	-25.1026	-1.59134
	6.1133	3.41441		3.0566	1.65247			218.8	-25.184	-1.6629
	6.1328	1.28807		3.0664	0.749574			218.7	-25.2829	-1.73315
	6.1523	-1.51431		3.0762	1.86431			218.6	-25.4817	-1.78003
	6.1719	-1.91118		3.0859	4.621			218.5	-25.663	-1.67252
	6.1914	-1.81382		3.0957	7.22604			218.4	-25.7156	-1.69858
	6.2109	-1.80304		3.1055	8.54146			218.3	-25.8581	-1.69008
	6.2305	-1.67398		3.1152	8.63993			218.2	-25.9622	-1.69326
	6.25	-1.40868		3.125	7.87876			218.1	-26.0771	-1.59618
	6.2695	-0.90537		3.1348	6.68413			218	-25.938	-1.53708
	6.2891	0.039953		3.1445	4.89234			217.9	-25.9515	-1.5959
	6.3086	4.40204		3.1543	2.85621			217.8	-26.0398	-1.55742
	6.3281	9.89689		3.1641	0.853426			217.7	-26.2354	-1.48864
	6.3477	10.3402		3.1738	0.768738			217.6	-26.3137	-1.48676
	6.3672	7.89722		3.1836	1.06969			217.5	-26.3828	-1.4627
	6.3867	4.86956		3.1934	1.29108			217.4	-26.3137	-1.43756
	6.4062	0.743617		3.2031	1.99503			217.3	-26.1724	-1.57482
	6.4258	-0.83235		3.2129	4.1711			217.2	-26.1762	-1.57851
	6.4453	-1.03894		3.2227	6.88032			217.1	-26.3279	-1.52402
	6.4648	-1.40757		3.2324	7.80529			217	-26.3847	-1.50067
	6.4844	-1.57694		3.2422	7.34983			216.9	-26.3677	-1.53815
	6.5039	-1.49067		3.252	6.28139			216.8	-26.3677	-1.54844
	6.5234	-1.247		3.2617	4.41776			216.7	-26.191	-1.51869
	6.543	-1.27278		3.2715	2.39483			216.6	-26.3011	-1.5109
	6.5625	-1.12724		3.2812	0.688827			216.5	-26.3996	-1.57874
	6.582	-1.01603		3.291	0.252093			216.4	-26.6152	-1.61512
	6.6016	0.779629		3.3008	0.276533			216.3	-26.6673	-1.59903
	6.6211	5.63501		3.3105	0.251798			216.2	-26.902	-1.65927
	6.6406	5.40872		3.3203	0.18468			216.1	-27.1174	-1.69569
	6.6602	3.02678		3.3301	0.14024			216	-27.0834	-1.77949
	6.6797	0.248213		3.3398	0.040002			215.9	-26.9671	-1.75097
	6.6992	3.14587		3.3496	0.025308			215.8	-27.0416	-1.81277
	6.7187	5.02862		3.3594	0.175689			215.7	-27.1015	-1.82633
	6.7383	3.84069		3.3691	1.05855			215.6	-27.0902	-1.83133
	6.7578	6.99035		3.3789	3.36794			215.5	-27.0367	-1.92533
	6.7773	13.0293		3.3887	6.07198			215.4	-27.2622	-1.88941
	6.7969	13.865		3.3984	7.59059			215.3	-27.3088	-1.85165
	6.8164	11.5361		3.4082	7.19556			215.2	-27.3156	-1.76066
	6.8359	8.54519		3.418	6.17			215.1	-27.2281	-1.82649
	6.8555	9.93488		3.4277	4.14915			215	-27.2321	-1.84079
	6.875	9.09973		3.4375	1.94181			214.9	-27.4948	-1.89418
	6.8945	6.50183		3.4473	0.100618			214.8	-27.8192	-1.93753
	6.9141	1.03894		3.457	-0.02489			214.7	-28.0666	-1.88652
	6.9336	-1.27036		3.4668	0.350012			214.6	-27.9363	-1.96141
	6.9531	-1.0669		3.4766	1.53814			214.5	-27.9055	-1.96126
	6.9727	-0.83055		3.4863	4.12801			214.4	-28.0059	-1.94203
	6.9922	2.55099		3.4961	6.92481			214.3	-27.9535	-2.10484
	7.0117	9.44195		3.5059	9.87844			214.2	-28.0343	-2.11044
	7.0312	12.4331		3.5156	11.9422			214.1	-28.0476	-2.18882
	7.0508	12.3895		3.5254	11.9074			214	-27.9867	-2.21836
	7.0703	13.5651		3.5352	10.838			213.9	-28.0552	-2.15249
	7.0898	11.2262		3.5449	9.29552			213.8	-28.3639	-2.13843
	7.1094	6.80198		3.5547	7.72463			213.7	-28.1449	-2.10705
	7.1289	1.8709		3.5645	5.42702			213.6	-28.0716	-2.04302
	7.1484	5.73169		3.5742	1.87808			213.5	-28.199	-2.02224
	7.168	5.06814		3.584	0.836188			213.4	-28.0947	-2.0303
	7.1875	3.36885		3.5938	0.716934			213.3	-28.1855	-1.98114
	7.207	1.17574		3.6035	0.552313			213.2	-28.1568	-1.87928
	7.2266	4.28309		3.6133	0.486194			213.1	-28.1355	-1.80425
	7.2461	10.3151		3.623	0.404387			213	-28.1296	-1.87297
	7.2656	11.4934		3.6328	0.290492			212.9	-28.3314	-1.86106
	7.2852	8.87712		3.6426	0.325307			212.8	-28.2636	-1.8791
	7.3047	6.13505		3.6523	0.273751			212.7	-28.3725	-1.93975
	7.3242	4.93623		3.6621	0.251827			212.6	-28.4592	-1.95255
	7.3437	3.55141		3.6719	0.337367			212.5	-28.5489	-1.99951
	7.3633	2.74154		3.6816	0.791525			212.4	-28.5307	-2.05479
	7.3828	6.70588		3.6914	2.29369			212.3	-28.3993	-2.02865
	7.4023	11.6029		3.7012	4.83802			212.2	-28.4991	-2.00324
	7.4219	12.5444		3.7109	6.74135			212.1	-28.6139	-1.96549
	7.4414	10.2144		3.7207	7.33878			212	-28.4656	-1.92076
	7.4609	5.28415		3.7305	6.77236			211.9	-28.4452	-2.03772
	7.4805	3.60124		3.7402	5.76516			211.8	-28.5214	-1.97142
	7.5	5.29265		3.75	3.91309			211.7	-28.352	-1.92481
	7.5195	5.68881		3.7598	1.30302			211.6	-28.0113	-1.94472
	7.5391	6.25581		3.7695	-0.26076			211.5	-27.7139	-1.94575
	7.5586	4.08931		3.7793	-0.42592			211.4	-27.8396	-2.08085
	7.5781	0.27086		3.7891	-0.15493			211.3	-27.7372	-2.08161
	7.5977	-1.58782		3.7988	0.71324			211.2	-27.4961	-2.16428
	7.6172	-1.77733		3.8086	2.82793			211.1	-27.7102	-2.19989
	7.6367	-1.76616		3.8184	5.43529			211	-27.9484	-2.07321
	7.6562	-1.60107		3.8281	7.52548			210.9	-27.7762	-2.02681
	7.6758	-1.29444		3.8379	8.47854			210.8	-27.7439	-2.03267
	7.6953	-1.00822		3.8477	8.12846			210.7	-27.6099	-2.02483
	7.7148	-0.65737		3.8574	6.68912			210.6	-27.5488	-1.94736
	7.7344	-0.34496		3.8672	4.63867			210.5	-27.3878	-1.9529
	7.7539	1.08195		3.877	3.24114			210.4	-27.5452	-1.9984
	7.7734	6.90703		3.8867	2.02561			210.3	-27.4715	-2.11533
	7.793	10.7067		3.8965	0.767239			210.2	-27.4976	-2.14308
	7.8125	10.5643		3.9063	0.494971			210.1	-27.4291	-2.13219
	7.832	9.10928		3.916	0.769583			210	-27.4151	-2.16832
	7.8516	5.50398		3.9258	0.976382			209.9	-27.3081	-2.20624
	7.8711	2.07061		3.9355	1.35628			209.8	-27.3143	-2.19942
	7.8906	0.833836		3.9453	2.29082			209.7	-27.5451	-2.34876
	7.9102	2.56381		3.9551	4.52735			209.6	-27.3533	-2.33261
	7.9297	5.84312		3.9648	6.85181			209.5	-27.1178	-2.29612
	7.9492	4.28904		3.9746	7.25455			209.4	-27.0481	-2.31876
	7.9687	2.12203		3.9844	6.06556			209.3	-26.9422	-2.38277
	7.9883	4.1281		3.9941	4.50056			209.2	-26.8218	-2.34479
	8.0078	6.63316		4.0039	2.87904			209.1	-26.7694	-2.27555
	8.0273	6.81338		4.0137	1.30338			209	-26.6315	-2.3397
	8.0469	7.14624		4.0234	0.423182			208.9	-26.5441	-2.27912
	8.0664	8.75586		4.0332	0.22341			208.8	-26.3348	-2.28674
	8.0859	11.4805		4.043	0.225047			208.7	-26.2937	-2.2805
	8.1055	17.1884		4.0527	0.160454			208.6	-26.353	-2.29228
	8.125	16.2296		4.0625	0.120374			208.5	-26.296	-2.39002
	8.1445	14.286		4.0723	-0.02197			208.4	-26.3165	-2.42767
	8.1641	15.3775		4.082	-0.18477			208.3	-26.0801	-2.53083
	8.1836	16.0671		4.0918	-0.34288			208.2	-26.2622	-2.55746
	8.2031	15.7667		4.1016	-0.47424			208.1	-26.2324	-2.44582
	8.2227	14.4813		4.1113	-0.56822			208	-26.0952	-2.45054
	8.2422	15.1812		4.1211	-0.59155			207.9	-26.056	-2.43196
	8.2617	16.687		4.1309	-0.51619			207.8	-25.8693	-2.48019
	8.2812	13.9039		4.1406	-0.30282			207.7	-25.8295	-2.36739
	8.3008	11.1876		4.1504	-0.21289			207.6	-25.6722	-2.3288
	8.3203	6.96842		4.1602	-0.0311			207.5	-25.3914	-2.41807
	8.3398	3.68526		4.1699	0.078554			207.4	-25.2563	-2.38033
	8.3594	0.086882		4.1797	0.123353			207.3	-25.1695	-2.43669
	8.3789	-0.88384		4.1895	0.100293			207.2	-24.9644	-2.53232
	8.3984	-0.56761		4.1992	0.095491			207.1	-24.9031	-2.58659
	8.418	-0.56496		4.209	0.031977			207	-24.8801	-2.59464
	8.4375	-0.52512		4.2187	-0.10238			206.9	-24.5609	-2.61677
	8.457	-0.4099		4.2285	-0.14562			206.8	-24.4395	-2.597
	8.4766	-0.16399		4.2383	-0.11106			206.7	-24.2579	-2.6018
	8.4961	0.161227		4.248	0.005989			206.6	-24.0357	-2.52311
	8.5156	0.65569		4.2578	0.169155			206.5	-23.7638	-2.48397
	8.5352	2.41423		4.2676	0.446486			206.4	-23.3764	-2.49573
	8.5547	5.8026		4.2773	0.921669			206.3	-22.7349	-2.56371
	8.5742	3.95506		4.2871	1.73569			206.2	-22.3267	-2.48142
	8.5938	2.3388		4.2969	4.08527			206.1	-21.9296	-2.4458
	8.6133	3.99898		4.3066	6.64463			206	-21.6856	-2.47635
	8.6328	4.82256		4.3164	7.24502			205.9	-21.3181	-2.46849
	8.6523	2.78242		4.3262	6.52059			205.8	-20.8695	-2.51286
	8.6719	2.32841		4.3359	5.59723			205.7	-20.7632	-2.57786
	8.6914	2.44332		4.3457	3.76347			205.6	-20.4886	-2.54114
	8.7109	2.74779		4.3555	1.8598			205.5	-20.4031	-2.54612
	8.7305	2.78862		4.3652	0.565189			205.4	-19.8148	-2.55718
	8.75	2.69293		4.375	0.392065			205.3	-19.7087	-2.42466
	8.7695	2.69748		4.3848	1.35937			205.2	-18.7445	-2.38796
	8.7891	3.02789		4.3945	3.80832			205.1	-18.6259	-2.37634
	8.8086	4.29734		4.4043	6.30162			205	-17.9664	-2.31631
	8.8281	6.37413		4.4141	6.53523			204.9	-17.4527	-2.32737
	8.8477	7.59817		4.4238	5.85047			204.8	-17.0848	-2.2909
	8.8672	9.19796		4.4336	4.21865			204.7	-16.5869	-2.29351
	8.8867	11.575		4.4434	2.21407			204.6	-16.3397	-2.39974
	8.9062	7.77234		4.4531	0.408396			204.5	-15.7281	-2.52065
	8.9258	4.08702		4.4629	-0.4622			204.4	-15.1333	-2.58992
	8.9453	2.82653		4.4727	-0.66516			204.3	-14.4221	-2.57953
	8.9648	2.19548		4.4824	-0.76658			204.2	-13.8742	-2.63066
	8.9844	1.72465		4.4922	-0.74797			204.1	-13.4034	-2.58717
	9.0039	1.11896		4.502	-0.54371			204	-13.0206	-2.42941
	9.0234	0.868696		4.5117	-0.20465			203.9	-12.2769	-2.51268
	9.043	0.722483		4.5215	0.739984			203.8	-11.4636	-2.4959
	9.0625	0.316023		4.5312	2.78006			203.7	-10.8726	-2.63215
	9.082	-0.34662		4.541	5.70183			203.6	-10.5672	-2.61996
	9.1016	-0.69388		4.5508	8.19871			203.5	-9.62659	-2.74876
	9.1211	-0.89046		4.5605	9.03081			203.4	-9.10051	-2.76602
	9.1406	-0.50184		4.5703	8.73985			203.3	-8.34304	-2.7761
	9.1602	-0.14781		4.5801	7.8155			203.2	-7.66173	-2.72976
	9.1797	0.107988		4.5898	6.25617			203.1	-7.11142	-2.67598
	9.1992	0.350718		4.5996	4.28673			203	-6.41914	-2.69122
	9.2188	0.643106		4.6094	2.72122			202.9	-5.88358	-2.61711
	9.2383	0.801405		4.6191	1.33908			202.8	-5.03111	-2.59316
	9.2578	1.67392		4.6289	0.854322			202.7	-4.16516	-2.6017
	9.2773	2.46511		4.6387	2.65133			202.6	-3.45569	-2.64757
	9.2969	1.85115		4.6484	5.5558			202.5	-2.74249	-2.67198
	9.3164	4.92335		4.6582	8.22906			202.4	-1.66053	-2.66921
	9.3359	11.4971		4.668	9.80678			202.3	-0.39752	-2.83325
	9.3555	14.0372		4.6777	10.8988			202.2	0.84652	-2.89927
	9.375	12.5333		4.6875	10.2776			202.1	1.19441	-2.86661
	9.3945	9.64614		4.6973	9.41029			202	1.62268	-2.97183
	9.4141	2.35897		4.707	9.40542			201.9	2.65575	-3.12569
	9.4336	0.00409		4.7168	9.86656			201.8	3.32814	-3.09769
	9.4531	0.139092		4.7266	10.3366			201.7	4.27944	-3.1169
	9.4727	3.32044		4.7363	7.7574			201.6	5.17918	-3.16815
	9.4922	8.18981		4.7461	4.72996			201.5	6.22123	-3.21546
	9.5117	7.43884		4.7559	2.02996			201.4	6.64461	-3.12584
	9.5312	5.66093		4.7656	0.535255			201.3	6.8779	-3.08365
	9.5508	1.96466		4.7754	0.195576			201.2	7.7666	-3.03979
	9.5703	0.489401		4.7852	0.205258			201.1	8.68178	-3.01888
	9.5898	0.750195		4.7949	0.209775			201	9.63787	-3.13478
	9.6094	1.10624		4.8047	0.123974			200.9	10.7058	-3.10249
	9.6289	1.48143		4.8145	-0.00041			200.8	11.2475	-3.16697
	9.6484	1.99551		4.8242	-0.22606			200.7	12.567	-3.2113
	9.668	6.13943		4.834	-0.38498			200.6	13.337	-3.20056
	9.6875	10.5427		4.8437	-0.50057			200.5	14.5842	-3.14158
	9.707	9.63122		4.8535	-0.4623			200.4	16.058	-3.27105
	9.7266	7.45759		4.8633	-0.3996			200.3	16.8725	-3.31621
	9.7461	4.71908		4.873	-0.48156			200.2	17.9892	-3.34764
	9.7656	4.54658		4.8828	-0.41203			200.1	19.2985	-3.37143
	9.7852	10.7826		4.8926	-0.27621			200	19.9211	-3.27952
	9.8047	12.0793		4.9023	-0.09228			199.9	21.0012	-3.21789
	9.8242	10.9472		4.9121	0.011563			199.8	21.815	-3.36336
	9.8438	11.3228		4.9219	0.154025			199.7	23.0842	-3.59903
	9.8633	17.2916		4.9316	0.262001			199.6	24.0498	-3.63826
	9.8828	22.3359		4.9414	0.732731			199.5	24.9585	-3.6051
	9.9023	22.9645		4.9512	2.60686			199.4	25.5038	-3.72145
	9.9219	22.8143		4.9609	5.38163			199.3	26.5452	-3.78132
	9.9414	21.9896		4.9707	8.21858			199.2	27.7196	-3.71174
	9.9609	17.3137		4.9805	11.3009			199.1	28.3924	-3.64484
	9.9805	12.8115		4.9902	14.2982			199	29.6454	-3.70603
								198.9	30.544	-3.72691
								198.8	31.3072	-3.61568
								198.7	31.7289	-3.49363
								198.6	32.5069	-3.3946
								198.5	32.9254	-3.50749
								198.4	33.0852	-3.54276
								198.3	34.7538	-3.59186
								198.2	36.8489	-3.68825
								198.1	37.9031	-3.80426
								198	38.9356	-3.70805
								197.9	39.6134	-3.74808
								197.8	40.2954	-3.71257
								197.7	41.4255	-3.74164
								197.6	41.9733	-3.79659
								197.5	42.9119	-3.85808
								197.4	43.2277	-3.78273
								197.3	43.8742	-3.78087
								197.2	43.7252	-3.79754
								197.1	43.9843	-3.67512
								197	44.6419	-3.69145
								196.9	45.1148	-3.62775
								196.8	46.1423	-3.68517
								196.7	46.957	-3.63485
								196.6	47.5408	-3.66551
								196.5	48.0835	-3.57859
								196.4	48.3186	-3.34819
								196.3	49.234	-3.37334
								196.2	49.9448	-3.32214
								196.1	50.2557	-3.28984
								196	50.1206	-3.3821
								195.9	50.3624	-3.44721
								195.8	51.2005	-3.5929
								195.7	51.989	-3.66912
								195.6	52.3574	-3.59064
								195.5	53.4252	-3.5601
								195.4	54.8888	-3.60438
								195.3	55.1655	-3.57559
								195.2	55.5083	-3.47584
								195.1	56.2423	-3.71622
								195	56.3576	-3.69239
								194.9	56.2515	-3.70093
								194.8	57.839	-3.80156
								194.7	58.5135	-3.67905
								194.6	59.1194	-3.51768
								194.5	60.1636	-3.4969
								194.4	60.8709	-3.52078
								194.3	62.3242	-3.54012
								194.2	63.0075	-3.60605
								194.1	63.4176	-3.84104
								194	64.4347	-3.76643
								193.9	64.499	-3.71239
								193.8	65.023	-3.71278
								193.7	65.0888	-3.76828
								193.6	66.6706	-3.85064
								193.5	66.1846	-3.84932
								193.4	67.7879	-3.79654
								193.3	67.7383	-3.69226
								193.2	68.2387	-3.66463
								193.1	69.1846	-3.62635
								193	70.19	-3.58837
								192.9	70.5225	-3.44111
								192.8	70.8291	-3.48765
								192.7	70.4615	-3.35678
								192.6	70.1878	-3.29637
								192.5	70.5848	-3.16799
								192.4	71.3916	-2.98552
								192.3	71.39	-3.03126
								192.2	70.7487	-2.82809
								192.1	70.69	-2.80311
								192	70.7647	-2.86785
								191.9	70.3972	-2.94792
								191.8	71.4049	-2.82969
								191.7	70.5863	-2.73172
								191.6	70.2489	-2.58429
								191.5	70.9526	-2.44663
								191.4	72.0896	-2.53222
								191.3	70.5778	-2.5267
								191.2	71.0283	-2.39757
								191.1	70.4487	-2.51092
								191	70.3399	-2.40807
								190.9	69.2725	-2.41786
								190.8	70.4626	-2.25063
								190.7	70.1941	-2.23719
								190.6	70.0638	-2.36519
								190.5	69.1808	-2.21859
								190.4	68.5611	-2.14347
								190.3	67.9397	-2.15517
								190.2	67.9123	-1.97129
								190.1	68.3345	-1.84722
								190	67.87	-1.78849

[truncated: 18 more sheets: Fig. S6, Fig. S7, Fig. S8, Fig. S9, Fig. S10, Fig. S11, Fig. S12, Fig. S13, Fig. S14, Fig. S15, Fig. S16, Fig. S17, Fig. S18, Fig. S19, Fig. S20, Fig. S21, Fig. S22, Fig. S23]
